# Supplementary material for: Decoding RNA Editing Sites Through Transcriptome Analysis in Rice Under Alkaline Stress
Source: Front Plant Sci. 2022 Jun 23;13:892729. doi: 10.3389/fpls.2022.892729 (PMC9260663; doi:10.3389/fpls.2022.892729)
Supplement: Supplementary file 1 [file Data_Sheet_1.ZIP]

Archive with 20 entries (19 files):
- Supplementary Files/
- Supplementary Files/Supplementary Table S4-Hydrophobicity and Hydrophilicity changes in amino acids.xlsx
- __MACOSX/Supplementary Files/._Supplementary Table S4-Hydrophobicity and Hydrophilicity changes in amino acids.xlsx
- Supplementary Files/Supplementary Table S7-Amino acids changes in the edited genes.xlsx
- __MACOSX/Supplementary Files/._Supplementary Table S7-Amino acids changes in the edited genes.xlsx
- Supplementary Files/.DS_Store
- __MACOSX/Supplementary Files/._.DS_Store
- Supplementary Files/Supplementary Table S2-Information of RNA editing sites in chloroplast genome.xlsx
- __MACOSX/Supplementary Files/._Supplementary Table S2-Information of RNA editing sites in chloroplast genome.xlsx
- Supplementary Files/Supplementary Table S9-Expression level of PPR, OZ1, and MORF gene families in Rice.xlsx
- Supplementary Files/Supplementary Figure S1.docx
- __MACOSX/Supplementary Files/._Supplementary Figure S1.docx
- Supplementary Files/Supplementary Table S8-GO terms in chloroplast and mitochondria genomes.xlsx
- Supplementary Files/Supplementary Table S5-Annotation of RES in 4 types of samples.xlsx
- __MACOSX/Supplementary Files/._Supplementary Table S5-Annotation of RES in 4 types of samples.xlsx
- Supplementary Files/Supplementary Table S6-Editing allele proportion of RNA editing sites in all samples.xlsx
- Supplementary Files/Supplementary Table S3-Information of RNA editing sites in all mitochindrial genome.xlsx
- __MACOSX/Supplementary Files/._Supplementary Table S3-Information of RNA editing sites in all mitochindrial genome.xlsx
- Supplementary Files/Supplementary Table S1-Primers List (PPR, MORF, OZ1).xlsx
- __MACOSX/Supplementary Files/._Supplementary Table S1-Primers List (PPR, MORF, OZ1).xlsx
