# Supplementary material for: Decoding RNA Editing Sites Through Transcriptome Analysis in Rice Under Alkaline Stress
Source: Front Plant Sci. 2022 Jun 23;13:892729. doi: 10.3389/fpls.2022.892729 (PMC9260663; doi:10.3389/fpls.2022.892729)
Supplement: Supplementary file 1 [file Data_Sheet_1.ZIP › Supplementary Files/Supplementary Table S4-Hydrophobicity and Hydrophilicity changes in amino acids.xlsx]

## Sheet: Sheet1
CD			CDT			WD			WDT
Type	Frequency		Type	Frequency		Type	Frequency		Type	Frequency
L/F	4		A/T	12		A/T	10		A/T	15
V/I	1		C/Y	4		A/V	2		A/V	1
C/Y	4		D/N	2		C/Y	3		C/Y	1
A/T	11		H/Y	1		D/N	2		D/N	2
A/V	1		L/F	1		E/K	1		E/K	1
G/R	1		M/I	2		G/S	1		G/R	1
G/S	1		P/L	9		H/Y	1		H/Y	1
T/I	4		P/S	33		L/F	2		M/I	2
S/F	7		R/H	8		M/I	2		P/L	13
S/N	4		R/Q	1		P/L	8		P/S	19
P/L	15		S/F	5		P/S	24		R/H	11
P/S	45		T/I	4		R/H	4		R/Q	7
M/I	3		V/I	1		S/F	5		S/F	3
D/N	1		V/M	1		S/N	2		S/N	1
E/K	1					V/I	1		T/I	1
R/Q	3					V/M	1		V/I	3
R/H	10								V/M	1
	Blue	Hydrophobic
	Yellow	Neutral
	Red	Hydrophilic
	L/F
	V/I
	C/Y
