# Supplementary material for: Decoding RNA Editing Sites Through Transcriptome Analysis in Rice Under Alkaline Stress
Source: Front Plant Sci. 2022 Jun 23;13:892729. doi: 10.3389/fpls.2022.892729 (PMC9260663; doi:10.3389/fpls.2022.892729)
Supplement: Supplementary file 1 [file Data_Sheet_1.ZIP › Supplementary Files/Supplementary Table S7-Amino acids changes in the edited genes.xlsx]

## Sheet: Sheet1
Genes	CD	CDT	WD	WDT
nad3_57__(M>I)	1	1	0.85	1
nad3_121_(P>S)	0.47	0.34	0.47	0.6
rps12_74_(P>S)	0.96	0	0	0
rps12_90_(P>S)	0.98	0.93	0.91	0
rps2_249_(R>H))	0.51	0.3	0	0.42
rps2_257_(R>H)	0	0	0	0.38
nad4_15_(P>S)	0.68	0.25	0.04	0.25
nad4_106_(A>T)	0	0.04	0.25	0.08
cox2_54_(S>F)	0.06	0.14	0.22	0.06
cox2_56_(P>S)	0.97	0.51	0.81	0.76
atp6_335(R>Q)	0.43	0.51	0	0
atp6_172_(P>L)	1	0.9	0.77	0.42
rps4_287_(H>Y)	0	0.04	0.08	0
rps4_300_(E>K)	0	0.04	0.04	0.09
rps19_39_(A>T)	0.51	0.04	0.13	0
rps19_42_(C>Y)	0.47	0.08	0	0
nad4L_50_(S>F)	0.09	0.04	0.04	0
nad4L_66_(P>S)	0.34	0.47	0.04	0
cob_290_(G>S)	0.55	0	0.35	0
cob_177_(V>M)	0	0.72	0.52	0
mat-r_35_(R>H)	1	0.3	0.34	0
mat-r_12_(P>S)	0.09	0	0	0.08
rps1_133_(R>Q)	1	0	0	0
rps1_117_(P>L)	0.2	0.06	0	0
ccmFn_517_(R>Q)	0.34	0	0	0.04
ccmFn_249_(P>L)	0	0.42	0.34	0
ccmFc_49_(P>S)	0.09	0.09	0.04	0
ccmFc_102_(S>F)	0.09	0	0.05	0.09
nad9_31_(A>T)	0.81	0.17	0.13	0.21
nad9_56_(P>S)	0.93	0.09	0.21	0.25
ccmB_29_(T>I)	0.09	0	0	0
ccmB_204_(P>S)	0.17	0.05	0	0.04
