# Supplementary material for: Decoding RNA Editing Sites Through Transcriptome Analysis in Rice Under Alkaline Stress
Source: Front Plant Sci. 2022 Jun 23;13:892729. doi: 10.3389/fpls.2022.892729 (PMC9260663; doi:10.3389/fpls.2022.892729)
Supplement: Supplementary file 1 [file Data_Sheet_1.ZIP › Supplementary Files/Supplementary Table S2-Information of RNA editing sites in chloroplast genome.xlsx]

## Sheet: Chloroplast
CD							CDT							WD							WDT
Chromosome	Start(0base)	End(1base)	Type	Supporting_reads	Strand		Chromosome	Start(0base)	End(1base)	Type	Supporting_reads	Strand		Chromosome	Start(0base)	End(1base)	Type	Supporting_reads	Strand		Chromosome	Start(0base)	End(1base)	Type	Supporting_reads	Strand
KT289404.1	9438	9439	TC	1	-		KT289404.1	4865	4866	AG	1	-		KT289404.1	61867	61868	GA	1	-		KT289404.1	58147	58148	CT	1	-
KT289404.1	9448	9449	TC	1	+		KT289404.1	4866	4867	AG	1	-		KT289404.1	61877	61878	GA	1	+		KT289404.1	58154	58155	CT	2	-
KT289404.1	9453	9454	TC	1	+		KT289404.1	4869	4870	AG	1	+		KT289404.1	61908	61909	GA	1	+		KT289404.1	58161	58162	CT	1	-
KT289404.1	9457	9458	TC	1	-		KT289404.1	4872	4873	AG	1	+		KT289404.1	61936	61937	GA	2	.		KT289404.1	58165	58166	CT	1	-
KT289404.1	9467	9468	TC	1	-		KT289404.1	4874	4875	AG	1	+		KT289404.1	61943	61944	GA	1	-		KT289404.1	58186	58187	CT	2	.
KT289404.1	9903	9904	CT	1	-		KT289404.1	27369	27370	AG	1	+		KT289404.1	61954	61955	GA	1	+		KT289404.1	80543	80544	TC	1	-
KT289404.1	9906	9907	CT	1	-		KT289404.1	27373	27374	AG	1	+		KT289404.1	61958	61959	GA	8	-		KT289404.1	80597	80598	TC	1	-
KT289404.1	9907	9908	CT	1	-		KT289404.1	27374	27375	AG	1	+		KT289404.1	86899	86900	GA	2	+		KT289404.1	80598	80599	TC	1	-
KT289404.1	9909	9910	CT	1	-		KT289404.1	27377	27378	AG	1	+		KT289404.1	86932	86933	GA	2	+		KT289404.1	80600	80601	TC	1	-
KT289404.1	9918	9919	CT	1	-		KT289404.1	27379	27380	AG	1	+		KT289404.1	87025	87026	GA	1	+		KT289404.1	80601	80602	TC	1	-
KT289404.1	9926	9927	CT	1	-		KT289404.1	54795	54796	GA	1	+		KT289404.1	87050	87051	GA	1	+		KT289404.1	80604	80605	TC	1	-
KT289404.1	9927	9928	CT	1	-		KT289404.1	54797	54798	GA	1	+		KT289404.1	87169	87170	GA	1	+		KT289404.1	95754	95755	GA	1	+
KT289404.1	9928	9929	CT	1	-		KT289404.1	54901	54902	GA	2	+		KT289404.1	87199	87200	GA	1	+		KT289404.1	95755	95756	GA	1	+
KT289404.1	9939	9940	CT	1	-		KT289404.1	54903	54904	GA	1	+		KT289404.1	127925	127926	CT	1	-		KT289404.1	95757	95758	GA	1	+
KT289404.1	9942	9943	CT	1	-		KT289404.1	54905	54906	GA	1	+		KT289404.1	127955	127956	CT	1	-		KT289404.1	95758	95759	GA	1	+
KT289404.1	9943	9944	CT	1	-		KT289404.1	54906	54907	GA	4	+		KT289404.1	128099	128100	CT	1	-		KT289404.1	95764	95765	GA	1	+
KT289404.1	9945	9946	CT	1	-		KT289404.1	76561	76562	TC	1	-		KT289404.1	128192	128193	CT	2	-		KT289404.1	119360	119361	CT	1	-
KT289404.1	9953	9954	CT	1	-		KT289404.1	76562	76563	TC	1	-		KT289404.1	128225	128226	CT	2	-		KT289404.1	119366	119367	CT	1	-
KT289404.1	9955	9956	CT	1	-		KT289404.1	76563	76564	TC	1	-									KT289404.1	119367	119368	CT	1	-
KT289404.1	9957	9958	CT	1	-		KT289404.1	76564	76565	TC	3	-									KT289404.1	119369	119370	CT	1	-
KT289404.1	9980	9981	CT	1	-		KT289404.1	76565	76566	TC	1	-									KT289404.1	119370	119371	CT	1	-
KT289404.1	9985	9986	CT	1	-		KT289404.1	76566	76567	TC	2	-
KT289404.1	9990	9991	CT	1	-		KT289404.1	77131	77132	TC	1	+
KT289404.1	9991	9992	CT	1	-		KT289404.1	77134	77135	TC	1	+
KT289404.1	9998	9999	CT	1	-		KT289404.1	77136	77137	TC	1	-
KT289404.1	9999	10000	CT	1	-		KT289404.1	77137	77138	TC	1	-
KT289404.1	10001	10002	CT	1	-		KT289404.1	77142	77143	TC	1	+
KT289404.1	10002	10003	CT	1	-		KT289404.1	77868	77869	GA	1	-
KT289404.1	10010	10011	CT	1	-		KT289404.1	77869	77870	GA	1	-
KT289404.1	10019	10020	CT	1	-		KT289404.1	77870	77871	GA	1	-
KT289404.1	10020	10021	CT	1	-		KT289404.1	77871	77872	GA	4	+
KT289404.1	10488	10489	AG	42	+		KT289404.1	77872	77873	GA	1	-
KT289404.1	10498	10499	AG	1	+		KT289404.1	86871	86872	GA	2	-
KT289404.1	10502	10503	AG	1	+		KT289404.1	86899	86900	GA	13	-
KT289404.1	10504	10505	AG	1	+		KT289404.1	86899	86900	GA	7	+
KT289404.1	10507	10508	AG	1	+		KT289404.1	86932	86933	GA	22	-
KT289404.1	11424	11425	AG	1	+		KT289404.1	87025	87026	GA	6	-
KT289404.1	11426	11427	AG	1	+		KT289404.1	87050	87051	GA	5	-
KT289404.1	11429	11430	AG	1	+		KT289404.1	87064	87065	GA	1	-
KT289404.1	11484	11485	AG	1	+
KT289404.1	11485	11486	AG	1	+
KT289404.1	17556	17557	CT	1	-
KT289404.1	17557	17558	CT	15	-
KT289404.1	17558	17559	CT	14	-
KT289404.1	17570	17571	CT	14	-
KT289404.1	17573	17574	CT	14	-
KT289404.1	29583	29584	GA	1	+
KT289404.1	29586	29587	GA	1	+
KT289404.1	29588	29589	GA	1	+
KT289404.1	29589	29590	GA	1	+
KT289404.1	29590	29591	GA	1	+
KT289404.1	29608	29609	GA	1	+
KT289404.1	38810	38811	GA	1	+
KT289404.1	38817	38818	GA	1	+
KT289404.1	38824	38825	GA	1	+
KT289404.1	38826	38827	GA	1	+
KT289404.1	38828	38829	GA	1	+
KT289404.1	38831	38832	GA	1	+
KT289404.1	38839	38840	GA	1	+
KT289404.1	38844	38845	GA	1	+
KT289404.1	38850	38851	GA	1	+
KT289404.1	38853	38854	GA	1	+
KT289404.1	38897	38898	GA	1	+
KT289404.1	38916	38917	GA	1	+
KT289404.1	38919	38920	GA	1	+
KT289404.1	38921	38922	GA	1	+
KT289404.1	38924	38925	GA	1	+
KT289404.1	38926	38927	GA	1	+
KT289404.1	38927	38928	GA	1	+
KT289404.1	38928	38929	GA	1	+
KT289404.1	38929	38930	GA	1	+
KT289404.1	38934	38935	GA	1	+
KT289404.1	38936	38937	GA	1	+
KT289404.1	38941	38942	GA	1	+
KT289404.1	39042	39043	GA	1	+
KT289404.1	39044	39045	GA	1	+
KT289404.1	39045	39046	GA	1	+
KT289404.1	39058	39059	GA	1	+
KT289404.1	39061	39062	GA	1	+
KT289404.1	39062	39063	GA	1	+
KT289404.1	39067	39068	GA	1	+
KT289404.1	39068	39069	GA	1	+
KT289404.1	39069	39070	GA	1	+
KT289404.1	39081	39082	GA	1	+
KT289404.1	39085	39086	GA	1	+
KT289404.1	39091	39092	GA	1	+
KT289404.1	39098	39099	GA	1	+
KT289404.1	39104	39105	GA	1	+
KT289404.1	39105	39106	GA	1	+
KT289404.1	39111	39112	GA	1	+
KT289404.1	39112	39113	GA	1	+
KT289404.1	39115	39116	GA	1	+
KT289404.1	39117	39118	GA	1	+
KT289404.1	56421	56422	CT	1	-
KT289404.1	56443	56444	CT	1	-
KT289404.1	56444	56445	CT	2	-
KT289404.1	56452	56453	CT	1	-
KT289404.1	56620	56621	CT	1	-
KT289404.1	69687	69688	CT	1	-
KT289404.1	69693	69694	CT	1	-
KT289404.1	69699	69700	CT	1	-
KT289404.1	69707	69708	CT	1	-
KT289404.1	69708	69709	CT	1	-
KT289404.1	69709	69710	CT	4	-
KT289404.1	69720	69721	CT	1	-
KT289404.1	69721	69722	CT	4	-
KT289404.1	69845	69846	CT	1	-
KT289404.1	69847	69848	CT	4	-
KT289404.1	69851	69852	CT	1	-
KT289404.1	69860	69861	CT	1	-
KT289404.1	69862	69863	CT	4	-
KT289404.1	69863	69864	CT	1	-
KT289404.1	69869	69870	CT	1	-
KT289404.1	69870	69871	CT	1	-
KT289404.1	69873	69874	CT	1	-
KT289404.1	79138	79139	TC	1	+
KT289404.1	79139	79140	TC	1	+
KT289404.1	79143	79144	TC	1	+
KT289404.1	79153	79154	TC	1	+
KT289404.1	79155	79156	TC	1	+
KT289404.1	79261	79262	TC	2	+
KT289404.1	79262	79263	TC	1	-
KT289404.1	79263	79264	TC	2	.
KT289404.1	79264	79265	TC	2	+
KT289404.1	79265	79266	TC	2	.
KT289404.1	79266	79267	TC	4	+
KT289404.1	80597	80598	TC	1	-
KT289404.1	80598	80599	TC	1	-
KT289404.1	80600	80601	TC	1	-
KT289404.1	80601	80602	TC	1	-
KT289404.1	80604	80605	TC	1	-
KT289404.1	81787	81788	CT	1	-
KT289404.1	81789	81790	CT	1	-
KT289404.1	81800	81801	CT	1	-
KT289404.1	81803	81804	CT	1	-
KT289404.1	81806	81807	CT	1	-
KT289404.1	81809	81810	CT	1	-
KT289404.1	81810	81811	CT	1	-
KT289404.1	81816	81817	CT	1	-
KT289404.1	81818	81819	CT	1	-
KT289404.1	81819	81820	CT	1	-
KT289404.1	81821	81822	CT	1	-
KT289404.1	81825	81826	CT	1	-
KT289404.1	81826	81827	CT	1	-
KT289404.1	81829	81830	CT	1	-
KT289404.1	81832	81833	CT	1	-
KT289404.1	81836	81837	CT	1	-
KT289404.1	81844	81845	CT	1	-
KT289404.1	81847	81848	CT	1	-
KT289404.1	81854	81855	CT	1	-
KT289404.1	81858	81859	CT	1	-
KT289404.1	81863	81864	CT	1	-
KT289404.1	81870	81871	CT	1	-
KT289404.1	81872	81873	CT	1	-
KT289404.1	81883	81884	CT	1	-
KT289404.1	81886	81887	CT	1	-
KT289404.1	81891	81892	CT	1	-
KT289404.1	81894	81895	CT	1	-
KT289404.1	81897	81898	CT	1	-
KT289404.1	81911	81912	CT	1	-
KT289404.1	86899	86900	GA	14	+
KT289404.1	86899	86900	GA	31	-
KT289404.1	86931	86932	GA	1	-
KT289404.1	86932	86933	GA	19	-
KT289404.1	86932	86933	GA	22	+
KT289404.1	87025	87026	GA	1	+
KT289404.1	87050	87051	GA	2	+
KT289404.1	87056	87057	GA	1	+
KT289404.1	87061	87062	GA	1	+
KT289404.1	87064	87065	GA	1	+
KT289404.1	87066	87067	GA	1	+
KT289404.1	87070	87071	GA	1	+
KT289404.1	87081	87082	GA	1	+
KT289404.1	87083	87084	GA	1	+
KT289404.1	87097	87098	GA	1	+
KT289404.1	87100	87101	GA	1	+
KT289404.1	87143	87144	GA	1	+
KT289404.1	87144	87145	GA	1	+
KT289404.1	87147	87148	GA	1	+
KT289404.1	87148	87149	GA	1	+
KT289404.1	87159	87160	GA	1	+
KT289404.1	87169	87170	GA	1	+
KT289404.1	87170	87171	GA	1	+
KT289404.1	87172	87173	GA	1	+
KT289404.1	87180	87181	GA	1	+
KT289404.1	87240	87241	GA	1	+
KT289404.1	87256	87257	GA	1	+
KT289404.1	87271	87272	GA	1	+
KT289404.1	87282	87283	GA	1	+
KT289404.1	87291	87292	GA	1	+
KT289404.1	87292	87293	GA	1	+
KT289404.1	87299	87300	GA	1	+
KT289404.1	87329	87330	GA	1	+
KT289404.1	87335	87336	GA	1	+
KT289404.1	87345	87346	GA	1	+
KT289404.1	87348	87349	GA	1	+
KT289404.1	87354	87355	GA	1	+
KT289404.1	87484	87485	GA	1	+
KT289404.1	127640	127641	CT	1	-
KT289404.1	127770	127771	CT	1	-
KT289404.1	127776	127777	CT	1	-
KT289404.1	127779	127780	CT	1	-
KT289404.1	127789	127790	CT	1	-
KT289404.1	127795	127796	CT	1	-
KT289404.1	127825	127826	CT	1	-
KT289404.1	127832	127833	CT	1	-
KT289404.1	127833	127834	CT	1	-
KT289404.1	127842	127843	CT	1	-
KT289404.1	127853	127854	CT	1	-
KT289404.1	127868	127869	CT	1	-
KT289404.1	127884	127885	CT	1	-
KT289404.1	127944	127945	CT	1	-
KT289404.1	127952	127953	CT	1	-
KT289404.1	127954	127955	CT	1	-
KT289404.1	127955	127956	CT	1	-
KT289404.1	127965	127966	CT	1	-
KT289404.1	127976	127977	CT	1	-
KT289404.1	127977	127978	CT	1	-
KT289404.1	127980	127981	CT	1	-
KT289404.1	127981	127982	CT	1	-
KT289404.1	128024	128025	CT	1	-
KT289404.1	128027	128028	CT	1	-
KT289404.1	128041	128042	CT	1	-
KT289404.1	128043	128044	CT	1	-
KT289404.1	128054	128055	CT	1	-
KT289404.1	128058	128059	CT	1	-
KT289404.1	128060	128061	CT	1	-
KT289404.1	128063	128064	CT	1	-
KT289404.1	128068	128069	CT	1	-
KT289404.1	128074	128075	CT	11	+
KT289404.1	128074	128075	CT	2	-
KT289404.1	128099	128100	CT	1	-
KT289404.1	128099	128100	CT	13	+
KT289404.1	128119	128120	CT	1	+
KT289404.1	128192	128193	CT	20	.
KT289404.1	128192	128193	CT	25	-
KT289404.1	128225	128226	CT	12	-
KT289404.1	128225	128226	CT	30	+
KT289404.1	133213	133214	GA	1	+
KT289404.1	133227	133228	GA	1	+
KT289404.1	133230	133231	GA	1	+
KT289404.1	133233	133234	GA	1	+
KT289404.1	133238	133239	GA	1	+
KT289404.1	133241	133242	GA	1	+
KT289404.1	133252	133253	GA	1	+
KT289404.1	133254	133255	GA	1	+
KT289404.1	133261	133262	GA	1	+
KT289404.1	133266	133267	GA	1	+
KT289404.1	133270	133271	GA	1	+
KT289404.1	133277	133278	GA	1	+
KT289404.1	133280	133281	GA	1	+
KT289404.1	133288	133289	GA	1	+
KT289404.1	133292	133293	GA	1	+
KT289404.1	133295	133296	GA	1	+
KT289404.1	133298	133299	GA	1	+
KT289404.1	133299	133300	GA	1	+
KT289404.1	133303	133304	GA	1	+
KT289404.1	133305	133306	GA	1	+
KT289404.1	133306	133307	GA	1	+
KT289404.1	133308	133309	GA	1	+
KT289404.1	133314	133315	GA	1	+
KT289404.1	133315	133316	GA	1	+
KT289404.1	133318	133319	GA	1	+
KT289404.1	133321	133322	GA	1	+
KT289404.1	133324	133325	GA	1	+
KT289404.1	133335	133336	GA	1	+
KT289404.1	133337	133338	GA	1	+
