# Supplementary material for: Decoding RNA Editing Sites Through Transcriptome Analysis in Rice Under Alkaline Stress
Source: Front Plant Sci. 2022 Jun 23;13:892729. doi: 10.3389/fpls.2022.892729 (PMC9260663; doi:10.3389/fpls.2022.892729)
Supplement: Supplementary file 1 [file Data_Sheet_1.ZIP › Supplementary Files/Supplementary Table S9-Expression level of PPR, OZ1, and MORF gene families in Rice.xlsx]

## Sheet: PPR
RGAP locus
PPR genes
	CD	CDT	WD	WDT	log2(CD)	log2(CDT)	log2(WD)	log2(WDT)	CD1	CD2	CD3	CDT1	CDT2	CDT3	WD1	WD2	WD3	WDT1	WDT2	WDT3
LOC_Os01g05860	1.47327	0.0954054	0.73586	0.0843416	0.559023	-3.38978	-0.442498	-3.56761	1.54773	1.42724	1.44485	0.163955	0.0496056	0.0726554	0.71544	0.446995	1.04514	0.0739609	0.105915	0.0731486
LOC_Os01g06000	1.3349	0.192904	1.3608	0.197491	0.416736	-2.37405	0.444455	-2.34014	1.15543	1.40672	1.44257	0.240088	0.0726401	0.265983	1.90232	0.357032	1.82305	0.252711	0.232646	0.107115
LOC_Os01g07340	0.866773	0.115775	0.596348	0.126145	-0.206274	-3.1106	-0.745773	-2.98684	1.1396	0.515338	0.945377	0.102613	0.0931387	0.151574	1.08406	0.0508649	0.654115	0.154298	0.132577	0.0915617
LOC_Os01g07610	1.51056	0.794854	2.0332	0.988637	0.595083	-0.331238	1.02375	-0.0164877	1.16159	1.62667	1.74342	0.607312	0.551237	1.22601	2.88254	1.05364	2.1634	0.882763	0.758494	1.32465
LOC_Os01g08120	0.807026	0.308274	0.997947	0.231295	-0.309312	-1.69771	-0.00296446	-2.1122	0.645775	0.843628	0.931676	0.549171	0.146607	0.229045	1.11287	1.00882	0.872153	0.320596	0.200338	0.17295
LOC_Os01g10090	0.414208	1.82818	0.550396	0.693542	-1.27157	0.870405	-0.861459	-0.527946	0.251512	0.265384	0.725727	2.9441	1.33613	1.20429	0.468108	0.673558	0.509521	0.578914	0.760757	0.740954
LOC_Os01g10800	5.70666	0.516199	0.662275	0.109599	2.51265	-0.954	-0.594498	-3.18969	8.25589	5.60497	3.25911	0.956059	0.194808	0.39773	0.860367	0.0290151	1.09744	0.10562	0.136128	0.0870501
LOC_Os01g12810	24.8636	47.4141	4.39628	20.104	4.63596	5.56724	2.13628	4.32941	18.9631	21.4196	34.2081	72.5994	35.3031	34.3399	4.15419	6.3939	2.64075	15.316	16.244	28.7521
LOC_Os01g15530	0.460805	0.0673928	0.271985	0.13276	-1.11777	-3.89126	-1.8784	-2.91311	0.452356	0.440589	0.489469	0.0626638	0.0284389	0.111076	0.302225	0.372746	0.140984	0.0848038	0.145731	0.167745
LOC_Os01g15840	0.374509	0.0311326	0.235548	0.019689	-1.41693	-5.00543	-2.08591	-5.66646	0.360016	0.496975	0.266536	0.0170615	0.0309724	0.045364	0.540743	0.0507439	0.115157	0.0153931	0.0132261	0.030448
LOC_Os01g17320	0.782182	0.0912758	0.846766	0.0877654	-0.354425	-3.45362	-0.239965	-3.5102	1.1393	1.00178	0.205462	0.170977	0.077595	0.0252556	1.8063	0.381386	0.352616	0.0257095	0.110451	0.127135
LOC_Os01g19380	0.439764	0.0761807	0.440366	0.039889	-1.1852	-3.71443	-1.18322	-4.64786	0.310308	0.561295	0.447689	0.186273	0.0422686	0	0.449194	0.138502	0.733402	0.0420144	0.0360999	0.0415529
LOC_Os01g19490	4.55849	0.554456	8.49682	1.45403	2.18856	-0.850855	3.08692	0.540059	3.91864	5.1253	4.63154	0.217136	0.12318	1.32305	15.5964	1.00906	8.88502	0.269365	2.56695	1.52578
LOC_Os01g19529	0.0550714	0.022784	0	0.0655247	-4.18255	-5.45584	0	-3.93182	0.126944	0.0382701	0	0	0.0345834	0.0337686	0	0	0	0.137502	0.0590725	0
LOC_Os01g19548	1.00966	0.01833	1.34253	0.03478	0.0138628	-5.76965	0.424952	-4.8456	1.26267	0.995576	0.770716	0.0291526	0	0.0258374	2.65134	0.130057	1.24619	0.0263017	0	0.0780384
LOC_Os01g25270	0.887832	0.0591585	0.393806	0.108292	-0.171642	-4.07927	-1.34444	-3.207	0.938653	1.05599	0.668852	0.103072	0.0561331	0.0182702	0.71016	0.0306554	0.440603	0.0929925	0.047941	0.183942
LOC_Os01g25530	16.7243	3.31876	22.9543	11.2229	4.06388	1.73064	4.52069	3.48838	17.4918	18.1906	14.4906	1.05909	1.42821	7.46897	33.2328	1.77745	33.8525	7.13907	15.5405	10.9893
LOC_Os01g27650	0.57447	0.0562474	0.302521	0.0400495	-0.799697	-4.15207	-1.72489	-4.64207	0.779142	0.557863	0.386405	0.116927	0	0.0518152	0.644496	0	0.263068	0	0.0679816	0.052167
LOC_Os01g29430	1.29301	0.66292	1.32267	0.996766	0.370739	-0.593094	0.403452	-0.00467357	1.19946	1.29706	1.38252	0.774807	0.298355	0.915597	1.42356	1.01254	1.5319	1.1227	0.673435	1.19417
LOC_Os01g32090	0.242862	0.0634748	0.1968	0.0476877	-2.04179	-3.97767	-2.3452	-4.39024	0.279898	0.30214	0.146546	0.0812996	0.0442758	0.064849	0.280074	0.0725396	0.237785	0.0220048	0.0630236	0.0580348
LOC_Os01g32170	2.44417	1.05802	2.35764	1.39548	1.28935	0.0813733	1.23734	0.480762	2.13558	2.01543	3.18152	1.50491	0.60709	1.06208	2.72658	2.52802	1.8183	1.10631	1.33944	1.7407
LOC_Os01g33070	1.20392	0	0.508134	0.0310611	0.267737	0	-0.976718	-5.00875	1.17917	1.29098	1.14161	0	0	0	0.770047	0	0.754356	0	0.0433199	0.0498635
LOC_Os01g36540	1.00132	0.82983	0.627047	0.255453	0.00190342	-0.269113	-0.673355	-1.96887	0.922212	0.9478	1.13395	0.792643	1.02779	0.669052	0.572131	0.841948	0.467061	0.204322	0.292599	0.269438
LOC_Os01g36600	2.4378	0.14392	3.94485	0.183915	1.28558	-2.79666	1.97997	-2.44289	3.36367	2.2554	1.69432	0.10444	0.142195	0.185126	7.19583	0.232966	4.40575	0.0942264	0.364328	0.0931915
LOC_Os01g36610	0.767097	0.0668684	0.576838	0.150244	-0.382518	-3.90253	-0.793761	-2.73462	0.840481	0.941132	0.519679	0.0720757	0.0327103	0.0958191	1.19183	0.214365	0.324318	0.195082	0.223493	0.0321565
LOC_Os01g37870	19.4601	4.10436	14.1341	5.15599	4.28245	2.03716	3.82111	2.36625	22.5611	19.3932	16.426	5.00944	2.23918	5.06447	16.0953	4.41727	21.8896	3.86093	6.28358	5.32347
LOC_Os01g40680	1.4653	0.538512	1.1142	0.412769	0.551194	-0.892949	0.156015	-1.27659	1.90265	1.20055	1.2927	0.756995	0.47012	0.388422	1.86665	0.355489	1.12047	0.467293	0.308855	0.462161
LOC_Os01g40720	0.39888	0.089802	0.228318	0.0277963	-1.32598	-3.47711	-2.13088	-5.16896	0.449552	0.406582	0.340504	0.141676	0.0918536	0.0358758	0.306787	0.150489	0.227679	0.0182602	0.0470691	0.0180597
LOC_Os01g41650	3.14149	0.807545	1.15843	0.575002	1.65145	-0.308386	0.212175	-0.798361	3.70263	2.99853	2.72331	1.19848	0.316458	0.907693	1.53138	1.03694	0.906972	0.55047	0.591224	0.583312
LOC_Os01g42280	3.85022	0.42858	1.4956	0.155206	1.94494	-1.22236	0.580727	-2.68775	4.23634	4.49113	2.8232	0.833638	0.183434	0.268668	1.84495	0.112699	2.52916	0.205122	0.215412	0.045082
LOC_Os01g42620	1.4086	0.341201	1.46571	0.548347	0.494266	-1.55131	0.5516	-0.866838	1.30288	1.48843	1.4345	0.144071	0.168131	0.711402	2.52414	0.275459	1.59753	0.0928442	0.909427	0.642771
LOC_Os01g42990	7.67234	0.686137	5.28284	0.789851	2.93967	-0.543431	2.40131	-0.340348	7.38866	7.71305	7.91531	0.761285	0.270389	1.02674	8.20989	0.787545	6.8511	0.7167	1.1803	0.472552
LOC_Os01g45840	0.747943	0.362637	0.662175	0.336012	-0.419	-1.4634	-0.594716	-1.57342	0.897696	0.811891	0.534241	0.363741	0.330155	0.394016	0.612614	0.601015	0.772896	0.43756	0.281972	0.288503
LOC_Os01g46230	1.26964	0.0791296	0.744356	0.204559	0.344422	-3.65964	-0.425935	-2.28941	1.23657	1.40698	1.16537	0.107753	0.0978034	0.031833	1.23735	0.106825	0.888898	0.19443	0.194903	0.224344
LOC_Os01g48140	0.518393	0.12042	0.321802	0.0302216	-0.947882	-3.05386	-1.63576	-5.04828	0.73898	0.594085	0.222114	0.295733	0	0.0655258	0.509395	0.164918	0.291092	0.0333516	0.0573132	0
LOC_Os01g48380	25.5019	6.61079	14.6952	6.96807	4.67253	2.72482	3.87727	2.80076	29.9055	25.1619	21.4382	7.38885	2.72568	9.71785	19.7918	4.84758	19.4463	4.86603	9.1278	6.91037
LOC_Os01g51790	0.323444	0.0672742	0.154972	0.205967	-1.62841	-3.8938	-2.68992	-2.27952	0.341338	0.370454	0.25854	0.0922054	0.0278972	0.08172	0.211763	0.0457057	0.207448	0.138647	0.0953037	0.383949
LOC_Os01g51810	0.63026	0.194725	0.556284	0.117981	-0.665981	-2.36049	-0.846105	-3.08338	0.511277	0.863161	0.516343	0.306913	0.22286	0.0544023	0.761259	0.182562	0.725032	0.13845	0.0237919	0.191701
LOC_Os01g53610	1.95046	1.14257	1.7286	1.24147	0.963811	0.192277	0.789602	0.312045	2.00928	1.88537	1.95672	1.28907	0.595285	1.54335	2.27493	1.71517	1.1957	1.28543	1.08694	1.35203
LOC_Os01g54380	0.52802	0.071533	0.236184	0.209332	-0.921337	-3.80525	-2.08201	-2.25613	0.636998	0.338889	0.608171	0.0337395	0.0612485	0.119611	0.418434	0.100347	0.189772	0.334841	0.0523099	0.240846
LOC_Os01g55070	0.675419	0.072487	0.277247	0.0430243	-0.566145	-3.78613	-1.85076	-4.5387	0.585721	0.655863	0.784674	0.150686	0	0.0667751	0.380679	0.112041	0.33902	0.0453167	0.0389373	0.0448189
LOC_Os01g55290	29.6865	4.36755	20.1696	7.2467	4.89173	2.12682	4.33411	2.85732	32.0146	34.4713	22.5734	2.95744	2.71387	7.43133	25.0341	4.25298	31.2216	7.09573	7.10459	7.53978
LOC_Os01g55960	0.473087	0.346505	1.11102	0.600923	-1.07982	-1.52905	0.15189	-0.734747	0.346285	0.805336	0.26764	0.445437	0.0808616	0.513217	2.14832	0.13248	1.05227	0.522439	0.207182	1.07315
LOC_Os01g57410	4.69012	0.324573	2.19048	0.47647	2.22963	-1.62339	1.13125	-1.06954	5.74627	3.88666	4.43743	0.442232	0.10035	0.431137	2.37662	0.0657636	4.12906	0.398985	0.754202	0.276222
LOC_Os01g57630	2.43748	0.439881	3.7191	0.702829	1.28539	-1.18482	1.89495	-0.508755	2.43183	2.58341	2.29721	0.729897	0.189287	0.400459	5.69947	1.86072	3.5971	0.752593	0.673592	0.6823
LOC_Os01g57900	0.600854	0.18043	0.407705	0.572231	-0.734914	-2.47049	-1.2944	-0.80533	0.485973	0.659283	0.657306	0.273491	0.0496476	0.218151	0.640673	0.244022	0.338421	0.518165	0.466423	0.732106
LOC_Os01g58080	6.68299	1.13923	8.15167	1.1308	2.74049	0.188058	3.0271	0.177346	6.56586	8.43644	5.04668	1.0601	0.370084	1.9875	11.2931	3.75925	9.40265	0.662144	1.67519	1.05507
LOC_Os01g58630	1.22322	0.263775	0.68433	0.385955	0.290679	-1.92262	-0.547236	-1.3735	1.28413	1.45919	0.926327	0.207536	0.242195	0.341595	1.02136	0.264535	0.76709	0.508225	0.252815	0.396824
LOC_Os01g59890	1.68609	0.319929	1.11795	0.205661	0.753683	-1.64417	0.160855	-2.28166	1.91072	1.51862	1.62893	0.443152	0.354912	0.161724	1.58052	0.659004	1.11432	0.211667	0.242493	0.162822
LOC_Os01g60000	0.390234	0.197791	0.370544	0.287578	-1.35759	-2.33795	-1.43228	-1.79798	0.547648	0.403579	0.219474	0.0730546	0.0994639	0.420856	0.402673	0.380234	0.328723	0.131821	0.339792	0.391119
LOC_Os01g60010	1.65297	0.347398	1.3781	0.22266	0.725059	-1.52534	0.462684	-2.16709	1.82571	1.76915	1.36404	0.273988	0.213163	0.555042	2.15744	0.523856	1.45302	0.141254	0.212396	0.31433
LOC_Os01g60250	1.15108	0.510051	1.1494	0.455345	0.202984	-0.971287	0.200887	-1.13497	1.22532	1.14514	1.08278	0.956204	0.150216	0.423733	1.8751	0.683633	0.889485	0.481118	0.4419	0.443018
LOC_Os01g60430	1.00603	1.2276	0.725698	1.96007	0.00867732	0.295843	-0.462559	0.970908	0.713836	1.04911	1.25515	0.696323	0.826499	2.15998	0.627381	0.796531	0.753182	2.07799	1.72318	2.07906
LOC_Os01g61630	4.93824	0.290699	1.71037	0.632935	2.304	-1.7824	0.774311	-0.65987	6.31193	5.42601	3.07679	0.422039	0.051076	0.398982	1.97732	0.0836809	3.07012	0.329998	0.916062	0.652746
LOC_Os01g62220	0.492333	0.182516	0.226514	0.0786579	-1.02229	-2.45391	-2.14233	-3.66826	0.522838	0.614722	0.33944	0.376623	0.170924	0	0.259491	0.420053	0	0.042474	0.109485	0.0840151
LOC_Os01g62400	0.0663713	0	0.134457	0	-3.9133	0	-2.89478	0	0.199114	0	0	0	0	0	0	0	0.403371	0	0	0
LOC_Os01g62910	0.419556	0.265891	0.365815	0.283548	-1.25307	-1.91109	-1.45081	-1.81833	0.502076	0.296903	0.459689	0.48686	0.110477	0.200337	0.383364	0.362001	0.35208	0.266687	0.242624	0.341334
LOC_Os01g63400	0.708524	0.208216	0.90964	0.403533	-0.49711	-2.26385	-0.136633	-1.30924	0.934772	0.845423	0.345378	0.205292	0.0372673	0.382088	1.75391	0.305286	0.669719	0.259302	0.493342	0.457954
LOC_Os01g65840	0.577151	0.0699575	0.308585	0.0281508	-0.792979	-3.83738	-1.69626	-5.15068	0.626035	0.503286	0.602131	0.125267	0.0568503	0.0277555	0.388386	0.325994	0.211373	0.0565084	0	0.0279439
LOC_Os01g66160	2.97005	3.58239	1.50814	4.1354	1.57049	1.84092	0.592767	2.04803	1.50907	1.68597	5.7151	4.63596	3.80888	2.30233	0.771001	2.67442	1.07899	4.90374	3.68675	3.81571
LOC_Os01g67210	7.97308	1.0133	10.7785	1.48028	2.99514	0.0190577	3.43008	0.565865	7.77459	7.90675	8.23791	1.27809	0.47458	1.28722	16.131	4.14684	12.0576	0.576554	2.38688	1.47739
LOC_Os01g68070	2.82069	2.11637	3.01322	2.0593	1.49605	1.08159	1.59131	1.04216	2.93574	2.32324	3.20307	2.29097	1.53959	2.51854	4.43184	1.11378	3.49405	2.16631	1.81012	2.20148
LOC_Os01g68490	0.128018	0.0402947	0.182544	0.0636189	-2.96558	-4.63327	-2.45369	-3.9744	0.159686	0.128375	0.0959926	0.0639047	0.014501	0.0424782	0.308209	0.0237579	0.215664	0.0576554	0.0619238	0.0712776
LOC_Os01g68524	1.01667	0.363059	1.15516	0.311046	0.0238535	-1.46173	0.20809	-1.6848	1.09289	1.19193	0.765186	0.318377	0.0525419	0.718256	1.87453	0.516495	1.07445	0.235017	0.336554	0.361566
LOC_Os01g68610	0.227953	0.0724397	0.248289	0.0701148	-2.13319	-3.78708	-2.00991	-3.83414	0.1609	0.218281	0.304677	0.217319	0	0	0.299463	0.323172	0.122234	0.0980335	0.112311	0
LOC_Os01g71180	0.523663	0.0138626	0.195499	0.0330602	-0.93329	-6.17266	-2.35477	-4.91876	0.57324	0.518448	0.4793	0	0	0.0415878	0.129321	0.0348899	0.422286	0	0.0363754	0.0628051
LOC_Os01g72930	0.239498	0.0440874	0.158731	0.0392518	-2.06192	-4.50349	-2.65534	-4.6711	0.203567	0.322192	0.192735	0.0916489	0	0.0406134	0.126291	0.272579	0.0773235	0.0413432	0.0355232	0.0408891
LOC_Os01g73690	3.14163	1.86732	1.937	1.02557	1.65151	0.900971	0.953823	0.0364235	2.89059	2.71485	3.81946	2.82801	0.999498	1.77445	1.93124	1.71197	2.16779	1.21928	1.00884	0.848588
LOC_Os01g73950	2.70348	1.05765	3.25777	0.446129	1.43482	0.0808644	1.70389	-1.16447	2.16408	2.74012	3.20623	1.88865	0.380947	0.903361	4.08969	3.12064	2.56299	0.324562	0.37183	0.641995
LOC_Os01g74600	0.960539	0.118148	0.804259	0.114002	-0.0580842	-3.08133	-0.314269	-3.13287	1.06861	0.8393	0.97371	0.151927	0.0229832	0.179534	1.3608	0.225929	0.826048	0.114225	0.137403	0.0903763
LOC_Os02g01610	0.801866	0.0566662	0.37909	0.0912193	-0.318568	-4.14137	-1.39939	-3.45452	1.04412	0.821147	0.540331	0.0613145	0	0.108684	0.563271	0.0911799	0.482819	0.0921975	0.12675	0.0547109
LOC_Os02g02020	4.07128	0.67025	4.16345	0.71241	2.02548	-0.577228	2.05778	-0.48922	3.30836	4.74362	4.16187	0.823448	0.285777	0.901526	6.24085	1.94485	4.30464	0.546266	0.76976	0.821204
LOC_Os02g02590	17.0362	1.33954	6.56608	1.70727	4.09053	0.421735	2.71503	0.771691	20.4064	18.2218	12.4803	1.53121	0.392777	2.09463	8.43994	1.48502	9.77327	1.47156	1.98693	1.66332
LOC_Os02g02740	1.60284	1.52014	2.74498	1.93876	0.68063	0.604203	1.4568	0.955133	1.12423	0.81342	2.87087	2.38901	0.771812	1.3996	3.23623	3.13116	1.86755	1.24209	2.00891	2.56528
LOC_Os02g02770	27.6759	7.08955	11.6707	6.35313	4.79056	2.82569	3.54481	2.66747	32.0881	26.322	24.6178	10.3227	5.21607	5.72983	12.0982	5.97415	16.9396	3.91253	10.209	4.93784
LOC_Os02g02950	1.28179	0.713058	1.27745	0.847195	0.358162	-0.487909	0.353271	-0.239234	1.45422	1.17822	1.21293	1.11847	0.222848	0.797858	1.95473	0.527374	1.35025	0.886031	0.803596	0.851957
LOC_Os02g03420	1.63983	1.23207	1.36439	1.36542	0.713543	0.301086	0.448259	0.449341	1.88883	1.56593	1.46472	1.89918	0.566031	1.231	1.95302	0.800904	1.33926	1.15083	1.9337	1.01172
LOC_Os02g03530	2.61609	1.99858	2.83838	2.6873	1.38741	0.998972	1.50507	1.42616	2.8708	2.97882	1.99865	1.7233	1.18223	3.09019	3.31352	2.38391	2.81771	2.60335	2.09707	3.36149
LOC_Os02g03930	1.42181	0.362974	1.02933	0.429069	0.507724	-1.46206	0.0417009	-1.22072	1.76845	1.70604	0.790929	0.297241	0.0578134	0.733867	1.9602	0.31573	0.812049	0.249018	0.526678	0.511511
LOC_Os02g03970	6.25168	2.64393	7.70472	4.27426	2.64424	1.40268	2.94574	2.09567	6.3406	6.8037	5.61075	2.15307	1.38336	4.39536	10.5675	5.14446	7.40219	3.33939	4.66963	4.81375
LOC_Os02g05720	0.634197	0.201231	0.577404	0.390108	-0.656997	-2.31307	-0.792347	-1.35806	0.834071	0.776534	0.291986	0.287156	0.140346	0.176193	1.00446	0.131392	0.59636	0.239145	0.35959	0.571587
LOC_Os02g06880	2.76374	0.442783	1.86178	0.525355	1.46662	-1.17533	0.896683	-0.928635	2.24625	3.21448	2.83051	0.230422	0.371816	0.726112	2.32847	0.837606	2.41927	0.392678	0.635106	0.548281
LOC_Os02g07050	1.41225	0.343224	1.16479	0.135998	0.497997	-1.54278	0.220074	-2.87834	1.38301	1.35727	1.49648	0.50342	0.408839	0.117414	2.15414	0.118204	1.22204	0.0956189	0.123238	0.189137
LOC_Os02g07360	28.9302	0.570599	14.9056	1.26261	4.8545	-0.80945	3.89778	0.336407	28.3036	30.4206	28.0664	0.938556	0.229357	0.543886	13.4803	0.536812	30.6995	0.423386	2.46254	0.901893
LOC_Os02g09800	1.037	15.8039	1.49161	12.9005	0.0524219	3.98221	0.576868	3.68936	0.819732	0.878672	1.41261	30.2079	6.22814	10.9756	0.904096	3.17094	0.399783	7.02926	16.8901	14.7823
LOC_Os02g13340	0.640759	0.723686	0.793488	1.12369	-0.642145	-0.466565	-0.333719	0.168242	0.508946	0.920599	0.492734	0.578868	0.437849	1.15434	1.03033	0.753222	0.596917	0.739867	1.10315	1.52805
LOC_Os02g16650	1.56474	0.808003	2.33899	0.772382	0.645924	-0.307567	1.22589	-0.372614	1.70213	1.53943	1.45267	1.16567	0.626988	0.631348	4.25367	0.577818	2.18549	0.389511	1.13791	0.789727
LOC_Os02g17360	24.1611	2.09404	14.4746	2.60555	4.59461	1.06629	3.85545	1.38159	25.7972	27.3634	19.3228	2.05223	0.532212	3.69767	16.2529	0.939028	26.2318	1.11906	4.68526	2.01231
LOC_Os02g18810	4.26526	2.27207	5.78282	4.60644	2.09263	1.184	2.53177	2.20365	4.50964	4.28001	4.00612	2.2559	1.20581	3.35449	8.60045	2.46012	6.28789	3.45999	5.30462	5.0547
LOC_Os02g20160	1.55043	0.29631	1.54076	0.834827	0.632669	-1.75482	0.623642	-0.26045	1.79203	1.51684	1.34242	0.227558	0.056331	0.605042	2.70812	0.215344	1.69881	0.895876	0.593357	1.01525
LOC_Os02g21070	0.26296	0.0265941	0.51381	0.054144	-1.92709	-5.23275	-0.960694	-4.20705	0.499868	0.180836	0.108176	0	0	0.0797824	0.496181	0.133866	0.911382	0.162432	0	0
LOC_Os02g21580	0.226306	0.0625518	0.551363	0.0699361	-2.14365	-3.9988	-0.858927	-3.83782	0.317977	0.164333	0.196608	0.0409023	0.0742512	0.0725019	1.23998	0	0.414107	0.0369024	0.063415	0.109491
LOC_Os02g26890	1.53488	0.336205	1.23138	1.00642	0.618123	-1.57259	0.300273	0.00923399	1.83798	1.4918	1.27485	0.25461	0.0770338	0.67697	2.1051	0.252418	1.33661	0.689135	1.11846	1.21167
LOC_Os02g26940	0.692542	0.260487	0.615137	0.338397	-0.530026	-1.94072	-0.70102	-1.56321	0.572431	0.86286	0.642336	0.133631	0.20793	0.439901	0.97332	0.141943	0.730148	0.344466	0.295974	0.37475
LOC_Os02g27070	6.2805	0.30388	3.68374	0.503438	2.65088	-1.71843	1.88117	-0.990115	6.86435	6.87881	5.09834	0.107681	0.0977381	0.706222	4.4218	0.0640521	6.56538	0.272021	0.834742	0.40355
LOC_Os02g32780	3.07254	0.00640685	1.11675	0.0581644	1.61943	-7.28617	0.159309	-4.10372	3.45706	3.19043	2.57013	0	0.0192205	0	1.1672	0.0629803	2.12008	0.0382099	0.098493	0.0377902
LOC_Os02g34700	0.879754	1.56483	0.60266	0.367146	-0.184829	0.64601	-0.730584	-1.44558	0.610571	0.883537	1.14515	3.0421	1.19763	0.454773	0.606068	0.872068	0.329843	0.363743	0.312538	0.425156
LOC_Os02g34960	1.91664	0.263009	1.23307	0.197615	0.93858	-1.92682	0.302261	-2.33924	1.74692	1.86485	2.13815	0.257866	0.234056	0.297104	1.70561	0.920323	1.07329	0.162854	0.199898	0.230093
LOC_Os02g35750	11.7329	2.32759	7.27862	2.8594	3.55248	1.21884	2.86366	1.51571	12.2239	12.1463	10.8284	2.81774	1.2255	2.93954	8.57452	2.66253	10.5988	1.77423	3.504	3.29997
LOC_Os02g37140	1.50375	0.472632	1.54278	0.702102	0.588567	-1.08121	0.625532	-0.510248	1.4708	1.62582	1.41464	0.367876	0.283822	0.766198	2.35721	0.574415	1.69671	0.43147	0.755721	0.919114
LOC_Os02g38950	1.64284	0.562201	2.22434	1.08797	0.716188	-0.830843	1.15338	0.121641	1.73357	1.0574	2.13754	0.617123	0.329495	0.739984	4.25193	0.215933	2.20516	0.72053	1.60403	0.939357
LOC_Os02g39820	5.34349	3.75267	9.12377	1.9215	2.41778	1.90792	3.18963	0.942235	4.3411	4.35708	7.33231	5.69644	2.94219	2.61938	12.6448	7.5141	7.21242	0.946161	3.15949	1.65886
LOC_Os02g40750	1.5187	0.267303	0.508479	0.304242	0.602835	-1.90345	-0.975741	-1.71671	1.97989	1.26159	1.31461	0.405171	0.0735521	0.323186	0.949145	0.120505	0.455786	0.109665	0.188454	0.614607
LOC_Os02g41560	0.646952	0.522432	0.121663	0.353656	-0.62827	-0.936683	-3.03903	-1.49958	0.822252	0.699914	0.418689	0.47907	0.316244	0.771984	0.120028	0	0.244962	0.314342	0.202569	0.544057
LOC_Os02g42210	4.74245	1.43511	2.37473	0.451503	2.24563	0.52116	1.24776	-1.14719	3.96227	5.28482	4.98025	2.88303	0.719628	0.702673	3.52583	1.12542	2.47293	0.650273	0.446985	0.257252
LOC_Os02g43080	2.52124	0.503517	3.61642	0.715663	1.33413	-0.989887	1.85456	-0.482648	2.74607	2.76524	2.05239	0.331386	0.1851	0.994066	5.58512	0.303261	4.96089	0.275981	1.16589	0.705119
LOC_Os02g44480	0.74563	0.305124	0.679744	0.138075	-0.423468	-1.71253	-0.556936	-2.85648	1.05537	0.496339	0.685177	0.304093	0.207011	0.404268	1.09997	0.16958	0.769683	0	0.1768	0.237424
LOC_Os02g44970	1.36426	0.330161	1.70363	1.48777	0.448116	-1.59876	0.768612	0.573151	1.70173	1.60189	0.789149	0.156356	0.113535	0.720593	3.31803	0.139509	1.65335	0.90282	1.55146	2.00903
LOC_Os02g45590	4.98329	0.21267	4.42525	0.791129	2.3171	-2.23331	2.14576	-0.338015	4.11334	4.97847	5.85806	0.081701	0.0494382	0.506871	6.07947	0.364489	6.83178	0.687972	0.907798	0.777618
LOC_Os02g46980	5.03492	0.579861	1.72071	0.404283	2.33197	-0.786221	0.783	-1.30656	6.51331	2.25603	6.33542	1.4038	0.169891	0.165889	2.36429	1.11337	1.68445	0.0844349	0.822219	0.306194
LOC_Os02g47360	9.7571	2.17674	5.38257	6.6487	3.28645	1.12217	2.42829	2.73307	11.539	11.0645	6.66779	3.01911	0.666571	2.84453	6.29667	2.50775	7.34329	7.06734	5.84051	7.03825
LOC_Os02g48122	6.39367	1.30365	5.39144	2.29006	2.67665	0.382556	2.43067	1.19539	6.17536	7.42323	5.58244	1.09098	0.543038	2.27693	7.61377	1.98872	6.57182	1.68282	2.45534	2.73202
LOC_Os02g49830	3.37547	0.218601	0.773534	0.237488	1.75509	-2.19363	-0.370463	-2.07407	4.64192	4.10985	1.37465	0.263983	0.0798694	0.311951	0.970039	0.26171	1.08885	0.238167	0.238746	0.235551
LOC_Os02g50280	8.92702	0.487237	4.39202	0.848257	3.15818	-1.0373	2.13489	-0.237426	10.3181	10.3194	6.14353	0.39326	0.0446186	1.02383	5.11424	0.292405	7.76942	0.598729	1.20037	0.745674
LOC_Os02g51480	41.7833	6.06757	16.3875	9.6218	5.38486	2.60112	4.03453	3.26631	47.6143	48.9659	28.7698	3.27227	1.90937	13.0211	21.6255	0.943434	26.5937	7.89279	11.2597	9.71293
LOC_Os02g52220	1.02175	1.23859	1.11718	0.613458	0.0310399	0.308696	0.15986	-0.704963	0.846519	0.889091	1.32964	1.67199	1.65152	0.392256	1.15199	1.53571	0.663833	0.687691	0.648065	0.504618
LOC_Os02g53050	3.29728	1.7734	1.44175	1.17752	1.72127	0.826515	0.527823	0.235756	2.82747	3.23164	3.83272	1.81853	2.33626	1.1654	1.07947	1.95542	1.29037	1.48924	0.520514	1.52281
LOC_Os02g55020	1.54785	0.608134	1.60959	0.841509	0.630269	-0.71754	0.686694	-0.248949	1.67977	1.46078	1.50301	0.756259	0.475221	0.592921	2.80569	0.64882	1.37426	0.603575	0.856831	1.06412
LOC_Os02g55310	1.52075	0.381714	1.49694	0.366437	0.604782	-1.38944	0.582015	-1.44836	1.37431	1.70088	1.48706	0.358215	0.325139	0.461788	2.6027	0.532695	1.35542	0.381945	0.252444	0.464923
LOC_Os02g57340	2.97362	0.746753	3.10085	1.49749	1.57222	-0.421297	1.63266	0.582547	2.90377	2.52032	3.49675	0.738004	0.306223	1.19603	4.56179	0.376277	4.36447	1.08436	1.60189	1.80623
LOC_Os02g57800	0.929649	0.700476	0.922928	1.22037	-0.105241	-0.513592	-0.11571	0.287316	1.45818	0.694106	0.636662	0.299454	0.229988	1.57199	1.77754	0.239784	0.751462	0.727379	1.12497	1.80875
LOC_Os02g58139	7.07712	22.6509	8.54183	37.5523	2.82316	4.5015	3.09455	5.23083	6.88072	6.09808	8.25255	8.28569	10.0049	49.6621	10.4575	5.73524	9.43272	39.9811	29.0485	43.6272
LOC_Os02g58300	4.19043	1.06948	2.7912	0.8286	2.0671	0.0969154	1.48088	-0.271253	4.428	5.15464	2.98863	1.53958	1.03911	0.629769	4.24303	1.64373	2.48684	0.783549	0.856859	0.845392
LOC_Os02g58330	0.728724	1.0138	0.678657	0.301527	-0.456556	0.0197724	-0.559245	-1.72964	0.667421	0.724352	0.794397	1.47237	1.03641	0.532626	0.579686	0.983056	0.473229	0.243988	0.419283	0.241309
LOC_Os02g58620	13.1279	1.56017	9.82019	1.70853	3.71456	0.641704	3.29575	0.772756	13.6028	15.0077	10.7731	2.30579	0.870643	1.50408	11.9977	1.06982	16.3931	0.898692	2.74553	1.48137
LOC_Os03g02430	10.7539	0.584362	5.65249	0.591344	3.42679	-0.775066	2.49889	-0.75793	12.768	10.4935	9.00018	1.28801	0	0.465073	7.42814	0.567521	8.96181	0.344313	0.961489	0.46823
LOC_Os03g02762	0.228298	0.122915	0.107262	0.0952606	-2.13101	-3.02427	-3.22079	-3.39198	0.286548	0.279094	0.119253	0.119084	0.144119	0.105542	0.136747	0.118059	0.0669804	0.0895325	0.1077	0.0885491
LOC_Os03g04390	0.446289	0.226027	0.445734	0.196785	-1.16395	-2.14543	-1.16575	-2.34531	0.444596	0.456932	0.437339	0.272951	0.0825828	0.322549	0.576721	0.432961	0.327519	0.0492517	0.394972	0.146132
LOC_Os03g06370	1.86623	0.578797	2.65456	1.24037	0.900125	-0.788871	1.40847	0.310775	1.98683	2.13384	1.47801	0.614969	0.279093	0.842328	3.8519	0.872942	3.23885	1.034	1.36517	1.32195
LOC_Os03g06710	3.84158	0.287859	1.66852	0.981279	1.9417	-1.79656	0.738565	-0.0272654	4.3242	4.30404	2.89651	0.0206013	0.130894	0.712083	2.44139	0.0612716	2.50288	1.09661	0.670746	1.17648
LOC_Os03g06910	0.973749	0.494362	1.27296	1.03823	-0.0383782	-1.01636	0.348182	0.0541191	1.32538	0.799131	0.796734	0.596707	0.210626	0.675753	2.00995	0.690164	1.11875	0.897256	1.18212	1.0353
LOC_Os03g07220	0.888082	0.902956	0.745362	1.36337	-0.171235	-0.147273	-0.423986	0.447181	1.35719	0.920599	0.386458	0.659266	0.496229	1.55337	1.35161	0.215206	0.66927	1.18959	0.934874	1.96566
LOC_Os03g07234	0.1552	0.0514462	0.250538	0.010774	-2.6878	-4.28079	-1.9969	-6.5363	0.231528	0.0837591	0.150314	0.0416949	0.0756902	0.0369535	0.517096	0	0.234518	0	0.032322	0
LOC_Os03g07330	0.505461	0.164063	0.271252	0.106994	-0.984328	-2.60768	-1.88229	-3.2244	0.562057	0.508334	0.445992	0.371135	0.0612485	0.0598055	0.511419	0.150521	0.151818	0.1522	0.0784649	0.0903173
LOC_Os03g08680	2.00907	0.645773	1.33339	1.26069	1.00653	-0.630902	0.415102	0.334214	1.94041	1.41083	2.67597	0.411107	0.342052	1.18416	1.74671	0.86608	1.38739	0.92726	1.54034	1.31447
LOC_Os03g10420	1.51938	0.284003	1.19951	0.464114	0.603483	-1.81602	0.262444	-1.10745	1.37906	1.81664	1.36245	0.323934	0.0735059	0.45457	1.59951	0.602146	1.39687	0.365319	0.376671	0.650352
LOC_Os03g11020	0.749097	0.0887406	0.718022	0.0515778	-0.416775	-3.49426	-0.4779	-4.27711	0.828891	0.521505	0.896897	0.0649007	0	0.201321	1.07319	0.241282	0.839596	0	0.125778	0.0289554
LOC_Os03g11310	8.26993	0.944277	4.75343	1.26138	3.04787	-0.0827183	2.24897	0.335008	8.07387	9.35779	7.37812	1.22184	0.582238	1.02875	5.59824	0.99934	7.66271	0.909443	1.53916	1.33555
LOC_Os03g11670	10.7841	0.256059	3.65921	0.478398	3.43083	-1.96545	1.87153	-1.06372	12.8812	9.82697	9.64414	0.340301	0.02574	0.402137	3.55605	0.0843427	7.33724	0.486119	0.417686	0.531388
LOC_Os03g11690	0.796385	0.029307	1.49392	0.0072266	-0.328462	-5.09261	0.579103	-7.11247	0.880668	0.699947	0.80854	0.0240297	0	0.0638913	2.68212	0.285874	1.51377	0.0216798	0	0
LOC_Os03g11700	0.55075	0.0604807	0.268095	0.0391608	-0.860532	-4.04738	-1.89919	-4.67445	0.427309	0.53139	0.69355	0.0961904	0	0.0852518	0.265098	0.214565	0.32462	0	0.074567	0.0429153
LOC_Os03g12430	7.24807	1.96016	6.62808	3.82379	2.8576	0.970973	2.72859	1.935	8.56638	7.40016	5.77767	1.07227	1.09885	3.70937	12.0112	1.49168	6.3813	3.58878	4.20976	3.67282
LOC_Os03g13230	0.464666	0.117308	0.280611	0.0554361	-1.10573	-3.09162	-1.83336	-4.17303	0.254866	0.518636	0.620496	0.172117	0.0781123	0.101696	0.316233	0.170635	0.354966	0.0517617	0.0889501	0.0255966
LOC_Os03g13830	1.22862	0.247064	0.763712	0.359652	0.297043	-2.01704	-0.3889	-1.47533	1.29633	1.30565	1.08389	0.265285	0.24079	0.235117	1.16979	0.315601	0.805747	0.335079	0.246779	0.497098
LOC_Os03g16450	0.411883	0.128768	0.314215	0.0770217	-1.27969	-2.95715	-1.67018	-3.69859	0.393389	0.355787	0.486473	0.227712	0.0688956	0.0896966	0.13946	0.376253	0.426931	0.0456542	0.117682	0.0677291
LOC_Os03g17510	0.980382	0.239823	0.766977	0.198912	-0.0285848	-2.05996	-0.382744	-2.3298	1.06402	1.24088	0.636251	0.403398	0.137307	0.178762	1.21598	0.262451	0.822499	0.204722	0.234536	0.157479
LOC_Os03g17634	1.10034	1.17926	0.898315	1.08179	0.13795	0.237879	-0.154707	0.113419	1.40348	1.08227	0.815265	1.0775	1.34024	1.12003	0.916534	0.850624	0.927787	0.492067	1.1034	1.6499
LOC_Os03g18620	20.0774	3.75257	17.8431	4.93341	4.3275	1.90788	4.15729	2.30258	17.113	22.6806	20.4386	4.11878	2.24309	4.89584	26.3082	8.14262	19.0784	6.51393	4.39492	3.89137
LOC_Os03g19650	28.4857	2.99603	13.1072	5.7413	4.83217	1.58305	3.71229	2.52138	33.2908	30.1797	21.9868	2.8257	1.13279	5.02961	15.1857	1.54076	22.5953	4.54638	6.62623	6.05129
LOC_Os03g19980	1.2849	0.613724	1.43888	0.451233	0.361659	-0.704338	0.524946	-1.14806	1.33464	0.955594	1.56448	1.07656	0.431769	0.332839	1.75949	0.670162	1.88699	0.180704	0.368756	0.804237
LOC_Os03g20190	0.434359	0.287065	0.516509	0.232725	-1.20304	-1.80055	-0.953134	-2.1033	0.502506	0.320806	0.479765	0.292776	0.0966338	0.471785	0.733529	0.277062	0.538937	0.0480263	0.412655	0.237494
LOC_Os03g21780	5.03776	0.185195	1.31615	0.193505	2.33278	-2.43288	0.396321	-2.36956	5.72304	3.68791	5.70233	0.171773	0.136424	0.247389	1.59773	0.0319302	2.31878	0.0968595	0.349542	0.134114
LOC_Os03g24880	1.5838	1.06014	1.55183	1.48189	0.663393	0.0842551	0.633969	0.567439	1.64595	1.1909	1.91456	0.889237	1.07617	1.21501	2.45071	0.495889	1.70889	0.935989	2.15418	1.3555
LOC_Os03g25380	0.265221	0.0610921	0.131147	0.0272562	-1.91473	-4.03287	-2.93074	-5.19727	0.305314	0.306813	0.183535	0.183276	0	0	0.084184	0	0.309257	0	0	0.0817686
LOC_Os03g27880	1.26068	0.190118	0.4928	0.167431	0.334207	-2.39504	-1.02093	-2.57836	1.21223	1.32717	1.24265	0.287244	0.130361	0.152748	0.791637	0.299009	0.387753	0.285069	0.0890689	0.128154
LOC_Os03g28270	5.7265	0.195687	3.00107	0.385128	2.51765	-2.35338	1.58548	-1.37659	4.90058	5.64625	6.63268	0.160194	0.0396554	0.387211	3.79281	0.541415	4.66898	0.367891	0.722519	0.0649733
LOC_Os03g32090	2.36657	0.473401	1.26731	0.639797	1.2428	-1.07887	0.341766	-0.644314	2.52722	2.6666	1.90591	0.344785	0.25036	0.825058	1.99546	0.41018	1.39628	0.404388	0.561284	0.953719
LOC_Os03g32620	0.472398	0.0827455	0.350111	0.0875631	-1.08192	-3.59517	-1.51412	-3.51353	0.661396	0.485009	0.27079	0.0321914	0.0876572	0.128388	0.532312	0.119678	0.398341	0.101652	0.0748645	0.086173
LOC_Os03g37260	2.98301	0.382978	1.65421	0.460749	1.57677	-1.38466	0.726143	-1.11795	3.32249	2.89836	2.72819	0.657744	0.0962923	0.394899	2.60214	0.283971	2.07653	0.133998	0.509884	0.738363
LOC_Os03g38580	0.85965	0.408684	0.541854	0.575109	-0.218179	-1.29094	-0.884023	-0.798093	0.793986	1.23512	0.549842	0.486151	0.207653	0.532248	0.630504	0.255158	0.739901	0.670815	0.62072	0.433792
LOC_Os03g40020	9.56497	1.08154	5.26628	2.9529	3.25776	0.113085	2.39678	1.56213	11.0827	11.0373	6.57492	0.3097	0.301927	2.63299	6.60691	0.443493	8.74843	2.43194	3.32555	3.1012
LOC_Os03g40690	0.747548	0.232991	0.443244	0.199906	-0.419763	-2.10165	-1.17383	-2.32261	0.690791	0.978795	0.573057	0.290271	0.188192	0.22051	0.599984	0.123331	0.606417	0.205766	0.208946	0.185006
LOC_Os03g42650	7.64345	4.44127	9.85751	4.60787	2.93422	2.15097	3.30122	2.2041	6.77192	6.8121	9.34633	5.91098	3.33207	4.08075	13.0896	5.02734	11.4556	3.81726	5.30571	4.70066
LOC_Os03g43470	3.57881	0.0965935	0.826887	0.136296	1.83948	-3.37193	-0.274238	-2.87518	3.66551	3.88814	3.18279	0	0.036985	0.252795	0.617642	0.121189	1.74183	0.110288	0.189524	0.109076
LOC_Os03g44210	4.42972	0.825046	2.58065	1.69034	2.14722	-0.277454	1.36774	0.757317	4.65927	4.51313	4.11676	0.546139	0.630907	1.29809	3.24975	0.442994	4.04922	1.23183	1.71272	2.12649
LOC_Os03g49464	3.90647	4.11193	3.67009	5.02512	1.96587	2.03982	1.87582	2.32916	3.96486	4.10292	3.65162	6.9409	1.61269	3.7822	3.98138	3.70396	3.32493	3.68537	6.50049	4.88949
LOC_Os03g49930	0.0663303	0.0286861	0.150857	0.0667126	-3.91419	-5.1235	-2.72875	-3.9059	0.0955747	0	0.103416	0.0860583	0	0	0.355762	0	0.096809	0	0.200138	0
LOC_Os03g50500	3.26969	6.18596	1.84313	2.29547	1.70915	2.629	0.882161	1.19879	2.29487	2.64527	4.86893	10.109	5.00154	3.44732	3.21034	0.63265	1.68641	3.07061	1.66467	2.15113
LOC_Os03g51840	2.6667	1.08104	2.3001	0.77607	1.41506	0.112416	1.2017	-0.365742	2.057	2.58561	3.3575	1.38129	1.08278	0.779043	3.72027	1.1671	2.01293	0.594781	0.949097	0.784331
LOC_Os03g52475	1.75753	0.365685	0.856331	0.345842	0.813553	-1.45133	-0.223759	-1.53182	1.7778	2.18671	1.30809	0.640315	0.116239	0.3405	1.05881	0.285661	1.22452	0.404388	0.347461	0.285676
LOC_Os03g52620	1.44267	0.31192	1.26891	0.785081	0.528743	-1.68075	0.343586	-0.349086	1.44589	1.98134	0.900782	0.197261	0.179047	0.559452	1.73967	0.46935	1.5977	0.854258	0.550501	0.950484
LOC_Os03g53170	3.91003	3.32961	4.13694	3.81315	1.96718	1.73535	2.04857	1.93098	2.80501	3.64546	5.27963	3.94776	1.71457	4.32651	5.0305	2.46189	4.91845	3.44681	3.88297	4.10968
LOC_Os03g53490	4.17723	0.866108	3.68296	0.892928	2.06255	-0.207381	1.88087	-0.163384	4.2028	4.22342	4.10548	0.814681	0.572484	1.21116	4.88883	1.0161	5.14397	0.687592	1.10011	0.891086
LOC_Os03g55340	0.843565	2.69241	0.0925274	0.492565	-0.245429	1.4289	-3.43397	-1.02162	0.432103	1.08556	1.01303	5.51194	1.54995	1.01534	0.0595716	0.0964321	0.121579	0.507043	0.469178	0.501474
LOC_Os03g56400	3.6263	1.84471	1.94303	1.18744	1.8585	0.883391	0.958305	0.24786	3.16853	3.77062	3.93976	3.17839	1.13579	1.21994	2.41405	1.19094	2.22409	0.970908	1.02824	1.56319
LOC_Os03g56850	0.809783	1.55895	0.538458	0.917509	-0.304393	0.64057	-0.893095	-0.124205	0.679055	0.515885	1.23441	1.83432	1.04337	1.79914	0.640344	0.727412	0.247617	0.684043	1.04278	1.02571
LOC_Os03g56960	0.940481	0.125242	0.740411	0.132713	-0.0885291	-2.99721	-0.433602	-2.91362	1.16513	0.916319	0.739991	0.273684	0.0414023	0.0606403	1.16283	0.237411	0.820995	0.164613	0.07072	0.162805
LOC_Os03g58100	15.2204	1.3106	12.6294	3.50487	3.92794	0.390232	3.65872	1.80936	14.8306	13.8282	17.0025	1.55795	0.288592	2.08527	17.0871	0.378254	20.4229	1.8072	5.27457	3.43284
LOC_Os03g58120	1.74668	0.634396	1.45505	0.958628	0.804617	-0.656544	0.541067	-0.0609566	1.76396	1.91443	1.56165	0.43318	0.471819	0.99819	1.59177	1.11657	1.6568	0.964018	0.649216	1.26265
LOC_Os03g59264	16.261	1.7221	12.8903	4.16545	4.02334	0.784169	3.68821	2.05847	17.991	17.6243	13.1676	0.891891	0.660849	3.61356	16.3785	0.649625	21.6428	3.0052	5.65815	3.83299
LOC_Os03g60200	0.838264	0.0993559	0.650866	0.0608715	-0.254523	-3.33125	-0.619567	-4.03809	0.69706	1.11377	0.703967	0.167374	0.03798	0.0927131	1.1532	0.0933375	0.706063	0.0755033	0.0324372	0.074674
LOC_Os03g60690	0.437724	0.107213	0.512579	0.111264	-1.19191	-3.22145	-0.964153	-3.16794	0.429514	0.496365	0.387294	0.128916	0.0975104	0.095213	0.621754	0.287563	0.628421	0.116309	0.0832797	0.134203
LOC_Os03g60910	36.4293	8.01762	28.361	16.3905	5.18703	3.00317	4.82584	4.03479	39.4639	36.8903	32.9336	5.8727	1.59068	16.5895	45.2923	3.38238	36.4083	4.57512	27.4452	17.1513
LOC_Os03g62400	0.472678	0.0779018	0.193836	0.0164718	-1.08107	-3.6822	-2.3671	-5.92386	0.46076	0.565547	0.391728	0.207441	0	0.0262645	0.326687	0.0881378	0.166682	0	0.0229727	0.0264428
LOC_Os03g62690	6.19477	0.196931	2.63133	0.325419	2.63105	-2.34424	1.39579	-1.61963	6.65478	7.24361	4.68593	0.135501	0.0683278	0.386964	3.23646	0	4.65754	0.12225	0.571889	0.282118
LOC_Os03g63260	0.914378	0.0646765	1.45718	0.17126	-0.129137	-3.95061	0.543177	-2.54574	0.929581	1.00887	0.804678	0.111603	0	0.0824265	2.02487	0.442568	1.9041	0.0839077	0.230706	0.199167
LOC_Os03g63510	1.63569	0.249307	1.44079	3.4254	0.709902	-2.00401	0.526861	1.77627	1.98168	1.65224	1.27316	0.223045	0.253064	0.271812	1.9978	0.787758	1.53682	6.06216	1.25356	2.96047
LOC_Os03g63560	0.961787	1.94223	0.680529	0.45742	-0.0562102	0.957716	-0.555271	-1.12841	1.32464	0.844064	0.716659	3.14451	1.67313	1.00906	0.560313	0.322493	1.15878	0.31794	0.546365	0.507954
LOC_Os03g63910	26.1996	3.48927	8.53478	3.35294	4.71147	1.80292	3.09335	1.74543	34.6215	25.7879	18.1895	4.64493	1.13267	4.69019	9.99903	3.12723	12.4781	2.21002	4.2815	3.5673
LOC_Os03g64370	0.95721	0.45379	0.691502	0.660198	-0.0630925	-1.1399	-0.532194	-0.59903	1.34192	1.24737	0.282337	0.436333	0.12186	0.803176	0.971268	0.499127	0.604113	0.545072	0.806587	0.628933
LOC_Os04g01990	2.07626	0.835575	0.396566	0.255195	1.05398	-0.259158	-1.33437	-1.97033	2.03766	2.65074	1.54037	1.35723	0.570329	0.579168	0.58878	0.261633	0.339284	0.11338	0.136387	0.515819
LOC_Os04g02850	9.22169	0.363883	3.02885	0.361794	3.20503	-1.45845	1.59877	-1.46676	10.4091	8.42463	8.83132	0.87869	0.0241684	0.188792	2.56841	0.197983	6.32014	0.3123	0.701803	0.0712776
LOC_Os04g14130	6.84037	2.04006	5.71935	5.22456	2.77407	1.02861	2.51585	2.38531	7.47487	8.23539	4.81086	1.39856	1.14249	3.57912	8.07016	2.02779	7.06008	4.40052	4.7839	6.48928
LOC_Os04g14450	4.72293	2.04204	7.15986	3.92349	2.23968	1.03001	2.83993	1.97214	4.72114	5.10711	4.34054	2.27834	1.3114	2.53638	11.4478	2.56172	7.47009	4.16121	3.29542	4.31385
LOC_Os04g21470	0	0	0	0	0	0	0	0	0	0	0	0	0	0	0	0	0	0	0	0
LOC_Os04g25410	24.4029	3.53227	40.1878	12.1571	4.60898	1.82059	5.32868	3.60373	22.3633	28.5304	22.3151	3.26719	1.33146	5.99815	66.7513	6.44507	47.3669	6.67742	14.8604	14.9335
LOC_Os04g28234	2.33751	1.20254	1.4176	0.29145	1.22497	0.266091	0.503455	-1.77868	2.39597	2.13114	2.48541	0.927148	0.420771	2.25972	2.35864	0.530288	1.36388	0.273465	0.234968	0.365918
LOC_Os04g28300	0.61994	0.0678785	0.489497	0.0905821	-0.689799	-3.8809	-1.03063	-3.46463	0.848296	0.613771	0.397754	0	0.0231101	0.180525	0.77187	0.0378627	0.65876	0.0229712	0.1579	0.0908755
LOC_Os04g32870	0.733478	0.228187	0.16027	0.258793	-0.447175	-2.13171	-2.64143	-1.95013	0.588756	0.443734	1.16794	0.485956	0.120296	0.078308	0.182629	0	0.29818	0.318861	0.10274	0.354778
LOC_Os04g33840	1.04417	0.370676	0.791358	0.416097	0.0623507	-1.43177	-0.337597	-1.26501	1.48788	1.02904	0.615572	0.236424	0.107297	0.768308	1.19456	0.292985	0.88653	0.248854	0.366553	0.632883
LOC_Os04g35305	0.52593	0.132099	0.402908	0.0560769	-0.927056	-2.92031	-1.31148	-4.15645	0.801313	0.461186	0.315293	0.131187	0.148842	0.116268	0.497126	0.195085	0.516512	0.0295894	0.050848	0.0877932
LOC_Os04g35610	0.349298	0.0779124	0.162285	0.0699362	-1.51747	-3.682	-2.62339	-3.83782	0.487626	0.409516	0.150752	0.0940871	0.0284666	0.111184	0.345735	0	0.141121	0.0565908	0.0972487	0.0559692
LOC_Os04g35650	1.30991	0.168189	0.737154	0.105973	0.389469	-2.57184	-0.439963	-3.23823	1.38926	1.43282	1.10765	0.307247	0.119519	0.0778021	1.11894	0.228451	0.864072	0.0396001	0.102076	0.176243
LOC_Os04g36840	0.570086	0.12277	0.501349	0.127712	-0.810749	-3.02597	-0.996114	-2.96904	0.47305	0.906003	0.331204	0.100223	0.068227	0.199859	0.932217	0.14904	0.422788	0.113028	0.135963	0.134144
LOC_Os04g37720	4.92445	2.25234	5.85114	2.35607	2.29996	1.17142	2.54872	1.23638	5.73046	4.63718	4.4057	3.03256	1.4379	2.28655	9.48033	2.62503	5.44805	2.28681	2.03506	2.74634
LOC_Os04g38930	1.21275	0.737232	1.27977	1.13547	0.278277	-0.439809	0.355887	0.183294	1.33178	1.20448	1.10197	0.952285	0.384159	0.875252	2.18706	0.104898	1.54736	0.700056	1.66781	1.03855
LOC_Os04g38980	0.501746	0.171338	0.51268	0.138707	-0.994971	-2.54508	-0.96387	-2.84988	0.385797	0.535012	0.584429	0.162112	0.126123	0.225778	0.73399	0.41327	0.390779	0.104471	0.12567	0.185982
LOC_Os04g39000	0.332034	0	0.247467	0	-1.5906	0	-2.01469	0	0.439761	0.397727	0.158614	0	0	0	0	0	0.742401	0	0	0
LOC_Os04g39410	2.27812	0.8625	0.854772	0.453457	1.18784	-0.213403	-0.226388	-1.14096	2.61548	2.76934	1.44954	1.7615	0.486609	0.339389	0.817904	0.626403	1.12001	0.466408	0.415593	0.47837
LOC_Os04g39970	13.2873	4.91861	13.9998	6.60487	3.73198	2.29825	3.80733	2.72353	12.4442	13.609	13.8087	4.63069	3.94367	6.18148	17.7251	4.08072	20.1936	5.87993	7.71124	6.22344
LOC_Os04g40010	1.61403	0.128846	1.78345	0.295394	0.690663	-2.95628	0.83467	-1.75929	1.4217	1.53467	1.88571	0.165179	0.0749638	0.146395	3.01589	0.429862	1.90459	0.335309	0.256094	0.294778
LOC_Os04g40130	1.10808	0.279746	1.62298	0.519549	0.148068	-1.83781	0.698641	-0.944667	0.949418	0.984944	1.38989	0.301724	0.11411	0.423403	2.59857	1.30868	0.961679	0.56712	0.565251	0.426277
LOC_Os04g41120	0.678763	0.393657	0.610231	0.451279	-0.55902	-1.34499	-0.712571	-1.14791	0.55845	1.04622	0.43162	0.28734	0.0978034	0.795826	0.593926	0.267062	0.969707	0.615696	0.41765	0.320491
LOC_Os04g41140	1.60166	0.181563	1.79685	0.292266	0.679566	-2.46146	0.845471	-1.77465	1.57541	1.63855	1.59102	0.165497	0.0858377	0.293354	3.38821	0.140633	1.86171	0.106652	0.348225	0.421922
LOC_Os04g43430	1.3218	0.586706	0.670533	0.543708	0.402502	-0.769289	-0.576619	-0.879097	1.60885	1.29691	1.05964	0.803057	0.343016	0.614046	1.06321	0.257576	0.690818	0.539842	0.402814	0.688466
LOC_Os04g44030	2.77211	1.6464	7.47661	9.75988	1.47099	0.719318	2.90238	3.28686	3.27908	2.90343	2.13382	1.50726	1.19942	2.23253	9.41756	2.97833	10.034	9.98474	7.28268	12.0122
LOC_Os04g46010	50.5057	1.36643	18.1013	2.70022	5.65838	0.450408	4.17802	1.43308	56.7345	57.6105	37.1722	1.16263	0.0639566	2.87269	22.5749	0.419136	31.3097	1.23965	4.94336	1.91765
LOC_Os04g49350	20.474	74.559	18.8755	23.3812	4.35572	6.22031	4.23845	4.54728	10.4028	15.6426	35.3768	119.066	76.8546	27.7567	4.47252	48.0545	4.09954	30.5929	20.5479	19.0027
LOC_Os04g49520	0.259444	0.515333	0.20393	0.929805	-1.9465	-0.956422	-2.29385	-0.105	0.392236	0.195109	0.190987	0.618066	0.192342	0.735592	0.0973356	0.236344	0.278111	0.939995	1.10883	0.740585
LOC_Os04g51350	5.58519	1.41746	2.7358	0.749324	2.48161	0.503308	1.45196	-0.416339	6.31052	5.01744	5.42759	1.66511	0.982386	1.60488	3.52779	0.371424	4.30817	0.657245	0.903556	0.687171
LOC_Os04g52290	0.746814	0.195168	0.487715	0.571296	-0.42118	-2.35721	-1.03589	-0.80769	0.821975	0.502894	0.915572	0.195917	0.158069	0.231517	0.689926	0.258973	0.514247	0.392795	0.641251	0.679842
LOC_Os04g52725	1.46231	0.169242	1.27161	0.148562	0.54825	-2.56284	0.346659	-2.75086	1.58757	1.91443	0.884936	0.043318	0.157273	0.307136	2.38766	0.25767	1.16951	0.195409	0.134321	0.115958
LOC_Os04g53630	2.62418	1.43721	1.81353	0.900673	1.39186	0.523273	0.858803	-0.150924	2.81604	2.93276	2.12372	3.07351	0.523073	0.71505	2.5941	0.685586	2.16092	0.623913	1.22108	0.857029
LOC_Os04g55090	2.56418	1.15899	1.97181	1.50928	1.3585	0.212869	0.979521	0.593862	2.91051	2.32948	2.45255	1.92495	0.442066	1.10996	1.94947	0.965683	3.00028	1.2973	1.49222	1.73832
LOC_Os04g57670	0.997925	0.126681	0.588376	0.169823	-0.00299703	-2.98073	-0.765189	-2.5579	0.849619	1.03129	1.11287	0.18119	0.10964	0.089214	0.665805	0.329321	0.770003	0.10898	0.202884	0.197603
LOC_Os04g57900	2.04302	0.369346	1.53039	0.946034	1.0307	-1.43695	0.613898	-0.0800359	2.97179	2.07247	1.08478	0.128959	0.321891	0.657189	2.13244	0.862975	1.59575	0.785345	1.07467	0.978091
LOC_Os04g57940	0.47431	0.109389	0.151337	0.101173	-1.0761	-3.19246	-2.72416	-3.3051	0.305894	0.491831	0.625204	0.244832	0.0833346	0	0.168687	0.182043	0.103281	0.0828334	0.16607	0.0546158
LOC_Os04g58780	19.1495	2.42389	13.5875	4.00783	4.25924	1.27733	3.7642	2.00282	20.7955	20.1195	16.5336	2.11528	0.901553	4.25484	18.7817	0.875299	21.1054	2.008	6.06003	3.95547
LOC_Os04g58980	0.36887	0.455408	0.218932	0.615657	-1.43881	-1.13477	-2.19145	-0.699802	0.270597	0.513937	0.322077	0.755325	0.265387	0.345513	0.100725	0.144933	0.411137	0.659478	0.77441	0.413082
LOC_Os05g01635	0.368716	0.0374648	0.35441	0.00885926	-1.43942	-4.73832	-1.49651	-6.8186	0.196297	0.414246	0.495604	0.0589172	0.0534772	0	0.446529	0.219037	0.397664	0.0265778	0	0
LOC_Os05g02210	0.198127	0.0290353	0.154423	0.0194401	-2.33551	-5.10605	-2.69504	-5.68482	0.144373	0.293789	0.156218	0	0.0294986	0.0576072	0.268702	0.0483293	0.146237	0.0293212	0	0.0289992
LOC_Os05g04160	0.566422	0.157586	0.379185	0.104194	-0.820051	-2.66579	-1.39903	-3.26265	0.711567	0.54194	0.445759	0.202332	0.0612165	0.20921	0.55762	0.200589	0.379346	0.121697	0.130706	0.0601801
LOC_Os05g05320	36.0641	9.45062	36.84	9.67248	5.17249	3.24041	5.2032	3.27389	38.8051	38.6976	30.6897	12.1916	3.97794	12.1823	58.4701	13.8641	38.1858	7.29696	11.3041	10.4164
LOC_Os05g05490	0.620934	0.321752	0.937997	0.267955	-0.687487	-1.63598	-0.0923454	-1.89994	0.600503	0.886118	0.376183	0.455335	0.232477	0.277444	1.17646	0.677122	0.960407	0.231079	0.242671	0.330115
LOC_Os05g06150	1.18576	0.276928	0.778544	0.0523296	0.245809	-1.85242	-0.36115	-4.25623	1.22423	1.1454	1.18764	0.45614	0.172509	0.202134	1.09997	0.508739	0.726923	0.0685888	0.0884001	0
LOC_Os05g11700	0.451614	0.0666487	0.707427	0.0744354	-1.14684	-3.90728	-0.499347	-3.74787	0.482701	0.545703	0.32644	0.0543298	0.0493133	0.096303	1.04812	0.646344	0.427818	0	0.12635	0.0969568
LOC_Os05g12130	1.93162	0.0814995	1.13773	0.0910553	0.949812	-3.61707	0.186155	-3.45711	2.0967	2.25185	1.44631	0.117996	0.0428404	0.0836621	1.62597	0.035094	1.75212	0.0425828	0.146353	0.0842301
LOC_Os05g18950	2.45684	0.456827	2.18841	0.28292	1.2968	-1.13028	1.12988	-1.82153	1.40713	2.47041	3.49298	0.633513	0.43972	0.297249	3.59459	0.665003	2.30564	0.302591	0.346659	0.199511
LOC_Os05g19380	8.57464	0.350291	2.63567	0.267947	3.10008	-1.51337	1.39817	-1.89998	9.04148	9.6908	6.99165	0.397643	0.170966	0.482264	2.68206	0.186735	5.03821	0.245465	0.259582	0.298793
LOC_Os05g19390	1.80077	0.372295	1.46117	0.604971	0.848617	-1.42548	0.547119	-0.725061	2.30894	1.83015	1.26323	0.16352	0.0424062	0.910957	1.99577	0.41686	1.97087	0.358285	0.706241	0.750389
LOC_Os05g22870	5.79771	3.63428	4.07478	3.09054	2.53548	1.86167	2.02672	1.62786	7.08492	6.45961	3.84862	5.63047	1.28937	3.98299	4.8403	2.88061	4.50342	2.77295	3.66399	2.83468
LOC_Os05g23960	0	0	0	0	0	0	0	0	0	0	0	0	0	0	0	0	0	0	0	0
LOC_Os05g24150	1.4838	0.236975	1.27728	0.330333	0.569299	-2.07719	0.35308	-1.598	1.80447	1.43503	1.21191	0.112055	0.127136	0.471734	2.27755	0.0416589	1.51264	0.202194	0.23888	0.549927
LOC_Os05g24270	0.316857	0.556603	0	0	-1.6581	-0.845279	0	0	0.191149	0.345758	0.413664	1.20482	0.312449	0.152544	0	0	0	0	0	0
LOC_Os05g24890	0.10103	0.0311992	0.044818	0.020838	-3.30715	-5.00235	-4.47978	-5.58464	0.115428	0.104395	0.0832658	0	0.0628923	0.0307053	0.0954809	0	0.038973	0.0625141	0	0
LOC_Os05g24930	1.25599	0.381283	0.878922	0.508909	0.328825	-1.39107	-0.186192	-0.974521	1.33269	1.44241	0.99287	0.373768	0.124989	0.645092	1.19274	0.204777	1.23925	0.621188	0.396494	0.509045
LOC_Os05g25060	10.755	4.40814	11.45	7.60008	3.42693	2.14017	3.51728	2.92601	10.8913	10.9404	10.4333	3.13741	2.8119	7.2751	16.8854	3.08105	14.3837	4.93129	9.80497	8.06398
LOC_Os05g28500	20.7602	9.45458	14.713	6.8296	4.37575	3.24101	3.87902	2.7718	20.584	19.1346	22.562	16.4712	5.46203	6.4305	12.6516	10.4829	21.0045	6.29786	8.02364	6.16732
LOC_Os05g28720	9.40302	1.85557	8.14865	3.78983	3.23312	0.891865	3.02656	1.92213	11.7499	10.3214	6.13774	1.61131	0.910636	3.04477	11.9816	2.17011	10.2942	3.45606	3.46447	4.44896
LOC_Os05g30240	1.36293	0.399332	1.78481	0.22513	0.44671	-1.32434	0.83577	-2.15117	1.4256	1.28934	1.37385	0.48137	0.236667	0.479959	2.90203	0.805319	1.64708	0.162861	0.279869	0.23266
LOC_Os05g30710	1.22335	0.291221	0.436366	0.161915	0.290836	-1.77981	-1.19639	-2.62669	1.51152	1.34076	0.817767	0.523469	0.0950271	0.255168	0.829534	0.155689	0.323875	0.236139	0.202897	0.0467091
LOC_Os05g32730	0.734053	0.121171	0.533926	0.0864714	-0.446045	-3.04488	-0.905289	-3.53163	0.776329	0.819146	0.606683	0.15534	0.0704985	0.137675	0.642169	0.173253	0.786355	0.0350372	0.12042	0.103957
LOC_Os05g33760	1.60021	0.460426	2.04406	1.23565	0.678263	-1.11896	1.03144	0.305269	1.4271	1.9176	1.45594	0.0734286	0.266595	1.04126	3.74379	0.818959	1.56943	0.960595	1.33767	1.40869
LOC_Os05g33920	1.91058	0.509278	1.66695	1.3369	0.934009	-0.973474	0.737215	0.418887	2.39507	1.54724	1.78942	0.513475	0.559277	0.455083	2.61798	0.534506	1.84838	0.880196	1.11453	2.01596
LOC_Os05g34570	0.190639	0	0.141252	0.0449216	-2.39109	0	-2.82366	-4.47645	0.313213	0.161872	0.0968315	0	0	0	0.33311	0	0.0906452	0.0363495	0.062465	0.0359503
LOC_Os05g36350	0.47007	0.515934	0.263738	0.530452	-1.08905	-0.954741	-1.92282	-0.914707	0.629126	0.35562	0.425464	0.601889	0.192817	0.753097	0.195152	0.157952	0.43811	0.511086	0.79594	0.284329
LOC_Os05g38190	0.649782	0.113127	0.541222	0.123404	-0.621972	-3.14399	-0.885707	-3.01854	0.685007	0.840793	0.423547	0.117486	0.0266595	0.195235	0.870179	0.109195	0.644292	0.105997	0.159382	0.104832
LOC_Os05g40320	1.05739	0.145646	1.40452	0.211029	0.0805114	-2.77947	0.490074	-2.24448	1.1827	0.985761	1.00371	0.0835248	0.0758126	0.277599	2.35947	0.186313	1.66777	0.131874	0.258994	0.242219
LOC_Os05g45760	2.09591	0.429103	2.87598	0.858587	1.06758	-1.2206	1.52405	-0.219963	2.40127	2.20109	1.68537	0.584371	0.159124	0.543813	4.50943	1.39041	2.7281	0.342696	1.26841	0.964652
LOC_Os05g45850	0.868969	0.308436	0.911754	0.389997	-0.202624	-1.69696	-0.133283	-1.35846	1.09807	0.970018	0.538817	0.321914	0.0939184	0.509476	1.34662	0.44452	0.944121	0.248943	0.490184	0.430865
LOC_Os05g47510	32.9355	4.0646	7.1949	1.24631	5.04157	2.02311	2.84698	0.317661	28.2281	26.9021	43.6763	4.58588	3.58679	4.02114	10.6218	1.52352	9.43943	1.71659	1.02111	1.00123
LOC_Os05g49740	0.292906	0.0942332	0.222177	0.0189383	-1.77149	-3.40762	-2.17022	-5.72255	0.206648	0.420516	0.251553	0.116295	0.0633343	0.10307	0.352557	0	0.313975	0	0.0360609	0.020754
LOC_Os05g49920	8.89808	0.21094	5.54099	0.533094	3.15349	-2.2451	2.47014	-0.907538	9.87443	9.92289	6.89692	0.235218	0.0640498	0.333551	7.29286	0.174894	9.15523	0.0424431	0.948174	0.608665
LOC_Os05g50460	0.913074	0.286073	0.267908	0.117633	-0.131197	-1.80555	-1.90019	-3.08764	1.12884	0.714656	0.89573	0.372694	0.21527	0.270255	0.373503	0.201537	0.228683	0.183408	0.0787944	0.0906966
LOC_Os05g50690	0.353555	0.07118	0.100163	0.0744237	-1.49999	-3.81238	-3.31957	-3.74809	0.247347	0.49215	0.321168	0.133631	0.0404308	0.0394783	0.184142	0.0662402	0.0501082	0.0401877	0.103591	0.0794925
LOC_Os05g50950	12.7855	0.876464	5.09163	2.16475	3.67644	-0.190233	2.34813	1.1142	11.9828	14.8796	11.4941	0.21385	0.141167	2.27438	6.96521	0.0867308	8.22294	0.982225	3.93343	1.57858
LOC_Os06g02120	9.64603	3.05248	10.7823	4.31817	3.26994	1.60998	3.43059	2.11042	10.4143	9.77836	8.74544	4.00863	1.32112	3.8277	13.3493	0.745147	18.2524	2.54025	5.90055	4.5137
LOC_Os06g02200	2.12233	0.274774	0.804668	0.22864	1.08565	-1.86368	-0.313534	-2.12885	2.44182	1.98758	1.93758	0.561887	0.110871	0.151562	0.942593	0.399622	1.07179	0.242449	0.0946904	0.34878
LOC_Os06g02400	1.20966	0.102114	0.786294	0.240164	0.274601	-3.29175	-0.34686	-2.05791	1.68361	1.33812	0.607247	0	0.041697	0.264645	1.07615	0.0683146	1.21442	0.227954	0.267088	0.22545
LOC_Os06g03530	0.303144	0.288348	0.309123	0.299135	-1.72192	-1.79412	-1.69375	-1.74113	0.463876	0.287052	0.158506	0.373721	0.179584	0.311738	0.39381	0.261531	0.272028	0.198338	0.306751	0.392318
LOC_Os06g03570	2.47839	2.11205	1.87176	2.12387	1.3094	1.07864	0.904399	1.08669	2.01196	3.03275	2.39046	2.69968	0.677088	2.95937	2.6922	0.845191	2.0779	1.02555	2.58846	2.75758
LOC_Os06g05140	0.710813	0.0358138	0.441608	0.0470506	-0.492457	-4.80334	-1.17916	-4.40964	1.18843	0.707128	0.236882	0.0563209	0.0511206	0	0.776094	0.041877	0.506854	0.0254066	0.0654901	0.0502551
LOC_Os06g05920	0.909668	0.954517	0.694549	1.41941	-0.136588	-0.0671565	-0.525852	0.505296	0.931787	0.933016	0.864201	0.809044	0.407968	1.64654	1.07356	0.13368	0.876405	0.540686	2.64806	1.0695
LOC_Os06g07550	8.23819	1.7157	8.63161	4.22518	3.04233	0.778799	3.10963	2.07901	8.76695	8.58972	7.35791	1.21447	1.30902	2.62362	11.4357	1.05351	13.4056	2.32836	6.08023	4.26693
LOC_Os06g08570	1.75043	0.251026	2.02575	6.01245	0.807711	-1.99409	1.01846	2.58795	1.81429	1.49171	1.9453	0.22277	0.16176	0.368548	3.0902	0.397533	2.58952	2.15723	10.2348	5.64527
LOC_Os06g08650	0.184749	0.0792858	0.214899	0.00635466	-2.43636	-3.65679	-2.21827	-7.29797	0.189821	0.236056	0.128371	0.0854601	0.0387847	0.113613	0.500492	0	0.144204	0	0	0.019064
LOC_Os06g08660	0.161883	0.0629242	0.117158	0.0324425	-2.62698	-3.99024	-3.09348	-4.94597	0.201521	0.218711	0.0654164	0.0907278	0.0658805	0.0321642	0.17503	0.053968	0.122474	0.0163711	0	0.0809563
LOC_Os06g09880	4.63163	1.18376	3.58674	1.89879	2.21152	0.243381	1.84267	0.925078	5.12007	4.86515	3.90966	0.889957	0.45024	2.21109	4.52342	0.607481	5.62932	0.684462	3.18936	1.82254
LOC_Os06g11300	0.0789407	0.0764478	0	0.0183192	-3.66309	-3.70938	0	-5.7705	0	0.19745	0.0393716	0.229343	0	0	0	0	0	0.0295593	0.0253982	0
LOC_Os06g11304	0	0	0	0	0	0	0	0	0	0	0	0	0	0	0	0	0	0	0	0
LOC_Os06g12360	0.42672	0.117708	0.387097	0.0649281	-1.22864	-3.08671	-1.36923	-3.94501	0.414641	0.304694	0.560825	0.186678	0.0423602	0.124087	0.610943	0.104102	0.446246	0.0210528	0.0904455	0.0832861
LOC_Os06g12510	0.459603	0.251609	0.129558	0.153039	-1.12154	-1.99075	-2.94833	-2.70803	0.645775	0.333743	0.39929	0.124602	0.188495	0.44173	0.1717	0.123529	0.093445	0.149889	0.160986	0.148243
LOC_Os06g13950	0.847455	0.674676	1.09135	1.06966	-0.238791	-0.567733	0.126111	0.0971573	0.987342	0.785813	0.76921	0.28449	0.258222	1.48132	1.22507	0.528827	1.52014	1.1871	0.689179	1.33271
LOC_Os06g20354	2.26556	2.49612	3.0066	1.61242	1.17987	1.31969	1.58813	0.689228	1.39326	1.86841	3.535	3.24449	2.74859	1.49528	2.80174	3.15223	3.06584	1.01477	2.54867	1.27382
LOC_Os06g20870	0.365726	0.203039	0.248301	0.222655	-1.45117	-2.30017	-2.00984	-2.16712	0.465839	0.421313	0.210025	0.157296	0.111045	0.340777	0.216752	0.311883	0.216267	0.204986	0.135485	0.327495
LOC_Os06g27790	4.20352	2.05822	7.67704	4.11444	2.0716	1.0414	2.94055	2.0407	4.18203	4.28968	4.13885	2.365	1.04205	2.76761	13.0041	1.39995	8.62706	2.25801	6.06963	4.01569
LOC_Os06g29800	0.700716	0.202973	0.632378	0.0786422	-0.513098	-2.30064	-0.661141	-3.66855	0.67654	0.728422	0.697187	0.348101	0.15798	0.102839	1.0393	0.172552	0.685277	0.0785149	0.157412	0
LOC_Os06g30420	0.932988	0.0703869	1.36457	0.0487856	-0.10007	-3.82855	0.448447	-4.3574	0.966152	1.10906	0.723752	0	0.151851	0.0593095	2.35146	0.19903	1.54322	0.0905628	0.025938	0.029856
LOC_Os06g30940	1.1196	0.676558	1.34638	0.728283	0.162981	-0.563714	0.429089	-0.457428	1.33417	1.1847	0.839927	0.917373	0.376684	0.735618	1.44472	1.16932	1.42511	0.335006	0.914335	0.93551
LOC_Os06g36910	0.638527	0.0289005	0.800428	0.0453881	-0.647181	-5.11276	-0.321156	-4.46154	0.729313	0.848061	0.338207	0.0312712	0	0.0554302	1.33583	0.186012	0.879443	0.0282131	0.0242415	0.0837098
LOC_Os06g39650	1.07553	0.218616	0.87935	0.11127	0.10505	-2.19353	-0.18549	-3.16787	0.696899	1.38063	1.14907	0.388458	0.108489	0.1589	1.56469	0.266617	0.806742	0.107837	0.0926564	0.133316
LOC_Os06g40860	1.63529	0.340365	1.35032	0.250679	0.709548	-1.55485	0.433297	-1.99608	1.89101	1.41631	1.59856	0.665125	0.0965939	0.259375	2.67628	0.237383	1.13729	0.264036	0.226867	0.261136
LOC_Os06g41040	1.00499	0.10546	0.534554	0.0616742	0.00717756	-3.24524	-0.903592	-4.01919	1.59564	0.888076	0.531247	0.1842	0.066877	0.0653014	0.761476	0.0547843	0.787402	0.0664748	0.0856754	0.0328723
LOC_Os06g42030	9.59555	38.9591	9.07821	39.7857	3.26237	5.28389	3.18241	5.31418	7.95777	8.43536	12.3935	23.2243	28.7326	64.9203	6.68873	13.8473	6.69854	53.9817	23.3107	42.0648
LOC_Os06g44820	0.301301	0	0.217716	0	-1.73072	0	-2.19948	0	0.199947	0.271253	0.432703	0	0	0	0.24809	0	0.405059	0	0	0
LOC_Os06g47570	0.644756	0.121704	0.466519	0.123376	-0.633175	-3.03855	-1.09999	-3.01887	1.0598	0.457466	0.417	0.151817	0.0787422	0.134552	0.717262	0.0967561	0.585539	0.0782687	0.117689	0.17417
LOC_Os06g47920	0.414903	0.340797	0.433598	0.251868	-1.26915	-1.55302	-1.20557	-1.98926	0.414541	0.531134	0.299034	0.435476	0.3388	0.248114	0.685806	0.370051	0.244939	0.0280636	0.144678	0.582862
LOC_Os06g47950	0.945514	0.359895	0.821874	0.351704	-0.0808291	-1.47435	-0.28301	-1.50757	0.990807	1.30969	0.536048	0.617644	0.249162	0.21288	0.66197	1.22465	0.579001	0.464369	0.345799	0.244943
LOC_Os06g48660	0.1933	0.100534	0.220748	0.0705257	-2.37108	-3.31425	-2.17953	-3.82571	0.190786	0.27115	0.117965	0.147248	0.0891015	0.0652517	0.169088	0.437941	0.0552143	0.110707	0.0570735	0.0437964
LOC_Os06g49185	0.287813	0.0924674	0.52725	0.133219	-1.7968	-3.43491	-0.923441	-2.90813	0.442476	0.0727604	0.348202	0.181099	0	0.096303	0.998209	0.053862	0.529679	0.0653557	0.140388	0.193914
LOC_Os06g49670	1.27874	1.35203	2.19128	1.34562	0.354724	0.435132	1.13177	0.428275	1.32044	1.74016	0.775621	1.18896	1.57252	1.29462	3.37037	0.757753	2.4457	1.31788	1.26403	1.45496
LOC_Os07g01130	3.75243	0.7533	1.52238	0.673599	1.90782	-0.408704	0.606324	-0.570038	4.48603	4.08602	2.68524	0.487015	0.351037	1.42185	2.30937	0.404718	1.85304	0.529851	0.621822	0.869125
LOC_Os07g02280	3.15564	0.0473021	1.16984	0.108466	1.65793	-4.40195	0.226308	-3.20469	2.74005	3.39598	3.33089	0.0609191	0	0.0809872	1.3851	0	2.12441	0.0549617	0.188898	0.081537
LOC_Os07g05560	1.19376	0.959927	0.903191	0.784447	0.255516	-0.0590031	-0.146897	-0.350252	0.765565	1.20257	1.61315	1.41496	0.757413	0.707413	1.64982	0.161858	0.897892	0.458261	0.956251	0.938829
LOC_Os07g06960	2.09308	0.347661	1.53525	0.312662	1.06562	-1.52425	0.618471	-1.67732	2.19175	1.75478	2.33269	0.549997	0.234924	0.258063	3.03155	0.336779	1.23741	0.175134	0.300959	0.461893
LOC_Os07g07620	4.49836	0.40924	1.33099	0.379393	2.1694	-1.28898	0.412499	-1.39824	4.61533	5.21183	3.6679	0.540017	0.0426222	0.64508	1.61769	0.209492	2.16579	0.254195	0.527828	0.356155
LOC_Os07g08180	3.00569	0.346697	2.4179	0.531434	1.5877	-1.52825	1.27376	-0.912038	3.64905	2.94961	2.41842	0.636607	0.130477	0.273007	4.04661	0.458075	2.74903	0.426132	0.636773	0.531396
LOC_Os07g09370	6.79137	0.184813	2.58192	0.234263	2.7637	-2.43586	1.36845	-2.0938	7.289	7.81427	5.27083	0.384189	0	0.17025	3.08821	0.0476101	4.60995	0.11554	0.273005	0.314244
LOC_Os07g10400	0.911486	0.247906	0.799733	0.114087	-0.133707	-2.01214	-0.322409	-3.1318	0.953118	1.07009	0.711252	0.295937	0.0805835	0.367197	1.06027	0.440083	0.898846	0.0266996	0.183528	0.132032
LOC_Os07g11280	8.85658	3.06969	7.89899	5.66823	3.14675	1.61809	2.98167	2.5029	9.31506	9.49626	7.75842	2.53834	1.51928	5.15146	10.1132	1.23089	12.3529	3.75047	8.7407	4.5135
LOC_Os07g12140	4.35579	0.972362	5.08447	0.742017	2.12293	-0.0404349	2.3461	-0.430475	4.38212	4.38321	4.30202	1.54173	0.379493	0.995859	8.13787	2.05953	5.05602	0.518665	0.891302	0.816085
LOC_Os07g13540	0.83563	0.185972	0.393072	0.225386	-0.259065	-2.42684	-1.34713	-2.14953	0.893163	0.996849	0.616877	0.222447	0.0776567	0.257812	0.730953	0.101784	0.34648	0.169817	0.185706	0.320636
LOC_Os07g14100	3.41105	0.636527	3.26819	1.20199	1.77022	-0.651707	1.70849	0.26542	3.81414	3.86203	2.55699	0.373301	0.609899	0.92638	4.01235	0.333078	5.45916	0.639911	1.53373	1.43231
LOC_Os07g14530	2.89237	1.03162	3.77249	1.62733	1.53225	0.0449059	1.91552	0.702505	3.20036	2.70256	2.77417	1.03487	0.59249	1.46749	5.2434	1.77569	4.29838	0.632019	2.90037	1.3496
LOC_Os07g15570	1.17706	0.0511487	0.53125	0.047563	0.235188	-4.28916	-0.912536	-4.39402	1.28165	1.40754	0.841989	0.0412157	0.11223	0	0.85192	0	0.741832	0.0371851	0.0319505	0.0735534
LOC_Os07g15640	0.957292	0.262524	0.844427	0.415287	-0.0629692	-1.92948	-0.243955	-1.26782	1.11355	0.863243	0.895079	0.200535	0.130014	0.457023	1.57906	0.213009	0.741214	0.232617	0.399742	0.6135
LOC_Os07g19400	3.32333	1.25657	3.9687	4.40488	1.73263	0.329489	1.98867	2.1391	3.73663	3.77374	2.45961	0.953296	0.35629	2.46012	6.33633	1.50102	4.06876	3.28851	4.34704	5.5791
LOC_Os07g20420	1.54257	0.383112	0.816791	0.1116	0.62534	-1.38416	-0.291961	-3.1636	1.85099	1.32305	1.45368	0.618287	0.292799	0.238251	1.33355	0.239855	0.876966	0.194026	0.020839	0.119934
LOC_Os07g20510	5.28927	2.01353	6.97656	4.32396	2.40307	1.00973	2.80252	2.11235	6.40276	5.18299	4.28207	0.588289	1.26627	4.18602	10.0753	1.32475	9.52964	4.27641	4.39104	4.30443
LOC_Os07g25500	2.8329	0.967935	2.35167	1.09467	1.50228	-0.0470176	1.23368	0.130499	3.0034	2.24549	3.24981	0.649043	0.752758	1.502	3.62718	0.750698	2.67712	0.455445	1.50942	1.31915
LOC_Os07g28900	0.446971	0.19549	0.417066	0.411143	-1.16175	-2.35483	-1.26165	-1.28229	0.72904	0.382852	0.229022	0.0211758	0.0961027	0.469193	0.641958	0.251921	0.357317	0.229259	0.607373	0.396797
LOC_Os07g30930	1.63713	0.337296	1.19878	0.724922	0.71117	-1.56791	0.261571	-0.464102	1.92898	1.53525	1.44716	0.20843	0.126123	0.677335	1.72328	0.309953	1.56312	0.522353	0.825828	0.826585
LOC_Os07g31310	1.51993	0.206362	1.54748	0.622631	0.604004	-2.27675	0.629917	-0.683551	1.93783	1.43242	1.18954	0.0671107	0.0761427	0.475832	2.33506	0.174649	2.13272	0.408698	0.845396	0.613799
LOC_Os07g32900	0.409926	0.111836	0.504407	0.158298	-1.28656	-3.16054	-0.987339	-2.65929	0.404851	0.508547	0.316381	0.263279	0.0183822	0.0538475	0.80931	0.271051	0.432861	0.10963	0.0941972	0.271065
LOC_Os07g36390	12.1495	0.110376	5.59147	0.242957	3.60283	-3.17951	2.48323	-2.04123	13.0164	12.6651	10.767	0.163757	0.0637016	0.103668	6.31835	0.0347887	10.4213	0.126637	0.43524	0.166995
LOC_Os07g36450	6.75493	1.69991	8.45984	1.17467	2.75594	0.765457	3.08063	0.232254	5.68061	6.72659	7.85759	2.42566	0.430766	2.24329	13.3701	3.764	8.24538	0.618476	1.63511	1.27042
LOC_Os07g39090	2.08625	0.365333	0.876235	0.108806	1.06091	-1.45271	-0.190611	-3.20017	1.79439	2.11401	2.35037	0.488968	0.173669	0.433364	1.52335	0.316146	0.789204	0.0767219	0.230725	0.0189698
LOC_Os07g39910	0.560699	0.243471	0.408357	0.0810448	-0.834703	-2.03818	-1.2921	-3.62514	0.561162	0.801354	0.31958	0.372317	0.193108	0.164989	0.549694	0.316381	0.358995	0.0719801	0.123695	0.0474597
LOC_Os07g40120	3.39155	0.209693	1.87193	0.18365	1.76194	-2.25365	0.904525	-2.44497	4.1091	3.66129	2.40426	0.19185	0	0.437228	2.0394	0	3.57638	0.0494539	0.403675	0.0978213
LOC_Os07g40750	2.98938	0.391234	3.39362	0.203725	1.57985	-1.35389	1.76283	-2.29531	3.68802	2.94518	2.33493	0.671227	0.0641316	0.438345	5.84174	0.682959	3.65617	0.127492	0.136931	0.346752
LOC_Os07g40800	9.6147	2.19033	13.2411	4.71447	3.26524	1.13115	3.72695	2.23709	11.208	10.1367	7.49947	2.13647	1.04615	3.38839	18.7875	3.51154	17.4244	2.33333	7.16957	4.6405
LOC_Os07g40820	0.106778	0.0139253	0.0747507	0	-3.22731	-6.16615	-3.74177	0	0.278373	0.0419609	0	0.0417759	0	0	0.115133	0.0621243	0.0469947	0	0	0
LOC_Os07g41260	7.56942	3.15226	8.16144	2.29252	2.92018	1.65639	3.02882	1.19694	8.70722	8.33243	5.6686	4.00145	1.47642	3.97891	11.3417	5.12807	8.01456	1.73169	2.44624	2.69964
LOC_Os07g42354	3.22494	0.0662262	2.14	0.129758	1.68927	-3.91645	1.09761	-2.94611	2.75052	3.35288	3.57143	0.0646084	0.0195476	0.114522	3.26441	0.224182	2.9314	0.0777203	0.100169	0.211383
LOC_Os07g42880	1.81156	0.771368	1.19704	0.869532	0.857229	-0.374509	0.259467	-0.201689	2.25556	2.55861	0.620496	0.92943	0.499919	0.884755	1.66022	0.614285	1.3166	0.807482	0.480331	1.32078
LOC_Os07g44170	0.504938	0.0891115	0.295847	0.0588911	-0.985823	-3.48825	-1.75708	-4.08581	0.236906	0.765221	0.512686	0.213317	0	0.054017	0.545904	0.135952	0.205685	0.0549876	0.0944937	0.0271918
LOC_Os07g44299	0.461898	0.37975	0.369659	0.483352	-1.11435	-1.39688	-1.43573	-1.04885	0.825275	0.177713	0.382707	0.601559	0.192711	0.34498	0.487612	0.263109	0.358257	0.446955	0.46633	0.536771
LOC_Os07g46730	4.7291	1.88442	3.2523	2.45661	2.24156	0.914122	1.70146	1.29667	5.2248	5.32812	3.63437	1.94423	1.22005	2.48898	4.92827	0.535415	4.29322	2.57702	2.15842	2.63438
LOC_Os07g46770	1.2147	0.276516	0.719517	0.282624	0.280596	-1.85457	-0.4749	-1.82304	1.46445	1.42904	0.7506	0.520514	0.0629938	0.246039	1.14762	0.464429	0.546503	0.25046	0.349703	0.247709
LOC_Os07g47370	1.14566	0.53312	0.783854	0.320364	0.196178	-0.907469	-0.351343	-1.64222	0.753876	1.22159	1.46151	0.763664	0.359412	0.476282	1.09129	0.210302	1.04997	0.229661	0.504291	0.227139
LOC_Os07g47470	0.677033	0.187125	0.327964	0.329868	-0.562703	-2.41792	-1.60839	-1.60004	0.303	0.978707	0.749392	0.350781	0.141508	0.0690869	0.590788	0.173881	0.219223	0.351642	0.15107	0.486892
LOC_Os07g47720	0.797764	0.0916918	0.809873	0.175096	-0.325966	-3.44706	-0.304232	-2.51378	1.05933	0.665328	0.668638	0.132479	0.0721481	0.0704483	1.13184	0.433416	0.864366	0.119524	0.287554	0.118211
LOC_Os07g48850	0.962565	0.204076	0.611713	0.399032	-0.0550437	-2.29282	-0.709074	-1.32542	0.871772	1.39989	0.61603	0	0.0727032	0.539526	0.905078	0.119114	0.810947	0.375783	0.335301	0.486011
LOC_Os08g01640	0.177808	0	0.140691	0.0134769	-2.49161	0	-2.8294	-6.21336	0.134638	0.19483	0.203957	0	0	0	0.367522	0	0.0545505	0	0.0187958	0.021635
LOC_Os08g01650	1.08691	0.108738	1.02269	0.219042	0.120227	-3.20107	0.0323646	-2.19072	1.44432	0.919225	0.897173	0.240835	0	0.0853791	1.52659	0.322328	1.21914	0.0434566	0.205365	0.408304
LOC_Os08g01870	0.954742	0.171743	0.764783	0.121487	-0.0668177	-2.54168	-0.386878	-3.04113	0.986314	1.01258	0.865326	0.192023	0.174293	0.148913	0.893043	0.321249	1.08006	0.129934	0.148857	0.085671
LOC_Os08g02040	1.45643	1.84619	1.85279	1.22428	0.542434	0.884553	0.889701	0.291937	1.2883	1.63122	1.44976	2.08804	1.57937	1.87116	2.42972	1.38004	1.74862	0.983789	1.38485	1.30421
LOC_Os08g03676	0.263083	0.055811	0.189206	0	-1.92641	-4.16331	-2.40197	0	0.492653	0.148521	0.148076	0.123222	0.0223689	0.0218419	0.373557	0	0.194062	0	0	0
LOC_Os08g04400	1.57074	0.282387	8.27021	0.668156	0.651443	-1.82426	3.04792	-0.581744	1.99698	1.57796	1.13727	0.189278	0.154621	0.503261	10.0938	2.0266	12.6902	0.529381	0.968408	0.506677
LOC_Os08g05750	3.53834	1.36218	4.73304	3.27284	1.82307	0.445917	2.24277	1.71054	3.87812	3.90232	2.83459	0.809399	0.776645	2.5005	7.04258	1.71949	5.43705	2.85839	3.10138	3.85875
LOC_Os08g06490	1.73709	0.634096	1.13678	0.859932	0.796673	-0.657228	0.184953	-0.217706	1.71443	1.7377	1.75914	0.6654	0.434852	0.802035	1.247	0.277062	1.88628	0.864474	0.907841	0.80748
LOC_Os08g06500	0.422731	0.189812	0.241263	0.333367	-1.24219	-2.39736	-2.05132	-1.58482	0.434807	0.547737	0.285649	0.167791	0.215756	0.185888	0.346821	0.06238	0.314587	0.441533	0.184269	0.3743
LOC_Os08g09270	40.0982	1.35418	30.76	4.12329	5.32547	0.437425	4.94298	2.0438	53.968	38.7541	27.5726	1.05708	0.0846593	2.92082	36.5444	0.231171	55.5043	0.589051	9.06211	2.71871
LOC_Os08g13990	2.82614	0.250605	3.27545	0.786393	1.49883	-1.99651	1.71169	-0.346677	2.54957	3.23353	2.69533	0.2111	0.119755	0.420961	4.94518	0.784808	4.09638	0.499947	0.940958	0.918275
LOC_Os08g15000	0.156907	0	0.313436	0	-2.67202	0	-1.67376	0	0.120981	0.218834	0.130906	0	0	0	0.675497	0.0809975	0.183815	0	0	0
LOC_Os08g15010	0.013012	0.00748407	0.00981931	0.0262452	-6.26402	-7.06196	-6.67016	-5.2518	0.0130709	0.0118216	0.0141433	0.0117695	0.0106828	0	0.0162182	0	0.0132397	0.021237	0.0364948	0.0210038
LOC_Os08g15090	0.917897	0.488712	0.720146	0.389031	-0.123596	-1.03294	-0.473639	-1.36204	1.17113	0.730474	0.85209	0.527259	0.181529	0.757349	0.325697	1.48705	0.347694	0.639731	0.26779	0.259571
LOC_Os08g17080	0.890751	0.559505	0.5262	0.333677	-0.166906	-0.837776	-0.926316	-1.58347	1.00685	0.646239	1.01917	0.5849	0.212358	0.881258	0.604489	0.217449	0.756663	0.158311	0.29472	0.548001
LOC_Os08g19310	1.55046	0.674376	1.15001	0.932718	0.632697	-0.568376	0.201651	-0.100487	1.68766	1.87446	1.08926	0.479879	0.314579	1.22867	2.46138	0.118937	0.869722	0.865902	0.909341	1.02291
LOC_Os08g20610	1.32569	0.733332	0.737954	1.51002	0.406747	-0.447462	-0.438398	0.594572	1.818	1.52678	0.632299	0.409245	0.132664	1.65809	1.20843	0.347761	0.65767	1.42415	1.54092	1.56501
LOC_Os08g21561	5.01932	5.67461	6.97597	10.2667	2.32749	2.50452	2.80239	3.3599	6.67348	5.53856	2.84592	4.31234	2.34209	10.3694	11.1054	2.94359	6.87896	5.13436	13.2073	12.4584
LOC_Os08g25280	0.906235	0.0584759	0.333162	0.0522822	-0.142044	-4.09601	-1.5857	-4.25754	0.90883	0.927341	0.882533	0.062949	0.0380912	0.0743875	0.346972	0.062407	0.590107	0.0567932	0.0813303	0.0187231
LOC_Os08g28180	1.40184	0.39804	1.16781	0.31534	0.487319	-1.32901	0.223807	-1.66502	1.19468	1.59501	1.41582	0.281739	0.185982	0.7264	1.83528	0.342793	1.32536	0.207971	0.258114	0.479936
LOC_Os08g28830	1.22837	0.274901	0.878448	0.427739	0.296747	-1.86302	-0.186971	-1.2252	1.29867	1.22561	1.16083	0.27963	0.18459	0.360482	1.19101	0.529243	0.915091	0.573374	0.256183	0.453661
LOC_Os08g31110	1.79172	0.7382	1.12085	0.498283	0.841344	-0.437916	0.164587	-1.00496	1.77303	2.19262	1.40951	1.07519	0.561888	0.577526	1.30201	0.484513	1.57602	0.67609	0.3536	0.465158
LOC_Os08g33700	0.628352	0.0967848	0.185313	0.0707511	-0.670355	-3.36908	-2.43197	-3.8211	0.633598	0.725846	0.525612	0.171153	0.0517833	0.0674178	0.314462	0.11312	0.128356	0.0514719	0.0589681	0.101813
LOC_Os08g37520	0.260025	0.0611464	0.194946	0.0149606	-1.94328	-4.03159	-2.35885	-6.06269	0.418488	0.135174	0.226411	0.134578	0.0488609	0	0.222537	0.120078	0.242224	0	0.0208651	0.0240168
LOC_Os08g38610	2.60474	0.944928	3.55098	0.31242	1.38114	-0.081724	1.82822	-1.67844	2.45457	2.08121	3.27844	1.9339	0.564214	0.336674	6.32909	1.64335	2.68051	0.342724	0.348019	0.246516
LOC_Os08g39050	2.00918	1.87393	2.40651	3.17957	1.00661	0.906066	1.26694	1.66883	1.44098	2.82832	1.75825	0.966224	1.32804	3.32752	3.38567	1.97055	1.8633	3.96017	2.69647	2.88208
LOC_Os08g39130	0.734316	0.335681	0.670226	0.204992	-0.445528	-1.57484	-0.577281	-2.28636	0.861034	0.876075	0.465838	0.516867	0.146607	0.343567	0.267088	1.48921	0.254378	0.320596	0.150254	0.144125
LOC_Os08g40020	0.680652	0.0334091	0.55528	0.0929902	-0.555011	-4.90361	-0.848714	-3.42678	1.02797	0.500614	0.513373	0.0356005	0.0646268	0	0.932084	0.052941	0.680814	0.128476	0.0551952	0.0952989
LOC_Os08g40870	2.2824	0.618891	1.02071	0.766928	1.19055	-0.692242	0.0295711	-0.382836	2.85026	1.70027	2.29668	0.436844	0.693891	0.725939	1.42967	0.649625	0.982833	0.837515	0.634955	0.828316
LOC_Os08g41380	2.966	0.508444	2.83215	0.964745	1.56852	-0.97584	1.5019	-0.0517806	2.61729	2.98849	3.29223	0.500796	0.267386	0.75715	3.89698	0.788533	3.81094	0.850489	0.913454	1.13029
LOC_Os08g42610	3.65667	2.14224	3.46922	3.26221	1.87053	1.09912	1.79461	1.70585	3.8889	2.80183	4.27929	2.1663	1.10435	3.15608	3.84386	1.45628	5.10751	3.23957	2.76052	3.78653
LOC_Os09g02260	2.89047	0.703977	3.06207	1.6318	1.5313	-0.5064	1.61451	0.706467	3.03821	3.37654	2.25665	0.463676	0.189389	1.45887	5.59072	0.413716	3.18176	0.983082	2.17463	1.7377
LOC_Os09g07780	0.502888	0.0439089	0.131875	0.0343455	-0.991691	-4.50934	-2.92275	-4.86373	0.447029	0.505375	0.55626	0.0603777	0	0.0713489	0.305065	0	0.0905604	0	0.0312033	0.0718333
LOC_Os09g09450	0.385821	0	0	0	-1.374	0	0	0	0.154153	0.83651	0.1668	0	0	0	0	0	0	0	0	0
LOC_Os09g15800	0.595228	0.10797	0.542288	0.0791848	-0.748485	-3.2113	-0.882868	-3.65863	0.632108	0.743196	0.410381	0.170751	0.0774924	0.0756666	0.901953	0.0846402	0.640271	0.0256754	0.110305	0.101574
LOC_Os09g24240	0.860818	0.139649	0.688359	0.291082	-0.21622	-2.84013	-0.538767	-1.7805	0.693688	0.999165	0.889601	0.0694019	0.0419959	0.307548	0.92447	0.516032	0.624574	0.417433	0.125534	0.330279
LOC_Os09g24520	0.750699	0.215803	0.586549	0.127085	-0.413693	-2.21221	-0.769677	-2.97614	0.791905	0.839697	0.620496	0.295057	0.156225	0.196128	1.05034	0.0731292	0.636174	0.0665508	0.0953037	0.219399
LOC_Os09g24640	3.01958	0.407104	2.39062	0.518119	1.59435	-1.29653	1.25739	-0.948645	3.12839	3.52646	2.40388	0.163299	0.370552	0.687461	3.88165	0.121419	3.1688	0.810311	0.379768	0.364278
LOC_Os09g24680	1.17443	0.263177	0.486621	0.291263	0.231958	-1.9259	-1.03913	-1.7796	0.824936	1.51882	1.17953	0.291813	0.168553	0.329164	0.43867	0.394501	0.626692	0.311145	0.349604	0.213042
LOC_Os09g25050	0.784324	0.37555	1.10556	0.247952	-0.350478	-1.41292	0.144776	-2.01187	0.845553	0.740063	0.767357	0.491201	0.178339	0.457109	1.35374	0.913071	1.04987	0.0221583	0.590208	0.131489
LOC_Os09g25550	4.35196	0.328136	1.59612	0.343288	2.12167	-1.60763	0.674573	-1.54251	4.79829	5.40088	2.85671	0.415072	0.0342498	0.535086	1.92388	0.0841702	2.78032	0.170219	0.43877	0.420873
LOC_Os09g26190	24.2035	1.96416	17.6517	2.73042	4.59714	0.973916	4.14174	1.44912	23.3236	24.2411	25.0457	1.64612	0.457878	3.7885	19.8662	1.5793	31.5097	1.77259	3.93113	2.48753
LOC_Os09g29790	1.94218	0.457012	2.78061	0.715845	0.95768	-1.1297	1.4754	-0.482282	2.10264	1.95106	1.77285	0.147529	0.133907	1.0896	4.20138	0.987244	3.15321	0.687691	0.648065	0.811777
LOC_Os09g29825	7.75184	0.909291	3.95223	1.38565	2.95454	-0.137186	1.98267	0.470562	6.2287	10.0661	6.9607	0.919427	0.667626	1.14082	4.94113	1.64072	5.27485	1.82493	0.855289	1.47673
LOC_Os09g29930	27.771	15.8784	25.0159	30.7497	4.79551	3.98899	4.64477	4.9425	29.9015	24.6792	28.7322	7.72213	11.7318	28.1811	32.6058	12.7116	29.7302	42.845	21.0317	28.3724
LOC_Os09g34870	0.356419	0.285052	0.367432	0.301971	-1.48835	-1.81071	-1.44445	-1.72752	0.285203	0.372584	0.41147	0.599213	0.129497	0.126446	0.314555	0.466756	0.320985	0.36041	0.265435	0.280069
LOC_Os09g36230	2.66737	0.651742	2.56152	0.925723	1.41542	-0.617627	1.357	-0.111347	2.25945	2.50327	3.23939	0.864652	0.369325	0.721248	3.15392	0.983268	3.54738	0.871873	0.906849	0.998448
LOC_Os09g36244	2.70741	0.672497	3.96073	1.08359	1.43691	-0.572401	1.98577	0.115823	2.97124	3.44302	1.70797	0.752453	0.227659	1.03738	6.33643	0.372987	5.17276	1.35774	1.29623	0.596812
LOC_Os09g37070	1.89561	0.671576	1.4372	0.320081	0.922661	-0.574377	0.523262	-1.64349	1.99114	1.70077	1.99491	1.06245	0.452039	0.500241	1.6928	0.938096	1.68071	0.539184	0.154427	0.266631
LOC_Os09g38310	0.607735	0.455825	0.59504	0.528624	-0.718485	-1.13345	-0.748941	-0.919687	0.7584	0.508901	0.555905	0.660858	0.159957	0.546659	0.698167	0.3931	0.693853	0.63598	0.478145	0.471746
LOC_Os09g39970	2.97319	1.01795	2.61806	1.73219	1.57201	0.0256609	1.3885	0.792599	3.34427	2.32078	3.25451	0.776495	0.481326	1.79602	4.01902	0.788585	3.04659	1.34986	2.05541	1.79131
LOC_Os10g02650	1.94551	1.09567	1.1851	1.92736	0.960146	0.131818	0.245013	0.946628	2.56543	1.77428	1.49681	0.747349	0.452229	2.08744	1.81002	0.471491	1.2738	1.04204	1.93115	2.80889
LOC_Os10g10170	47.275	3.94683	25.7913	4.6286	5.56301	1.98069	4.68881	2.21058	47.9246	49.9611	43.9395	4.46762	0.822235	6.55063	26.7247	1.99006	48.6593	2.58189	7.50117	3.80275
LOC_Os10g21470	1.54348	0.373325	1.71741	0.922055	0.62619	-1.4215	0.780231	-0.117076	1.69584	1.37351	1.5611	0.387445	0.227552	0.504979	2.38682	0.406704	2.35869	0.534615	1.11305	1.11849
LOC_Os10g21920	0.832044	1.37893	1.20879	1.2121	-0.265269	0.463545	0.273561	0.277515	0.931528	0.75824	0.806363	1.5098	1.06586	1.56112	1.73373	1.18496	0.707668	0.983775	1.26793	1.38461
LOC_Os10g22370	1.1475	0.23997	0.946379	0.235404	0.198491	-2.05908	-0.0795101	-2.08679	1.35938	1.34766	0.735453	0.258928	0.085462	0.375519	1.4272	0.0350044	1.37693	0.127422	0.200722	0.378068
LOC_Os10g26070	0.586343	0.315216	0.395391	0.358896	-0.770183	-1.66559	-1.33865	-1.47836	0.765667	0.164877	0.828486	0.3283	0.268188	0.34916	0.497632	0.097642	0.5909	0.177717	0.254499	0.644472
LOC_Os10g28600	4.12934	0.57595	2.97159	1.95119	2.04591	-0.795983	1.57124	0.964353	5.33646	3.66515	3.38642	0.487736	0.311531	0.928584	3.68407	0.617852	4.61286	1.61348	2.12853	2.11156
LOC_Os10g28640	3.42003	0.472925	4.13286	0.56553	1.77401	-1.08032	2.04714	-0.822323	3.04901	3.34091	3.87017	0.739151	0.0479217	0.6317	5.31096	2.27687	4.81076	0.309618	0.798095	0.588879
LOC_Os10g28665	3.70767	2.14879	4.24969	4.13193	1.89051	1.10352	2.08736	2.04682	3.61668	4.32853	3.17781	2.49752	0.888987	3.05985	6.54569	2.51243	3.69094	3.15901	4.51752	4.71925
LOC_Os10g30590	0.496649	0.236393	0.572635	0.214542	-1.0097	-2.08074	-0.804312	-2.22066	0.754979	0.417276	0.317691	0.321019	0.137119	0.251041	0.806657	0.252732	0.658517	0.255553	0.219578	0.168497
LOC_Os10g30760	0.172444	0.0595293	0.0603896	0.0250973	-2.5358	-4.07026	-4.04956	-5.31632	0.102695	0.340556	0.0740803	0.123293	0.0279772	0.027318	0.0424739	0	0.138695	0	0.0477884	0.0275035
LOC_Os10g33700	7.10767	1.89679	4.64639	4.50559	2.82938	0.923557	2.21611	2.17172	8.22102	8.44379	4.65821	1.02747	1.14455	3.51833	6.82177	1.18068	5.93673	4.44534	3.67474	5.39668
LOC_Os10g33730	1.18158	0.452059	0.779244	0.525818	0.240721	-1.14542	-0.359853	-0.927365	1.12277	1.37384	1.04814	0.455929	0.179927	0.72032	0.928739	0.383221	1.02577	0.482881	0.599307	0.495266
LOC_Os10g33874	2.44593	0.875701	2.3929	1.24941	1.29039	-0.191489	1.25876	0.321247	2.22011	2.64407	2.47361	0.950046	0.449128	1.22793	3.68199	0.735833	2.76088	1.125	1.45761	1.16562
LOC_Os10g34310	1.85031	0.617989	2.03028	0.845477	0.887771	-0.694346	1.02168	-0.242163	2.33564	1.93388	1.28143	0.296208	0.376402	1.18136	3.26537	0.792876	2.03259	0.908621	0.597015	1.03079
LOC_Os10g34370	5.86382	1.84343	9.55574	2.30638	2.55184	0.882392	3.25637	1.20563	5.88963	6.10619	5.59566	2.32823	1.29144	1.91062	14.7343	2.24407	11.6889	0.777981	4.67924	1.46193
LOC_Os10g34720	1.16919	0.487907	1.01145	3.12298	0.22551	-1.03532	0.0164261	1.64292	1.25025	0.869806	1.38751	0.432986	0.314405	0.716329	1.51151	0.386332	1.13651	3.38558	2.5062	3.47717
LOC_Os10g35090	2.37913	0.53462	1.94563	1.46731	1.25043	-0.903414	0.96024	0.553175	2.67785	2.73779	1.72173	0.384397	0.491638	0.727825	2.55216	0.493681	2.79106	1.79709	0.921045	1.6838
LOC_Os10g35230	3.11808	0.150704	0	0	1.64066	-2.73021	0	0	3.29369	3.76278	2.29779	0	0.106259	0.345852	0	0	0	0	0	0
LOC_Os10g35240	2.76888	0.297898	1.0114	0.111709	1.4693	-1.74711	0.0163485	-3.16219	2.44075	3.11368	2.7522	0.277608	0.0419959	0.57409	1.75331	0.344022	0.936862	0.0417433	0.107601	0.185782
LOC_Os10g35260	13.6513	1.0139	1.33268	0.391207	3.77097	0.0199199	0.414332	-1.354	14.1609	13.5166	13.2764	0.789145	0.301592	1.95097	2.86166	0.0617645	1.07462	0.374723	0.354169	0.444728
LOC_Os10g35436	1.40797	0.0951952	0.997965	0.217037	0.493621	-3.39297	-0.0029385	-2.20399	1.44871	1.58321	1.19201	0.0679408	0.0370006	0.180644	1.44177	0.222274	1.32985	0.269706	0.284406	0.0969976
LOC_Os10g35440	1.26533	0.5186	0.863944	0.742882	0.339514	-0.947305	-0.210991	-0.428794	1.84042	1.40622	0.549355	0.457149	0.414939	0.683713	1.69298	0.127466	0.771387	0.515555	0.642319	1.07077
LOC_Os10g35640	0.198548	0.372956	0.727295	0.245306	-2.33244	-1.42292	-0.459388	-2.02734	0.15812	0.0953376	0.342186	0.498316	0.452305	0.168247	0.0980961	1.87024	0.213549	0.385358	0.202345	0.148216
LOC_Os10g35650	1.13121	0.130748	0.961648	0.228694	0.177866	-2.93514	-0.0564186	-2.12851	0.665562	1.1437	1.58437	0.179788	0	0.212457	1.15614	0.17824	1.55056	0.0540686	0.418115	0.213899
LOC_Os10g35730	5.50406	0.232322	5.55177	0.132495	2.4605	-2.1058	2.47295	-2.91599	4.68984	4.90692	6.91541	0.289805	0.150312	0.256849	9.35614	1.47759	5.82158	0.0747042	0.0641879	0.258593
LOC_Os10g35750	1.62703	0.0693852	1.61409	0.106627	0.702242	-3.84923	0.690718	-3.22935	1.4488	1.5287	1.90359	0.124242	0.0563852	0.0275284	2.91047	0.184758	1.74704	0.168138	0.0963127	0.0554305
LOC_Os10g35760	2.89951	1.44862	5.5281	2.23662	1.53581	0.534683	2.46678	1.16132	2.42312	2.5186	3.75679	1.23747	0.857186	2.25122	7.80809	3.2446	5.5316	1.96849	2.85262	1.88875
LOC_Os10g35790	0.131671	0.0472848	0.0788997	0.0122184	-2.925	-4.40248	-3.66384	-6.3548	0.157541	0.237471	0	0.141854	0	0	0.130316	0	0.106384	0	0.0366553	0
LOC_Os10g36190	0.91101	0.192177	0.591243	0.189671	-0.134462	-2.37949	-0.758176	-2.39843	0.880504	1.59269	0.259839	0.288303	0.0327103	0.255518	0.993193	0.375139	0.405398	0.260109	0.0838098	0.225096
LOC_Os10g39460	3.87966	2.01583	2.3882	4.02563	1.95593	1.01138	1.25592	2.00922	3.66901	4.05324	3.91674	0.776033	1.04651	4.22496	3.11643	1.05511	2.99307	4.34089	3.40324	4.33278
LOC_Os10g40920	1.61351	2.14997	0.907477	1.70206	0.690206	1.10431	-0.140066	0.767281	1.99173	1.95466	0.894153	3.12893	1.0044	2.31657	1.07791	0.936272	0.708254	1.17049	2.23328	1.7024
LOC_Os10g41740	0	0	0	0	0	0	0	0	0	0	0	0	0	0	0	0	0	0	0	0
LOC_Os10g42760	0.695078	0.280414	0.856421	0.441596	-0.524753	-1.83437	-0.223608	-1.1792	1.00383	0.63888	0.442522	0.0669541	0.121544	0.652743	1.56845	0.398266	0.602546	0.151016	0.337369	0.836403
LOC_Os11g01210	5.23191	0.372541	0.120489	0.0646653	2.38734	-1.42453	-3.05302	-3.95086	5.44635	5.16412	5.08526	0.514135	0.323075	0.280412	0.272489	0	0.0889789	0.0713626	0.122633	0
LOC_Os11g01836	0.580349	0.15075	0.45248	0.0899039	-0.785007	-2.72977	-1.14407	-3.47547	0.607935	0.624803	0.50831	0.273701	0.090338	0.0882097	0.548592	0.333014	0.475835	0.134692	0.13502	0
LOC_Os11g01860	0.170391	0.0667721	0.205178	0.0296052	-2.55308	-3.90461	-2.28505	-5.078	0.176409	0.239322	0.0954414	0.105896	0.0240296	0.0703905	0.328328	0.0787383	0.208469	0.0477702	0.0410455	0
LOC_Os11g02310	0.727996	0.049555	0.313213	0.0306617	-0.457997	-4.33483	-1.67478	-5.02742	0.893222	0.697684	0.593083	0.0182792	0.0331828	0.097203	0.377827	0.0271827	0.534629	0.0494749	0.0425101	0
LOC_Os11g03200	8.66159	2.20975	13.386	5.28154	3.11463	1.14388	3.74266	2.40096	7.21503	8.17001	10.5997	2.11273	0.958825	3.55769	21.6165	4.16289	14.3788	3.76458	6.14171	5.93832
LOC_Os11g03690	0.894196	1.0877	1.28758	1.08902	-0.161337	0.121281	0.364659	0.123029	0.63106	1.00719	1.04434	2.33975	0.212372	0.710977	1.88843	0.695882	1.27842	0.633283	1.32147	1.31231
LOC_Os11g03850	0	0	0	0	0	0	0	0	0	0	0	0	0	0	0	0	0	0	0	0
LOC_Os11g04295	0.563323	0.284402	0.273335	0.293268	-0.827966	-1.814	-1.87126	-1.76971	0.696657	0.562561	0.430751	0.156823	0.0610041	0.635379	0.308714	0.133262	0.378029	0.202124	0.277873	0.399808
LOC_Os11g05980	0.498616	1.14835	0.409797	1.35552	-1.004	0.199559	-1.28702	0.438844	0.444088	0.401641	0.650119	0.870306	0.448349	2.12639	0.745492	0.139916	0.343983	1.23085	1.51343	1.32227
LOC_Os11g10740	2.28486	0.814366	1.26041	0.33195	1.1921	-0.29625	0.333896	-1.59096	2.84086	2.20228	1.81143	1.46171	0.414609	0.566777	1.76244	0.271711	1.74708	0.329692	0.17705	0.489107
LOC_Os11g14980	0.432679	0.0212338	0.83127	0.262031	-1.20863	-5.55749	-0.266611	-1.93219	0.598672	0.397063	0.302302	0	0	0.0637015	1.18851	0.213768	1.09153	0.259385	0.334306	0.192402
LOC_Os11g17530	23.1995	8.63253	24.7381	15.5783	4.53602	3.10978	4.62867	3.96146	24.0664	21.93	23.6022	7.51106	5.58953	12.797	33.5576	5.86229	34.7946	10.9224	21.1385	14.6739
LOC_Os11g24530	0.683115	0.217477	0.748068	0.203626	-0.5498	-2.20107	-0.418758	-2.29601	0.628781	1.04258	0.377983	0.314541	0.142749	0.19514	0.823522	0.748398	0.672285	0.198647	0.243833	0.168399
LOC_Os11g24570	4.3801	0.361601	1.48932	0.376641	2.13096	-1.46753	0.574655	-1.40874	4.82557	4.77866	3.53606	0.302506	0.0998453	0.682451	2.38741	0.286269	1.79429	0.0744336	0.810102	0.245387
LOC_Os11g29230	11.7391	0.508866	1.6102	0.429737	3.55324	-0.974643	0.687239	-1.21848	15.0826	12.0581	8.07648	0.741616	0.189321	0.595661	2.23549	0.379103	2.21601	0.585455	0.269485	0.434269
LOC_Os11g29360	1.91019	2.36627	0.567489	0.599089	0.933714	1.24262	-0.817335	-0.739157	1.7872	2.00954	1.93382	2.34863	2.01334	2.73685	0.659262	0.0646779	0.978528	0.235439	0.708034	0.853794
LOC_Os11g37330	1.33903	0.194917	0.96058	0.102421	0.421184	-2.35907	-0.058023	-3.28742	1.15734	1.44758	1.41216	0.266068	0.181126	0.137557	1.31379	0.395666	1.17228	0.10002	0.0687522	0.138491
LOC_Os11g37660	2.22426	0.376232	2.2105	0.530052	1.15332	-1.4103	1.14437	-0.915794	2.28667	2.0681	2.31801	0.433471	0.157379	0.537848	3.25537	0.547916	2.8282	0.371527	0.638451	0.580178
LOC_Os11g39360	0.837834	0.383222	0.747735	0.407626	-0.255264	-1.38375	-0.419401	-1.29468	0.728762	0.870018	0.914721	0.236232	0.262069	0.651367	0.976572	0.351297	0.915336	0.21313	0.447644	0.562105
LOC_Os11g43800	0.826855	0.273505	1.43782	0.461877	-0.274295	-1.87036	0.523883	-1.11442	1.2214	0.598356	0.660806	0.41242	0.0831867	0.324907	2.30481	0.204435	1.80422	0.289402	0.728226	0.368002
LOC_Os11g43934	4.47477	1.62874	3.73218	3.07128	2.16181	0.703753	1.90002	1.61884	4.73012	4.52299	4.17121	0.581644	1.31133	2.99323	5.4295	1.06027	4.70678	2.99623	2.61808	3.59952
LOC_Os11g44930	1.67661	1.53924	1.53847	2.55673	0.745547	0.622218	0.6215	1.3543	1.25025	1.67518	2.1044	1.70949	1.09751	1.81072	2.70039	0.930059	0.984976	1.20376	4.23418	2.23226
LOC_Os11g45410	1.54853	0.236652	0.438928	0.0826218	0.630902	-2.07916	-1.18794	-3.59733	1.52767	1.87818	1.23975	0.343889	0.175577	0.190489	0.681195	0.127848	0.50774	0.0969562	0.0166615	0.134248
LOC_Os12g01210	2.33518	0.189471	2.85235	0.728717	1.22354	-2.39995	1.51215	-0.45657	2.56004	2.36796	2.07755	0.288142	0.0713282	0.208943	3.6096	0.350584	4.59686	0.543561	0.731023	0.911567
LOC_Os12g01850	0.849389	0.185492	0.341105	0.170707	-0.235503	-2.43057	-1.55171	-2.5504	0.73519	0.895082	0.917894	0.305533	0.115551	0.135394	0.385935	0.265039	0.372342	0.137827	0.0789498	0.295345
LOC_Os12g01910	0.0422736	0	0.0846604	0.0360312	-4.5641	0	-3.56217	-4.79461	0.0538146	0.0730062	0	0	0	0	0.100158	0.0720586	0.0817644	0	0	0.108094
LOC_Os12g01916	7.53668	2.52124	6.79813	3.87287	2.91393	1.33413	2.76514	1.9534	7.79142	7.61042	7.20821	1.78898	0.987017	4.78772	11.6009	2.24306	6.55039	2.46853	3.45346	5.69663
LOC_Os12g02280	1.05584	0.301849	0.952522	0.110531	0.0783864	-1.7281	-0.0701757	-3.17747	1.27598	0.800365	1.09117	0.407684	0.218661	0.279204	1.37892	0.165344	1.3133	0.0334378	0.21548	0.0826763
LOC_Os12g02950	15.548	5.41339	16.5409	6.78453	3.95866	2.43653	4.04797	2.76225	15.3291	16.6761	14.6388	4.42081	2.76425	9.05512	20.7122	9.34985	19.5607	6.91338	4.45512	8.9851
LOC_Os12g03450	0.909816	0.240006	0.796731	0.111629	-0.136354	-2.05886	-0.327836	-3.16322	0.855893	0.677324	1.19623	0.289002	0.174878	0.256137	0.973477	0.477523	0.939192	0	0.248928	0.0859587
LOC_Os12g03700	5.66101	1.79348	3.88332	3.32919	2.50106	0.842765	1.95729	1.73517	5.35548	4.34681	7.28073	1.73106	1.40288	2.24652	6.64497	0.27581	4.72918	1.84066	3.40272	4.74419
LOC_Os12g04110	0.0375377	0.0305282	0.258662	0.164679	-4.73552	-5.03371	-1.95086	-2.60227	0.0449129	0.0677	0	0.0674016	0.0122356	0.0119474	0.352938	0.180417	0.242629	0.133783	0.0835997	0.276655
LOC_Os12g05640	1.77923	1.52572	1.3346	1.91896	0.83125	0.609487	0.416402	0.940324	2.00311	1.88045	1.45412	1.4612	0.849647	2.26631	2.04497	1.18832	0.7705	2.10105	1.55749	2.09834
LOC_Os12g06070	0.779394	0.0947764	0.458862	0.155831	-0.359575	-3.39933	-1.12387	-2.68194	0.757327	1.13015	0.450704	0.102288	0.0309478	0.151093	0.61079	0.152111	0.613686	0.0615234	0.132156	0.273815
LOC_Os12g06650	1.33949	0.250181	0.969993	0.299652	0.421684	-1.99896	-0.0439531	-1.73864	0.873493	1.43188	1.7131	0.442417	0.133856	0.17427	1.3209	0.621361	0.967722	0.177401	0.304856	0.4167
LOC_Os12g07260	11.8158	3.68056	15.1953	2.09157	3.56265	1.87992	3.92556	1.06459	10.8291	12.2097	12.4087	6.16943	2.25415	2.61808	22.01	10.1075	13.4686	2.38211	2.02651	1.86609
LOC_Os12g08140	0.483667	0.118564	0.467035	0.129077	-1.04791	-3.07627	-1.0984	-2.9537	0.429133	0.488737	0.533132	0.100179	0.0779391	0.177573	0.709946	0.127692	0.563467	0.129117	0.0665647	0.191549
LOC_Os12g10184	1.05476	0.398306	2.61557	0.832736	0.0769103	-1.32805	1.38713	-0.264069	1.18047	0.919358	1.06444	0.590519	0.107199	0.497198	3.49903	0.395169	3.95252	0.293024	1.09865	1.10653
LOC_Os12g13110	0.742896	0.338199	0.604732	0.134173	-0.428767	-1.56406	-0.725633	-2.89783	0.948969	0.766307	0.513413	0.823963	0.0553988	0.135234	0.925149	0.408434	0.480612	0.110131	0.0473139	0.245074
LOC_Os12g15460	1.2348	0.393101	1.16942	0.123765	0.304278	-1.34703	0.225799	-3.01432	1.45328	1.37236	0.878759	0.384876	0.419207	0.37522	1.72365	0.572344	1.21228	0.104172	0.164096	0.103027
LOC_Os12g17080	3.08513	1.35181	3.1632	1.22546	1.62533	0.434896	1.66139	0.293323	3.69072	3.04853	2.51615	1.97857	0.714867	1.362	4.36761	1.5997	3.52229	1.07452	1.38488	1.21698
LOC_Os12g18640	6.67263	16.6567	5.04024	23.1663	2.73826	4.05803	2.33349	4.53395	5.27549	6.71208	8.03033	10.4666	10.9373	28.5663	4.77061	6.42541	3.92469	24.7213	17.1428	27.6347
LOC_Os12g19260	7.53041	1.8042	5.74019	4.2978	2.91273	0.851359	2.5211	2.1036	9.12189	8.10726	5.36206	1.13683	0.799697	3.47607	8.49849	1.94415	6.77791	2.97442	4.84702	5.07198
LOC_Os12g21930	4.46843	0.975366	4.34724	2.29323	2.15977	-0.0359847	2.1201	1.19738	5.26533	4.36795	3.77201	0.392363	0.534203	1.99953	7.07378	0.340362	5.62758	1.41597	2.45863	3.00507
LOC_Os12g27060	1.12871	0.158424	0.720521	0.226792	0.174679	-2.65813	-0.472887	-2.14056	1.47465	1.21773	0.693757	0.115463	0.0698679	0.289943	1.48499	0.20032	0.476252	0.104172	0.164096	0.41211
LOC_Os12g30620	0.597275	0.277791	0.653662	0.0575887	-0.743533	-1.84793	-0.613383	-4.11807	0.676502	0.68832	0.427003	0.583762	0.0921498	0.157463	0.559594	0.83036	0.571032	0.0457978	0.0590261	0.0679422
LOC_Os12g34340	4.31279	0.822083	2.65111	0.878643	2.10862	-0.282644	1.4066	-0.186651	4.68121	4.29992	3.95725	1.35015	0.298899	0.8172	3.53947	0.783527	3.63034	0.802174	0.893472	0.940283
LOC_Os12g36620	1.50982	0.375469	1.28834	0.49152	0.594377	-1.41324	0.365512	-1.02468	1.64434	1.30357	1.58155	0.475258	0.132731	0.518416	1.38536	0.978576	1.50107	0.461765	0.637652	0.375141
LOC_Os12g37100	2.76849	0.940711	2.57976	2.19073	1.4691	-0.088177	1.36723	1.13141	3.26097	3.14954	1.89494	0.290003	0.427742	2.10439	4.57065	0.619935	2.54868	1.76609	2.44482	2.36127
LOC_Os12g37550	40.8085	80.6565	36.6893	82.9171	5.3508	6.33372	5.19729	6.3736	45.3935	40.5236	36.5084	80.1612	68.8835	92.9249	32.8413	47.9003	29.3264	72.1386	72.3876	104.225
LOC_Os12g38880	5.18407	1.30173	4.16735	1.95098	2.37409	0.380432	2.05913	0.964196	5.18144	4.88043	5.49035	1.25703	0.548541	2.09962	5.26314	1.47388	5.76503	1.30858	2.47361	2.07074
LOC_Os12g42120	0.515701	0.0728186	0.478374	0.0758516	-0.955393	-3.77955	-1.06379	-3.72068	0.525858	0.594494	0.426751	0.0591873	0.0805835	0.078685	0.815593	0.220041	0.399487	0.0266996	0.0688232	0.132032
LOC_Os12g44170	10.5824	16.3991	12.7383	15.7664	3.4036	4.03555	3.6711	3.97878	9.8123	10.7633	11.1717	16.7303	13.2209	19.2462	11.0014	18.8112	8.40227	16.5668	11.1814	19.551

## Sheet: OZ1
RGAP locus
OZ1 (Organelle zinc-finger)
	CD	CDT	WD	WDT	log2(CD)	log2(CDT)	log2(WD)	log2(WDT)	CD1	CD2	CD3	CDT1	CDT2	CDT3	WD1	WD2	WD3	WDT1	WDT2	WDT3
LOC_Os04g02000	24.916	14.3614	17.2985	14.7569	4.639	3.84413	4.11257	3.88332	26.407	30.1213	18.2198	14.7964	10.722	17.5659	21.3541	10.232	20.3093	14.2009	15.1283	14.9414
LOC_Os01g59980	10.4687	3.88917	9.7932	5.57229	3.38801	1.95946	3.29178	2.47827	11.2181	9.62657	10.5614	4.07624	1.31751	6.27376	13.0972	6.23913	10.0433	3.21119	7.84582	5.65987
LOC_Os07g22024	5.92347	2.01454	4.53449	2.88876	2.56644	1.01045	2.18094	1.53045	5.7596	6.36939	5.64141	2.01546	0.847753	3.18042	6.29966	3.76472	3.5391	3.10452	2.38168	3.18008
LOC_Os03g50120	2.80014	0.157895	3.34208	0.159304	1.4855	-2.66297	1.74075	-2.65014	2.06073	2.44847	3.89122	0.181916	0.0660476	0.22572	4.31166	1.78546	3.92912	0.0984756	0.282043	0.097394
LOC_Os03g50430	2.61235	0.33548	2.47231	0.408544	1.38535	-1.5757	1.30586	-1.29144	3.13605	2.54161	2.1594	0.513416	0.233005	0.260018	4.54809	0.599888	2.26896	0.330863	0.142143	0.752627
LOC_Os01g10630	2.54471	0.479525	2.79139	0.865817	1.3475	-1.06032	1.48099	-0.207866	2.14924	2.77172	2.71316	0.286702	0.357816	0.794059	4.09886	1.33234	2.94297	1.00233	1.08348	0.511647
LOC_Os01g37460	4.80501	1.6621	0.0514394	2.86235	2.26454	0.733007	-4.28098	1.5172	8.22694	2.06683	4.12126	0	0.0622574	4.92404	0	0	0.154318	1.23766	0.372201	6.97718
LOC_Os02g07070	14.7261	14.9459	15.7206	24.9224	3.8803	3.90168	3.97458	4.63937	15.2682	16.55	12.3599	10.456	9.83113	24.5505	19.8612	6.36667	20.9339	27.1154	22.2801	25.3717
LOC_Os08g41010	19.4483	12.828	20.8561	16.6619	4.28157	3.68123	4.3824	4.05848	16.7486	21.6446	19.9517	15.0464	8.50821	14.9294	24.1178	14.2481	24.2023	17.4446	17.9116	14.6296
LOC_Os07g30820	159.023	101.214	178.598	138.45	7.3131	6.66126	7.48058	7.11322	151.86	145.127	180.083	86.597	74.2872	142.757	233.223	65.2367	237.335	119.337	149.403	146.61
LOC_Os06g04920	33.9144	1.01266	6.76019	1.42482	5.08382	0.0181565	2.75706	0.51078	37.9488	34.9571	28.8372	0.292053	1.19289	1.55305	8.51843	3.32969	8.43246	1.7127	0.867867	1.69389
LOC_Os02g17470	11.8892	13.9376	12.7679	10.7358	3.57158	3.80091	3.67445	3.42435	12.4081	10.069	13.1906	15.7929	13.1147	12.905	12.4246	13.7831	12.0959	12.8843	9.20373	10.1193

## Sheet: MORF-RIP
RGAP locus
Multiple organellar RNA editing factor (MORF) / RNA editing factor interacting proteins (RIP)
	CD	CDT	WD	WDT	log2(CD)	log2(CDT)	log2(WD)	log2(WDT)	CD1	CD2	CD3	CDT1	CDT2	CDT3	WD1	WD2	WD3	WDT1	WDT2	WDT3
LOC_Os11g11020	11.9507	1.5244	14.9062	1.809	3.57902	0.608238	3.89784	0.855193	11.1412	11.9083	12.8025	2.32142	0.451516	1.80025	23.5347	7.52075	13.6633	0.897602	2.82789	1.70151
LOC_Os06g02600	62.5601	9.49315	56.5864	5.49503	5.96717	3.24689	5.82238	2.45813	53.2002	57.9472	76.5328	14.5606	6.21937	7.69949	71.9111	33.8439	64.0041	6.07157	6.59221	3.82129
LOC_Os04g51280	261.947	9.82366	223.321	45.2742	8.03313	3.29626	7.80298	5.50062	284.175	257.216	244.45	5.33364	0.980489	23.1568	295.848	3.71479	370.401	22.2329	71.1787	42.4111
LOC_Os03g38490	14.4477	6.21266	18.568	9.29761	3.85276	2.63521	4.21475	3.21686	14.4805	12.2935	16.569	4.99565	3.99026	9.65207	30.7023	5.05169	19.95	10.9072	8.24871	8.73692
LOC_Os09g04670	20.5825	6.17938	21.661	4.43961	4.36334	2.62746	4.43703	2.15043	21.8973	21.624	18.2261	8.72099	1.45313	8.36403	29.7823	6.95431	28.2465	2.24261	7.80563	3.27058
LOC_Os09g33480	82.6644	17.6409	88.0479	16.9755	6.36919	4.14085	6.46022	4.08538	84.6451	79.0792	84.2687	24.8376	6.10977	21.9754	120.055	30.4102	113.679	6.18834	27.2134	17.5248
LOC_Os08g04450	176.609	11.1458	64.895	11.3932	7.46442	3.47843	6.02004	3.5101	188.977	177.344	163.507	13.7868	2.08564	17.5649	64.7405	11.4105	118.534	2.4433	18.2261	13.5102
