# Supplementary material for: Decoding RNA Editing Sites Through Transcriptome Analysis in Rice Under Alkaline Stress
Source: Front Plant Sci. 2022 Jun 23;13:892729. doi: 10.3389/fpls.2022.892729 (PMC9260663; doi:10.3389/fpls.2022.892729)
Supplement: Supplementary file 1 [file Data_Sheet_1.ZIP › Supplementary Files/Supplementary Table S8-GO terms in chloroplast and mitochondria genomes.xlsx]

## Sheet: Chloroplast 
ID	Term	Ontology Source	Term PValue	Term PValue Corrected with Bonferroni step down	Group PValue	Group PValue Corrected with Bonferroni step down	GOLevels	GOGroups	% Associated Genes	Nr. Genes	Associated Genes Found
GO:0030529	ribonucleoprotein complex	GO_CellularComponent_23.05.2012_16h07	3.05968e-15	2.44775e-14	3.05968e-15	6.11936e-15	[2, 3, 4, 5]	Group0	2.93333	11	[rpl16, rpl2, rpl20, rps11, rps12, rps14, rps16, rps19, rps2, rps3, rps7]
GO:0005840	ribosome	GO_CellularComponent_23.05.2012_16h07	1.11362e-15	1.00225e-14	3.05968e-15	6.11936e-15	[3, 4, 5, 6, 7]	Group0	3.21637	11	[rpl16, rpl2, rpl20, rps11, rps12, rps14, rps16, rps19, rps2, rps3, rps7]
GO:0043233	organelle lumen	GO_CellularComponent_23.05.2012_16h07	4.42663e-09	8.85326e-09	2.95173e-08	2.95173e-08	[2, 3]	Group1	6.0241	5	[rps12, rps19, rps2, rps3, rps7]
GO:0000313	organellar ribosome	GO_CellularComponent_23.05.2012_16h07	5.89554e-11	2.94777e-10	2.95173e-08	2.95173e-08	[2, 3, 4, 5, 6, 7, 8]	Group1	13.8889	5	[rps12, rps19, rps2, rps3, rps7]
GO:0070013	intracellular organelle lumen	GO_CellularComponent_23.05.2012_16h07	4.42663e-09	8.85326e-09	2.95173e-08	2.95173e-08	[3, 4, 5, 6, 7]	Group1	6.0241	5	[rps12, rps19, rps2, rps3, rps7]
GO:0044391	ribosomal subunit	GO_CellularComponent_23.05.2012_16h07	1.19455e-11	8.36184e-11	2.95173e-08	2.95173e-08	[3, 4, 5, 6, 7, 8]	Group1	8.69565	6	[rpl2, rps12, rps19, rps2, rps3, rps7]
GO:0044429	mitochondrial part	GO_CellularComponent_23.05.2012_16h07	2.03789e-07	2.03789e-07	2.95173e-08	2.95173e-08	[3, 4, 5, 6, 7, 8]	Group1	2.80899	5	[rps12, rps19, rps2, rps3, rps7]
GO:0015935	small ribosomal subunit	GO_CellularComponent_23.05.2012_16h07	1.69101e-10	5.07304e-10	2.95173e-08	2.95173e-08	[3, 4, 5, 6, 7, 8, 9]	Group1	11.3636	5	[rps12, rps19, rps2, rps3, rps7]
GO:0000314	organellar small ribosomal subunit	GO_CellularComponent_23.05.2012_16h07	3.71757e-11	2.23054e-10	2.95173e-08	2.95173e-08	[3, 4, 5, 6, 7, 8, 9, 10]	Group1	15.1515	5	[rps12, rps19, rps2, rps3, rps7]
GO:0005759	mitochondrial matrix	GO_CellularComponent_23.05.2012_16h07	1.49966e-10	5.99865e-10	2.95173e-08	2.95173e-08	[4, 5, 6, 7, 8, 9]	Group1	11.6279	5	[rps12, rps19, rps2, rps3, rps7]
GO:0005761	mitochondrial ribosome	GO_CellularComponent_23.05.2012_16h07	5.89554e-11	2.94777e-10	2.95173e-08	2.95173e-08	[3, 4, 5, 6, 7, 8, 9, 10]	Group1	13.8889	5	[rps12, rps19, rps2, rps3, rps7]
GO:0005763	mitochondrial small ribosomal subunit	GO_CellularComponent_23.05.2012_16h07	3.71757e-11	2.23054e-10	2.95173e-08	2.95173e-08	[4, 5, 6, 7, 8, 9, 10, 11]	Group1	15.1515	5	[rps12, rps19, rps2, rps3, rps7]

## Sheet: Mitochondria
ID	Term	Ontology Source	Term PValue	Term PValue Corrected with Bonferroni step down	Group PValue	Group PValue Corrected with Bonferroni step down	GOLevels	GOGroups	% Associated Genes	Nr. Genes	Associated Genes Found
GO:0071844	cellular component assembly at cellular level	GO_BiologicalProcess_23.05.2012_16h07	2.95786e-07	2.36629e-06	1.04223e-05	1.04223e-05	[4]	Group2	4.93827	4	[ccmB, ccmC, ccmFc, ccmFn]
GO:0071842	cellular component organization at cellular level	GO_BiologicalProcess_23.05.2012_16h07	9.42459e-06	9.42459e-06	1.04223e-05	1.04223e-05	[3]	Group2	2.07254	4	[ccmB, ccmC, ccmFc, ccmFn]
GO:0071822	protein complex subunit organization	GO_BiologicalProcess_23.05.2012_16h07	1.65808e-08	2.1555e-07	1.04223e-05	1.04223e-05	[4]	Group2	10	4	[ccmB, ccmC, ccmFc, ccmFn]
GO:0070271	protein complex biogenesis	GO_BiologicalProcess_23.05.2012_16h07	7.44985e-09	1.11748e-07	1.04223e-05	1.04223e-05	[3]	Group2	12.1212	4	[ccmB, ccmC, ccmFc, ccmFn]
GO:0065003	macromolecular complex assembly	GO_BiologicalProcess_23.05.2012_16h07	3.59262e-07	1.79631e-06	1.04223e-05	1.04223e-05	[4]	Group2	4.70588	4	[ccmB, ccmC, ccmFc, ccmFn]
GO:0045333	cellular respiration	GO_BiologicalProcess_23.05.2012_16h07	3.35104e-25	1.20638e-23	5.01226e-23	2.0049e-22	[4, 5]	Group3	13.7931	12	[cox1, cox2, cox3, nad1, nad2, nad3, nad4, nad4L, nad5, nad6, nad7, nad9]
GO:0043933	macromolecular complex subunit organization	GO_BiologicalProcess_23.05.2012_16h07	4.94058e-07	9.88115e-07	1.04223e-05	1.04223e-05	[3]	Group2	4.34783	4	[ccmB, ccmC, ccmFc, ccmFn]
GO:0043623	cellular protein complex assembly	GO_BiologicalProcess_23.05.2012_16h07	3.7369e-09	6.35272e-08	1.04223e-05	1.04223e-05	[5, 6]	Group2	14.2857	4	[ccmB, ccmC, ccmFc, ccmFn]
GO:0042775	mitochondrial ATP synthesis coupled electron transport	GO_BiologicalProcess_23.05.2012_16h07	7.49237e-29	2.92203e-27	5.01226e-23	2.0049e-22	[6, 7, 8]	Group3	26.087	12	[cox1, cox2, cox3, nad1, nad2, nad3, nad4, nad4L, nad5, nad6, nad7, nad9]
GO:0042773	ATP synthesis coupled electron transport	GO_BiologicalProcess_23.05.2012_16h07	1.34025e-28	5.09295e-27	5.01226e-23	2.0049e-22	[5, 6, 7]	Group3	25	12	[cox1, cox2, cox3, nad1, nad2, nad3, nad4, nad4L, nad5, nad6, nad7, nad9]
GO:0034622	cellular macromolecular complex assembly	GO_BiologicalProcess_23.05.2012_16h07	2.81318e-07	2.53186e-06	1.04223e-05	1.04223e-05	[5]	Group2	5	4	[ccmB, ccmC, ccmFc, ccmFn]
GO:0034621	cellular macromolecular complex subunit organization	GO_BiologicalProcess_23.05.2012_16h07	3.94554e-07	1.18366e-06	1.04223e-05	1.04223e-05	[4]	Group2	4.5977	4	[ccmB, ccmC, ccmFc, ccmFn]
GO:0022904	respiratory electron transport chain	GO_BiologicalProcess_23.05.2012_16h07	1.34025e-28	5.09295e-27	5.01226e-23	2.0049e-22	[4, 5, 6]	Group3	25	12	[cox1, cox2, cox3, nad1, nad2, nad3, nad4, nad4L, nad5, nad6, nad7, nad9]
GO:0022607	cellular component assembly	GO_BiologicalProcess_23.05.2012_16h07	3.766e-07	1.5064e-06	1.04223e-05	1.04223e-05	[3]	Group2	4.65116	4	[ccmB, ccmC, ccmFc, ccmFn]
GO:0017004	cytochrome complex assembly	GO_BiologicalProcess_23.05.2012_16h07	3.86703e-11	6.96065e-10	1.04223e-05	1.04223e-05	[6, 7]	Group2	40	4	[ccmB, ccmC, ccmFc, ccmFn]
GO:0015980	energy derivation by oxidation of organic compounds	GO_BiologicalProcess_23.05.2012_16h07	1.73676e-24	5.73132e-23	5.01226e-23	2.0049e-22	[3, 4]	Group3	12.1212	12	[cox1, cox2, cox3, nad1, nad2, nad3, nad4, nad4L, nad5, nad6, nad7, nad9]
GO:0006461	protein complex assembly	GO_BiologicalProcess_23.05.2012_16h07	7.44985e-09	1.11748e-07	1.04223e-05	1.04223e-05	[4, 5]	Group2	12.1212	4	[ccmB, ccmC, ccmFc, ccmFn]
GO:0006120	mitochondrial electron transport, NADH to ubiquinone	GO_BiologicalProcess_23.05.2012_16h07	8.96836e-23	2.69051e-21	5.01226e-23	2.0049e-22	[5, 6, 7, 8, 9]	Group3	32.1429	9	[nad1, nad2, nad3, nad4, nad4L, nad5, nad6, nad7, nad9]
GO:0006119	oxidative phosphorylation	GO_BiologicalProcess_23.05.2012_16h07	1.34025e-28	5.09295e-27	5.01226e-23	2.0049e-22	[4, 6]	Group3	25	12	[cox1, cox2, cox3, nad1, nad2, nad3, nad4, nad4L, nad5, nad6, nad7, nad9]
GO:0070469	respiratory chain	GO_CellularComponent_23.05.2012_16h07	7.20119e-23	2.23237e-21	5.01226e-23	2.0049e-22	[2, 3]	Group3	20	10	[cox2, nad1, nad2, nad3, nad4, nad4L, nad5, nad6, nad7, nad9]
GO:0070013	intracellular organelle lumen	GO_CellularComponent_23.05.2012_16h07	3.26375e-07	1.95825e-06	1.25111e-06	2.50223e-06	[3, 4, 5, 6, 7]	Group1	4.81928	4	[rpl5, rps1, rps13, rps4]
GO:0045271	respiratory chain complex I	GO_CellularComponent_23.05.2012_16h07	1.20481e-24	4.09634e-23	5.01226e-23	2.0049e-22	[3, 4]	Group3	47.3684	9	[nad1, nad2, nad3, nad4, nad4L, nad5, nad6, nad7, nad9]
GO:0044455	mitochondrial membrane part	GO_CellularComponent_23.05.2012_16h07	5.52741e-25	1.93459e-23	5.01226e-23	2.0049e-22	[2, 3, 4, 5, 6, 7, 8, 9, 10, 11]	Group3	19.6429	11	[atp6, cox2, nad1, nad2, nad3, nad4, nad4L, nad5, nad6, nad7, nad9]
GO:0044446	intracellular organelle part	GO_CellularComponent_23.05.2012_16h07	1.28799e-20	3.09118e-19	5.01226e-23	2.0049e-22	[2, 3, 4, 5, 6]	Group3	2.74725	15	[atp6, cox2, nad1, nad2, nad3, nad4, nad4L, nad5, nad6, nad7, nad9, rpl5, rps1, rps13, rps4]
GO:0044429	mitochondrial part	GO_CellularComponent_23.05.2012_16h07	4.9879e-28	1.84552e-26	5.01226e-23	2.0049e-22	[3, 4, 5, 6, 7, 8]	Group3	8.42697	15	[atp6, cox2, nad1, nad2, nad3, nad4, nad4L, nad5, nad6, nad7, nad9, rpl5, rps1, rps13, rps4]
GO:0044391	ribosomal subunit	GO_CellularComponent_23.05.2012_16h07	1.5461e-07	1.5461e-06	1.25111e-06	2.50223e-06	[3, 4, 5, 6, 7, 8]	Group1	5.7971	4	[rpl5, rps1, rps13, rps4]
GO:0043233	organelle lumen	GO_CellularComponent_23.05.2012_16h07	3.26375e-07	1.95825e-06	1.25111e-06	2.50223e-06	[2, 3]	Group1	4.81928	4	[rpl5, rps1, rps13, rps4]
GO:0031975	envelope	GO_CellularComponent_23.05.2012_16h07	1.35125e-19	2.7025e-18	5.01226e-23	2.0049e-22	[2, 3]	Group3	6.74847	11	[atp6, cox2, nad1, nad2, nad3, nad4, nad4L, nad5, nad6, nad7, nad9]
GO:0031967	organelle envelope	GO_CellularComponent_23.05.2012_16h07	5.69762e-20	1.1965e-18	5.01226e-23	2.0049e-22	[3, 4, 5, 6, 7]	Group3	7.28477	11	[atp6, cox2, nad1, nad2, nad3, nad4, nad4L, nad5, nad6, nad7, nad9]
GO:0031966	mitochondrial membrane	GO_CellularComponent_23.05.2012_16h07	6.07876e-21	1.51969e-19	5.01226e-23	2.0049e-22	[3, 4, 5, 6, 7, 8, 9, 10]	Group3	8.87097	11	[atp6, cox2, nad1, nad2, nad3, nad4, nad4L, nad5, nad6, nad7, nad9]
GO:0031090	organelle membrane	GO_CellularComponent_23.05.2012_16h07	1.89933e-19	3.60872e-18	5.01226e-23	2.0049e-22	[2, 3]	Group3	6.54762	11	[atp6, cox2, nad1, nad2, nad3, nad4, nad4L, nad5, nad6, nad7, nad9]
GO:0030964	NADH dehydrogenase complex	GO_CellularComponent_23.05.2012_16h07	1.20481e-24	4.09634e-23	5.01226e-23	2.0049e-22	[2, 3]	Group3	47.3684	9	[nad1, nad2, nad3, nad4, nad4L, nad5, nad6, nad7, nad9]
GO:0019866	organelle inner membrane	GO_CellularComponent_23.05.2012_16h07	3.79864e-21	9.87647e-20	5.01226e-23	2.0049e-22	[3, 4, 5, 6, 7, 8]	Group3	9.2437	11	[atp6, cox2, nad1, nad2, nad3, nad4, nad4L, nad5, nad6, nad7, nad9]
GO:0005761	mitochondrial ribosome	GO_CellularComponent_23.05.2012_16h07	1.07083e-08	1.49916e-07	1.25111e-06	2.50223e-06	[3, 4, 5, 6, 7, 8, 9, 10]	Group1	11.1111	4	[rpl5, rps1, rps13, rps4]
GO:0005759	mitochondrial matrix	GO_CellularComponent_23.05.2012_16h07	2.23569e-08	2.68283e-07	1.25111e-06	2.50223e-06	[4, 5, 6, 7, 8, 9]	Group1	9.30233	4	[rpl5, rps1, rps13, rps4]
GO:0005747	mitochondrial respiratory chain complex I	GO_CellularComponent_23.05.2012_16h07	1.20481e-24	4.09634e-23	5.01226e-23	2.0049e-22	[3, 4, 5, 6, 7, 8, 9, 10, 11, 12, 13]	Group3	47.3684	9	[nad1, nad2, nad3, nad4, nad4L, nad5, nad6, nad7, nad9]
GO:0005746	mitochondrial respiratory chain	GO_CellularComponent_23.05.2012_16h07	5.97111e-24	1.91076e-22	5.01226e-23	2.0049e-22	[3, 4, 5, 6, 7, 8, 9, 10, 11, 12]	Group3	25	10	[cox2, nad1, nad2, nad3, nad4, nad4L, nad5, nad6, nad7, nad9]
GO:0005743	mitochondrial inner membrane	GO_CellularComponent_23.05.2012_16h07	2.32392e-21	6.2746e-20	5.01226e-23	2.0049e-22	[4, 5, 6, 7, 8, 9, 10, 11]	Group3	9.64912	11	[atp6, cox2, nad1, nad2, nad3, nad4, nad4L, nad5, nad6, nad7, nad9]
GO:0005740	mitochondrial envelope	GO_CellularComponent_23.05.2012_16h07	1.60025e-20	3.68056e-19	5.01226e-23	2.0049e-22	[4, 5, 6, 7, 8, 9]	Group3	8.14815	11	[atp6, cox2, nad1, nad2, nad3, nad4, nad4L, nad5, nad6, nad7, nad9]
GO:0000313	organellar ribosome	GO_CellularComponent_23.05.2012_16h07	1.07083e-08	1.49916e-07	1.25111e-06	2.50223e-06	[2, 3, 4, 5, 6, 7, 8]	Group1	11.1111	4	[rpl5, rps1, rps13, rps4]
GO:0050136	NADH dehydrogenase (quinone) activity	GO_MolecularFunction_23.05.2012_16h07	4.99552e-22	1.4487e-20	5.01226e-23	2.0049e-22	[5]	Group3	27.2727	9	[nad1, nad2, nad3, nad4, nad4L, nad5, nad6, nad7, nad9]
GO:0022890	inorganic cation transmembrane transporter activity	GO_MolecularFunction_23.05.2012_16h07	3.11505e-07	2.18053e-06	3.11505e-07	9.34515e-07	[6]	Group0	2.41546	5	[atp9, cox1, cox2, cox3, orf25]
GO:0016655	oxidoreductase activity, acting on NADH or NADPH, quinone or similar compound as acceptor	GO_MolecularFunction_23.05.2012_16h07	1.60821e-21	4.503e-20	5.01226e-23	2.0049e-22	[4]	Group3	24.3243	9	[nad1, nad2, nad3, nad4, nad4L, nad5, nad6, nad7, nad9]
GO:0016651	oxidoreductase activity, acting on NADH or NADPH	GO_MolecularFunction_23.05.2012_16h07	2.15638e-20	4.74404e-19	5.01226e-23	2.0049e-22	[3]	Group3	18.75	9	[nad1, nad2, nad3, nad4, nad4L, nad5, nad6, nad7, nad9]
GO:0015078	hydrogen ion transmembrane transporter activity	GO_MolecularFunction_23.05.2012_16h07	6.67441e-09	1.06791e-07	3.11505e-07	9.34515e-07	[8]	Group0	5.20833	5	[atp9, cox1, cox2, cox3, orf25]
GO:0015077	monovalent inorganic cation transmembrane transporter activity	GO_MolecularFunction_23.05.2012_16h07	7.64558e-08	8.41014e-07	3.11505e-07	9.34515e-07	[7]	Group0	3.20513	5	[atp9, cox1, cox2, cox3, orf25]
GO:0008137	NADH dehydrogenase (ubiquinone) activity	GO_MolecularFunction_23.05.2012_16h07	4.99552e-22	1.4487e-20	5.01226e-23	2.0049e-22	[6]	Group3	27.2727	9	[nad1, nad2, nad3, nad4, nad4L, nad5, nad6, nad7, nad9]
GO:0003954	NADH dehydrogenase activity	GO_MolecularFunction_23.05.2012_16h07	4.99552e-22	1.4487e-20	5.01226e-23	2.0049e-22	[4]	Group3	27.2727	9	[nad1, nad2, nad3, nad4, nad4L, nad5, nad6, nad7, nad9]
