# Supplementary material for: Decoding RNA Editing Sites Through Transcriptome Analysis in Rice Under Alkaline Stress
Source: Front Plant Sci. 2022 Jun 23;13:892729. doi: 10.3389/fpls.2022.892729 (PMC9260663; doi:10.3389/fpls.2022.892729)
Supplement: Supplementary file 1 [file Data_Sheet_1.ZIP › Supplementary Files/Supplementary Table S5-Annotation of RES in 4 types of samples.xlsx]

## Sheet: CD
Upstream Variants											Downstream Variants											Missense Variants															Synonymous Variants
Chromosome	Location	Allele	Gene	Type	Feature_type	Feature	BIOTYPE	DISTANCE	STRAND		Chromosome	Location	Allele	Gene	Type	Feature_type	Feature	BIOTYPE	DISTANCE	STRAND		Chromosome	Location	Allele	Gene	Type	Feature_type	Feature	BIOTYPE	cDNA_position	CDS_position	Protein_position	Amino_acids	Codons	STRAND		Chromosome	Location	Allele	Gene	Type	Feature_type	Feature	BIOTYPE	cDNA_position	CDS_position	Protein_position	Amino_acids	Codons
BA000029.3	175461-175461	A	gene-rps12-2	C/T	Transcript	transcript-rps12-2.	protein_coding	453	+		BA000029.3	175461-175461	A	ENSRNA050013662	C/T	Transcript	ENSRNA050013662-T1.	sense_intronic	2705	+		BA000029.3	175493-175493	A	gene-nad3	C/T	Transcript	transcript-nad3.	protein_coding	92	92	31	S/N	aGc/aAc	+		BA000029.3	175461-175461	A	gene-nad3	C/T	Transcript	transcript-nad3.	protein_coding	60	60	20	V	gtG/gtA
BA000029.3	175464-175464	A	gene-rps12-2	C/T	Transcript	transcript-rps12-2.	protein_coding	450	+		BA000029.3	175461-175461	A	gene-rps3-2	C/T	Transcript	transcript-rps3-2.	protein_coding	4552	+		BA000029.3	175550-175550	T	gene-nad3	C/T	Transcript	transcript-nad3.	protein_coding	149	149	50	T/I	aCc/aTc	+		BA000029.3	175464-175464	A	gene-nad3	C/T	Transcript	transcript-nad3.	protein_coding	63	63	21	L	ctG/ctA
BA000029.3	175493-175493	A	gene-rps12-2	C/T	Transcript	transcript-rps12-2.	protein_coding	421	+		BA000029.3	175464-175464	A	ENSRNA050013662	C/T	Transcript	ENSRNA050013662-T1.	sense_intronic	2708	+		BA000029.3	175572-175572	A	gene-nad3	C/T	Transcript	transcript-nad3.	protein_coding	171	171	57	M/I	atG/atA	+		BA000029.3	175554-175554	A	gene-nad3	C/T	Transcript	transcript-nad3.	protein_coding	153	153	51	R	agG/agA
BA000029.3	175550-175550	T	gene-rps12-2	C/T	Transcript	transcript-rps12-2.	protein_coding	364	+		BA000029.3	175464-175464	A	gene-rps3-2	C/T	Transcript	transcript-rps3-2.	protein_coding	4555	+		BA000029.3	175577-175577	A	gene-nad3	C/T	Transcript	transcript-nad3.	protein_coding	176	176	59	R/H	cGc/cAc	+		BA000029.3	175590-175590	T	gene-nad3	C/T	Transcript	transcript-nad3.	protein_coding	189	189	63	F	ttC/ttT
BA000029.3	175554-175554	A	gene-rps12-2	C/T	Transcript	transcript-rps12-2.	protein_coding	360	+		BA000029.3	175493-175493	A	ENSRNA050013662	C/T	Transcript	ENSRNA050013662-T1.	sense_intronic	2737	+		BA000029.3	175613-175613	T	gene-nad3	C/T	Transcript	transcript-nad3.	protein_coding	212	212	71	T/I	aCc/aTc	+		BA000029.3	175701-175701	T	gene-nad3	C/T	Transcript	transcript-nad3.	protein_coding	300	300	100	V	gtC/gtT
BA000029.3	175572-175572	A	gene-rps12-2	C/T	Transcript	transcript-rps12-2.	protein_coding	342	+		BA000029.3	175493-175493	A	gene-rps3-2	C/T	Transcript	transcript-rps3-2.	protein_coding	4584	+		BA000029.3	175649-175649	T	gene-nad3	C/T	Transcript	transcript-nad3.	protein_coding	248	248	83	S/F	tCc/tTc	+		BA000029.3	175719-175719	T	gene-nad3	C/T	Transcript	transcript-nad3.	protein_coding	318	318	106	I	atC/atT
BA000029.3	175577-175577	A	gene-rps12-2	C/T	Transcript	transcript-rps12-2.	protein_coding	337	+		BA000029.3	175550-175550	T	ENSRNA050013662	C/T	Transcript	ENSRNA050013662-T1.	sense_intronic	2794	+		BA000029.3	175657-175657	T	gene-nad3	C/T	Transcript	transcript-nad3.	protein_coding	256	256	86	P/S	Ccc/Tcc	+		BA000029.3	175758-175758	T	gene-nad3	C/T	Transcript	transcript-nad3.	protein_coding	357	357	119	V	gtC/gtT
BA000029.3	175590-175590	T	gene-rps12-2	C/T	Transcript	transcript-rps12-2.	protein_coding	324	+		BA000029.3	175550-175550	T	gene-rps3-2	C/T	Transcript	transcript-rps3-2.	protein_coding	4641	+		BA000029.3	175696-175696	T	gene-nad3	C/T	Transcript	transcript-nad3.	protein_coding	295	295	99	P/S	Ccg/Tcg	+		BA000029.3	175860-175860	A	gene-nad3	C/T	Transcript	transcript-nad3.	protein_coding	459	459	153	E	gaG/gaA
BA000029.3	175613-175613	T	gene-rps12-2	C/T	Transcript	transcript-rps12-2.	protein_coding	301	+		BA000029.3	175554-175554	A	ENSRNA050013662	C/T	Transcript	ENSRNA050013662-T1.	sense_intronic	2798	+		BA000029.3	175735-175735	T	gene-nad3	C/T	Transcript	transcript-nad3.	protein_coding	334	334	112	P/S	Ccc/Tcc	+		BA000029.3	176126-176126	T	gene-rps12-2	C/T	Transcript	transcript-rps12-2.	protein_coding	213	213	71	G	ggC/ggT
BA000029.3	175649-175649	T	gene-rps12-2	C/T	Transcript	transcript-rps12-2.	protein_coding	265	+		BA000029.3	175554-175554	A	gene-rps3-2	C/T	Transcript	transcript-rps3-2.	protein_coding	4645	+		BA000029.3	175762-175762	T	gene-nad3	C/T	Transcript	transcript-nad3.	protein_coding	361	361	121	P/S	Cct/Tct	+		BA000029.3	176201-176201	T	gene-rps12-2	C/T	Transcript	transcript-rps12-2.	protein_coding	288	288	96	H	caC/caT
BA000029.3	175657-175657	T	gene-rps12-2	C/T	Transcript	transcript-rps12-2.	protein_coding	257	+		BA000029.3	175572-175572	A	ENSRNA050013662	C/T	Transcript	ENSRNA050013662-T1.	sense_intronic	2816	+		BA000029.3	175786-175786	T	gene-nad3	C/T	Transcript	transcript-nad3.	protein_coding	385	385	129	P/S	Cct/Tct	+		BA000029.3	176207-176207	T	gene-rps12-2	C/T	Transcript	transcript-rps12-2.	protein_coding	294	294	98	I	atC/atT
BA000029.3	175696-175696	T	gene-rps12-2	C/T	Transcript	transcript-rps12-2.	protein_coding	218	+		BA000029.3	175572-175572	A	gene-rps3-2	C/T	Transcript	transcript-rps3-2.	protein_coding	4663	+		BA000029.3	175832-175832	T	gene-nad3	C/T	Transcript	transcript-nad3.	protein_coding	431	431	144	P/L	cCc/cTc	+		BA000029.3	184964-184964	A	gene-rps2-2	G/A	Transcript	transcript-rps2-2.	protein_coding	675	675	225	A	gcC/gcT
BA000029.3	175701-175701	T	gene-rps12-2	C/T	Transcript	transcript-rps12-2.	protein_coding	213	+		BA000029.3	175577-175577	A	ENSRNA050013662	C/T	Transcript	ENSRNA050013662-T1.	sense_intronic	2821	+		BA000029.3	175855-175855	A	gene-nad3	C/T	Transcript	transcript-nad3.	protein_coding	454	454	152	A/T	Gcg/Acg	+		BA000029.3	185159-185159	A	gene-rps2-2	G/A	Transcript	transcript-rps2-2.	protein_coding	480	480	160	A	gcC/gcT
BA000029.3	175719-175719	T	gene-rps12-2	C/T	Transcript	transcript-rps12-2.	protein_coding	195	+		BA000029.3	175577-175577	A	gene-rps3-2	C/T	Transcript	transcript-rps3-2.	protein_coding	4668	+		BA000029.3	176133-176133	T	gene-rps12-2	C/T	Transcript	transcript-rps12-2.	protein_coding	220	220	74	P/S	Ccg/Tcg	+		BA000029.3	185213-185213	T	gene-rps2-2	G/A	Transcript	transcript-rps2-2.	protein_coding	426	426	142	S	tcG/tcA
BA000029.3	175735-175735	T	gene-rps12-2	C/T	Transcript	transcript-rps12-2.	protein_coding	179	+		BA000029.3	175590-175590	T	ENSRNA050013662	C/T	Transcript	ENSRNA050013662-T1.	sense_intronic	2834	+		BA000029.3	176158-176158	T	gene-rps12-2	C/T	Transcript	transcript-rps12-2.	protein_coding	245	245	82	A/V	gCc/gTc	+		BA000029.3	185234-185234	A	gene-rps2-2	G/A	Transcript	transcript-rps2-2.	protein_coding	405	405	135	P	ccC/ccT
BA000029.3	175758-175758	T	gene-rps12-2	C/T	Transcript	transcript-rps12-2.	protein_coding	156	+		BA000029.3	175590-175590	T	gene-rps3-2	C/T	Transcript	transcript-rps3-2.	protein_coding	4681	+		BA000029.3	176181-176181	T	gene-rps12-2	C/T	Transcript	transcript-rps12-2.	protein_coding	268	268	90	P/S	Ccg/Tcg	+		BA000029.3	198537-198537	T	gene-nad4	C/T	Transcript	transcript-nad4.	protein_coding	153	153	51	Y	taC/taT
BA000029.3	175762-175762	T	gene-rps12-2	C/T	Transcript	transcript-rps12-2.	protein_coding	152	+		BA000029.3	175613-175613	T	ENSRNA050013662	C/T	Transcript	ENSRNA050013662-T1.	sense_intronic	2857	+		BA000029.3	176196-176196	T	gene-rps12-2	C/T	Transcript	transcript-rps12-2.	protein_coding	283	283	95	P/S	Ccc/Tcc	+		BA000029.3	198549-198549	T	gene-nad4	C/T	Transcript	transcript-nad4.	protein_coding	165	165	55	P	ccC/ccT
BA000029.3	175786-175786	T	gene-rps12-2	C/T	Transcript	transcript-rps12-2.	protein_coding	128	+		BA000029.3	175613-175613	T	gene-rps3-2	C/T	Transcript	transcript-rps3-2.	protein_coding	4704	+		BA000029.3	176235-176235	T	gene-rps12-2	C/T	Transcript	transcript-rps12-2.	protein_coding	322	322	108	P/S	Ccg/Tcg	+		BA000029.3	212418-212418	T	gene-cox2	C/T	Transcript	transcript-cox2.	protein_coding	6	6	2	I	atC/atT
BA000029.3	175832-175832	T	gene-rps12-2	C/T	Transcript	transcript-rps12-2.	protein_coding	82	+		BA000029.3	175649-175649	T	ENSRNA050013662	C/T	Transcript	ENSRNA050013662-T1.	sense_intronic	2893	+		BA000029.3	184893-184893	T	gene-rps2-2	G/A	Transcript	transcript-rps2-2.	protein_coding	746	746	249	R/H	cGt/cAt	-		BA000029.3	212505-212505	T	gene-cox2	C/T	Transcript	transcript-cox2.	protein_coding	93	93	31	T	acC/acT
BA000029.3	175855-175855	A	gene-rps12-2	C/T	Transcript	transcript-rps12-2.	protein_coding	59	+		BA000029.3	175649-175649	T	gene-rps3-2	C/T	Transcript	transcript-rps3-2.	protein_coding	4740	+		BA000029.3	185229-185229	A	gene-rps2-2	G/A	Transcript	transcript-rps2-2.	protein_coding	410	410	137	P/L	cCt/cTt	-		BA000029.3	212580-212580	A	gene-cox2	C/T	Transcript	transcript-cox2.	protein_coding	168	168	56	S	tcG/tcA
BA000029.3	175860-175860	A	gene-rps12-2	C/T	Transcript	transcript-rps12-2.	protein_coding	54	+		BA000029.3	175657-175657	T	ENSRNA050013662	C/T	Transcript	ENSRNA050013662-T1.	sense_intronic	2901	+		BA000029.3	185311-185311	T	gene-rps2-2	G/A	Transcript	transcript-rps2-2.	protein_coding	328	328	110	G/R	Gga/Aga	-		BA000029.3	225310-225310	T	gene-atp6	G/A	Transcript	transcript-atp6.	protein_coding	966	966	322	S	tcG/tcA
BA000029.3	184893-184893	T	gene-orf224	G/A	Transcript	transcript-orf224.	protein_coding	2867	-		BA000029.3	175657-175657	T	gene-rps3-2	C/T	Transcript	transcript-rps3-2.	protein_coding	4748	+		BA000029.3	198427-198427	T	gene-nad4	C/T	Transcript	transcript-nad4.	protein_coding	43	43	15	P/S	Cct/Tct	+		BA000029.3	225319-225319	T	gene-atp6	G/A	Transcript	transcript-atp6.	protein_coding	957	957	319	S	tcG/tcA
BA000029.3	184964-184964	A	gene-orf224	G/A	Transcript	transcript-orf224.	protein_coding	2938	-		BA000029.3	175696-175696	T	ENSRNA050013662	C/T	Transcript	ENSRNA050013662-T1.	sense_intronic	2940	+		BA000029.3	198457-198457	T	gene-nad4	C/T	Transcript	transcript-nad4.	protein_coding	73	73	25	P/S	Cct/Tct	+		BA000029.3	225402-225402	A	gene-atp6	G/A	Transcript	transcript-atp6.	protein_coding	874	874	292	L	Cta/Tta
BA000029.3	185159-185159	A	gene-orf224	G/A	Transcript	transcript-orf224.	protein_coding	3133	-		BA000029.3	175696-175696	T	gene-rps3-2	C/T	Transcript	transcript-rps3-2.	protein_coding	4787	+		BA000029.3	198467-198467	T	gene-nad4	C/T	Transcript	transcript-nad4.	protein_coding	83	83	28	S/F	tCc/tTc	+		BA000029.3	225463-225463	A	gene-atp6	G/A	Transcript	transcript-atp6.	protein_coding	813	813	271	S	tcC/tcT
BA000029.3	185213-185213	T	gene-orf224	G/A	Transcript	transcript-orf224.	protein_coding	3187	-		BA000029.3	175701-175701	T	ENSRNA050013662	C/T	Transcript	ENSRNA050013662-T1.	sense_intronic	2945	+		BA000029.3	198481-198481	T	gene-nad4	C/T	Transcript	transcript-nad4.	protein_coding	97	97	33	P/S	Cca/Tca	+		BA000029.3	225736-225736	A	gene-atp6	G/A	Transcript	transcript-atp6.	protein_coding	540	540	180	S	tcC/tcT
BA000029.3	185229-185229	A	gene-orf224	G/A	Transcript	transcript-orf224.	protein_coding	3203	-		BA000029.3	175701-175701	T	gene-rps3-2	C/T	Transcript	transcript-rps3-2.	protein_coding	4792	+		BA000029.3	198547-198547	T	gene-nad4	C/T	Transcript	transcript-nad4.	protein_coding	163	163	55	P/S	Cct/Tct	+		BA000029.3	225754-225754	A	gene-atp6	G/A	Transcript	transcript-atp6.	protein_coding	522	522	174	S	tcC/tcT
BA000029.3	185234-185234	A	gene-orf224	G/A	Transcript	transcript-orf224.	protein_coding	3208	-		BA000029.3	175719-175719	T	ENSRNA050013662	C/T	Transcript	ENSRNA050013662-T1.	sense_intronic	2963	+		BA000029.3	198580-198580	T	gene-nad4	C/T	Transcript	transcript-nad4.	protein_coding	196	196	66	P/S	Cct/Tct	+		BA000029.3	225865-225865	T	gene-atp6	G/A	Transcript	transcript-atp6.	protein_coding	411	411	137	S	tcG/tcA
BA000029.3	185311-185311	T	gene-orf224	G/A	Transcript	transcript-orf224.	protein_coding	3285	-		BA000029.3	175719-175719	T	gene-rps3-2	C/T	Transcript	transcript-rps3-2.	protein_coding	4810	+		BA000029.3	198674-198674	A	gene-nad4	C/T	Transcript	transcript-nad4.	protein_coding	290	290	97	S/N	aGc/aAc	+		BA000029.3	225907-225907	T	gene-atp6	G/A	Transcript	transcript-atp6.	protein_coding	369	369	123	P	ccG/ccA
BA000029.3	212418-212418	T	ENSRNA050013666	C/T	Transcript	ENSRNA050013666-T1.	sense_intronic	1597	+		BA000029.3	175735-175735	T	ENSRNA050013662	C/T	Transcript	ENSRNA050013662-T1.	sense_intronic	2979	+		BA000029.3	212425-212425	T	gene-cox2	C/T	Transcript	transcript-cox2.	protein_coding	13	13	5	P/S	Cca/Tca	+		BA000029.3	225934-225934	T	gene-atp6	G/A	Transcript	transcript-atp6.	protein_coding	342	342	114	S	tcG/tcA
BA000029.3	212425-212425	T	ENSRNA050013666	C/T	Transcript	ENSRNA050013666-T1.	sense_intronic	1590	+		BA000029.3	175735-175735	T	gene-rps3-2	C/T	Transcript	transcript-rps3-2.	protein_coding	4826	+		BA000029.3	212441-212441	T	gene-cox2	C/T	Transcript	transcript-cox2.	protein_coding	29	29	10	S/F	tCc/tTc	+		BA000029.3	249303-249303	A	gene-rps4	G/A	Transcript	transcript-rps4.	protein_coding	336	336	112	P	ccC/ccT
BA000029.3	212441-212441	T	ENSRNA050013666	C/T	Transcript	ENSRNA050013666-T1.	sense_intronic	1574	+		BA000029.3	175758-175758	T	ENSRNA050013662	C/T	Transcript	ENSRNA050013662-T1.	sense_intronic	3002	+		BA000029.3	212444-212444	T	gene-cox2	C/T	Transcript	transcript-cox2.	protein_coding	32	32	11	P/L	cCc/cTc	+		BA000029.3	249348-249348	T	gene-rps4	G/A	Transcript	transcript-rps4.	protein_coding	291	291	97	P	ccG/ccA
BA000029.3	212444-212444	T	ENSRNA050013666	C/T	Transcript	ENSRNA050013666-T1.	sense_intronic	1571	+		BA000029.3	175758-175758	T	gene-rps3-2	C/T	Transcript	transcript-rps3-2.	protein_coding	4849	+		BA000029.3	212446-212446	T	gene-cox2	C/T	Transcript	transcript-cox2.	protein_coding	34	34	12	P/S	Cca/Tca	+		BA000029.3	249360-249360	T	gene-rps4	G/A	Transcript	transcript-rps4.	protein_coding	279	279	93	S	tcG/tcA
BA000029.3	212446-212446	T	ENSRNA050013666	C/T	Transcript	ENSRNA050013666-T1.	sense_intronic	1569	+		BA000029.3	175762-175762	T	ENSRNA050013662	C/T	Transcript	ENSRNA050013662-T1.	sense_intronic	3006	+		BA000029.3	212467-212467	T	gene-cox2	C/T	Transcript	transcript-cox2.	protein_coding	55	55	19	P/S	Ccg/Tcg	+		BA000029.3	249474-249474	A	gene-rps4	G/A	Transcript	transcript-rps4.	protein_coding	165	165	55	S	tcC/tcT
BA000029.3	212467-212467	T	ENSRNA050013666	C/T	Transcript	ENSRNA050013666-T1.	sense_intronic	1548	+		BA000029.3	175762-175762	T	gene-rps3-2	C/T	Transcript	transcript-rps3-2.	protein_coding	4853	+		BA000029.3	212488-212488	T	gene-cox2	C/T	Transcript	transcript-cox2.	protein_coding	76	76	26	P/S	Cct/Tct	+		BA000029.3	297690-297690	A	gene-rps19-2	C/T	Transcript	transcript-rps19-2.	protein_coding	6	6	2	P	ccG/ccA
BA000029.3	212488-212488	T	ENSRNA050013666	C/T	Transcript	ENSRNA050013666-T1.	sense_intronic	1527	+		BA000029.3	175786-175786	T	ENSRNA050013662	C/T	Transcript	ENSRNA050013662-T1.	sense_intronic	3030	+		BA000029.3	212555-212555	A	gene-cox2	C/T	Transcript	transcript-cox2.	protein_coding	143	143	48	R/H	cGc/cAc	+		BA000029.3	297759-297759	A	gene-rps19-2	C/T	Transcript	transcript-rps19-2.	protein_coding	75	75	25	R	agG/agA
BA000029.3	212505-212505	T	ENSRNA050013666	C/T	Transcript	ENSRNA050013666-T1.	sense_intronic	1510	+		BA000029.3	175786-175786	T	gene-rps3-2	C/T	Transcript	transcript-rps3-2.	protein_coding	4877	+		BA000029.3	212573-212573	T	gene-cox2	C/T	Transcript	transcript-cox2.	protein_coding	161	161	54	S/F	tCc/tTc	+		BA000029.3	297825-297825	T	gene-rps19-2	C/T	Transcript	transcript-rps19-2.	protein_coding	141	141	47	V	gtC/gtT
BA000029.3	212555-212555	A	ENSRNA050013666	C/T	Transcript	ENSRNA050013666-T1.	sense_intronic	1460	+		BA000029.3	175832-175832	T	ENSRNA050013662	C/T	Transcript	ENSRNA050013662-T1.	sense_intronic	3076	+		BA000029.3	212578-212578	A	gene-cox2	C/T	Transcript	transcript-cox2.	protein_coding	166	166	56	A/T	Gca/Aca	+		BA000029.3	297846-297846	T	gene-rps19-2	C/T	Transcript	transcript-rps19-2.	protein_coding	162	162	54	T	acC/acT
BA000029.3	212573-212573	T	ENSRNA050013666	C/T	Transcript	ENSRNA050013666-T1.	sense_intronic	1442	+		BA000029.3	175832-175832	T	gene-rps3-2	C/T	Transcript	transcript-rps3-2.	protein_coding	4923	+		BA000029.3	212670-212670	A	gene-cox2	C/T	Transcript	transcript-cox2.	protein_coding	258	258	86	M/I	atG/atA	+		BA000029.3	298927-298927	T	gene-nad4L	C/T	Transcript	transcript-nad4L.	protein_coding	99	99	33	I	atC/atT
BA000029.3	212578-212578	A	ENSRNA050013666	C/T	Transcript	ENSRNA050013666-T1.	sense_intronic	1437	+		BA000029.3	175855-175855	A	ENSRNA050013662	C/T	Transcript	ENSRNA050013662-T1.	sense_intronic	3099	+		BA000029.3	225272-225272	T	gene-atp6	G/A	Transcript	transcript-atp6.	protein_coding	1004	1004	335	R/Q	cGa/cAa	-		BA000029.3	317375-317375	A	gene-mat-r	G/A	Transcript	transcript-mat-r.	protein_coding	474	474	158	S	tcC/tcT
BA000029.3	212580-212580	A	ENSRNA050013666	C/T	Transcript	ENSRNA050013666-T1.	sense_intronic	1435	+		BA000029.3	175855-175855	A	gene-rps3-2	C/T	Transcript	transcript-rps3-2.	protein_coding	4946	+		BA000029.3	225326-225326	T	gene-atp6	G/A	Transcript	transcript-atp6.	protein_coding	950	950	317	R/H	cGt/cAt	-		BA000029.3	317552-317552	T	gene-mat-r	G/A	Transcript	transcript-mat-r.	protein_coding	297	297	99	P	ccG/ccA
BA000029.3	212670-212670	A	ENSRNA050013666	C/T	Transcript	ENSRNA050013666-T1.	sense_intronic	1345	+		BA000029.3	175860-175860	A	ENSRNA050013662	C/T	Transcript	ENSRNA050013662-T1.	sense_intronic	3104	+		BA000029.3	225441-225441	A	gene-atp6	G/A	Transcript	transcript-atp6.	protein_coding	835	835	279	P/S	Cct/Tct	-		BA000029.3	317735-317735	A	gene-mat-r	G/A	Transcript	transcript-mat-r.	protein_coding	114	114	38	P	ccC/ccT
BA000029.3	231574-231574	T	gene-orf153	G/A	Transcript	transcript-orf153.	protein_coding	4586	+		BA000029.3	175860-175860	A	gene-rps3-2	C/T	Transcript	transcript-rps3-2.	protein_coding	4951	+		BA000029.3	225630-225630	T	gene-atp6	G/A	Transcript	transcript-atp6.	protein_coding	646	646	216	V/I	Gtt/Att	-		BA000029.3	317756-317756	A	gene-mat-r	G/A	Transcript	transcript-mat-r.	protein_coding	93	93	31	S	tcC/tcT
BA000029.3	231580-231580	T	gene-orf153	G/A	Transcript	transcript-orf153.	protein_coding	4580	+		BA000029.3	176126-176126	T	ENSRNA050013662	C/T	Transcript	ENSRNA050013662-T1.	sense_intronic	3370	+		BA000029.3	225728-225728	A	gene-atp6	G/A	Transcript	transcript-atp6.	protein_coding	548	548	183	P/L	cCt/cTt	-		BA000029.3	317762-317762	A	gene-mat-r	G/A	Transcript	transcript-mat-r.	protein_coding	87	87	29	P	ccC/ccT
BA000029.3	231603-231603	T	gene-orf153	G/A	Transcript	transcript-orf153.	protein_coding	4557	+		BA000029.3	176126-176126	T	gene-nad3	C/T	Transcript	transcript-nad3.	protein_coding	257	+		BA000029.3	225761-225761	A	gene-atp6	G/A	Transcript	transcript-atp6.	protein_coding	515	515	172	P/L	cCc/cTc	-		BA000029.3	317800-317800	A	gene-mat-r	G/A	Transcript	transcript-mat-r.	protein_coding	49	49	17	L	Cta/Tta
BA000029.3	231614-231614	T	gene-orf153	G/A	Transcript	transcript-orf153.	protein_coding	4546	+		BA000029.3	176133-176133	T	ENSRNA050013662	C/T	Transcript	ENSRNA050013662-T1.	sense_intronic	3377	+		BA000029.3	225951-225951	A	gene-atp6	G/A	Transcript	transcript-atp6.	protein_coding	325	325	109	P/S	Cca/Tca	-		BA000029.3	317804-317804	A	gene-mat-r	G/A	Transcript	transcript-mat-r.	protein_coding	45	45	15	P	ccC/ccT
BA000029.3	231616-231616	T	gene-orf153	G/A	Transcript	transcript-orf153.	protein_coding	4544	+		BA000029.3	176133-176133	T	gene-nad3	C/T	Transcript	transcript-nad3.	protein_coding	264	+		BA000029.3	226209-226209	A	gene-atp6	G/A	Transcript	transcript-atp6.	protein_coding	67	67	23	L/F	Ctc/Ttc	-		BA000029.3	317831-317831	A	gene-mat-r	G/A	Transcript	transcript-mat-r.	protein_coding	18	18	6	S	tcC/tcT
BA000029.3	231631-231631	A	gene-orf153	G/A	Transcript	transcript-orf153.	protein_coding	4529	+		BA000029.3	176158-176158	T	ENSRNA050013662	C/T	Transcript	ENSRNA050013662-T1.	sense_intronic	3402	+		BA000029.3	226232-226232	A	gene-atp6	G/A	Transcript	transcript-atp6.	protein_coding	44	44	15	P/L	cCg/cTg	-		BA000029.3	321509-321509	A	gene-rps1	G/A	Transcript	transcript-rps1.	protein_coding	378	378	126	S	tcC/tcT
BA000029.3	231637-231637	A	gene-orf153	G/A	Transcript	transcript-orf153.	protein_coding	4523	+		BA000029.3	176158-176158	T	gene-nad3	C/T	Transcript	transcript-nad3.	protein_coding	289	+		BA000029.3	226262-226262	A	gene-atp6	G/A	Transcript	transcript-atp6.	protein_coding	14	14	5	P/L	cCc/cTc	-		BA000029.3	321707-321707	A	gene-rps1	G/A	Transcript	transcript-rps1.	protein_coding	180	180	60	A	gcC/gcT
BA000029.3	232781-232781	A	ENSRNA050013672	G/A	Transcript	ENSRNA050013672-T1.	sense_intronic	1050	-		BA000029.3	176181-176181	T	ENSRNA050013662	C/T	Transcript	ENSRNA050013662-T1.	sense_intronic	3425	+		BA000029.3	249452-249452	A	gene-rps4	G/A	Transcript	transcript-rps4.	protein_coding	187	187	63	L/F	Ctt/Ttt	-		BA000029.3	321779-321779	A	gene-rps1	G/A	Transcript	transcript-rps1.	protein_coding	108	108	36	S	tcC/tcT
BA000029.3	232781-232781	A	gene-orf153	G/A	Transcript	transcript-orf153.	protein_coding	3379	+		BA000029.3	176181-176181	T	gene-nad3	C/T	Transcript	transcript-nad3.	protein_coding	312	+		BA000029.3	297749-297749	A	gene-rps19-2	C/T	Transcript	transcript-rps19-2.	protein_coding	65	65	22	S/N	aGc/aAc	+		BA000029.3	322341-322341	T	gene-ccmFn	G/A	Transcript	transcript-ccmFn.	protein_coding	1515	1515	505	S	tcG/tcA
BA000029.3	232784-232784	T	ENSRNA050013672	G/A	Transcript	ENSRNA050013672-T1.	sense_intronic	1053	-		BA000029.3	176196-176196	T	ENSRNA050013662	C/T	Transcript	ENSRNA050013662-T1.	sense_intronic	3440	+		BA000029.3	297799-297799	A	gene-rps19-2	C/T	Transcript	transcript-rps19-2.	protein_coding	115	115	39	A/T	Gcg/Acg	+		BA000029.3	322389-322389	T	gene-ccmFn	G/A	Transcript	transcript-ccmFn.	protein_coding	1467	1467	489	S	tcG/tcA
BA000029.3	232784-232784	T	gene-orf153	G/A	Transcript	transcript-orf153.	protein_coding	3376	+		BA000029.3	176196-176196	T	gene-nad3	C/T	Transcript	transcript-nad3.	protein_coding	327	+		BA000029.3	297809-297809	A	gene-rps19-2	C/T	Transcript	transcript-rps19-2.	protein_coding	125	125	42	C/Y	tGc/tAc	+		BA000029.3	322401-322401	T	gene-ccmFn	G/A	Transcript	transcript-ccmFn.	protein_coding	1455	1455	485	P	ccG/ccA
BA000029.3	232793-232793	A	ENSRNA050013672	G/A	Transcript	ENSRNA050013672-T1.	sense_intronic	1062	-		BA000029.3	176201-176201	T	ENSRNA050013662	C/T	Transcript	ENSRNA050013662-T1.	sense_intronic	3445	+		BA000029.3	297821-297821	A	gene-rps19-2	C/T	Transcript	transcript-rps19-2.	protein_coding	137	137	46	C/Y	tGc/tAc	+		BA000029.3	322569-322569	A	gene-ccmFn	G/A	Transcript	transcript-ccmFn.	protein_coding	1287	1287	429	P	ccC/ccT
BA000029.3	232793-232793	A	gene-orf153	G/A	Transcript	transcript-orf153.	protein_coding	3367	+		BA000029.3	176201-176201	T	gene-nad3	C/T	Transcript	transcript-nad3.	protein_coding	332	+		BA000029.3	298835-298835	A	gene-nad4L	C/T	Transcript	transcript-nad4L.	protein_coding	7	7	3	A/T	Gct/Act	+		BA000029.3	322572-322572	A	gene-ccmFn	G/A	Transcript	transcript-ccmFn.	protein_coding	1284	1284	428	S	tcC/tcT
BA000029.3	232823-232823	T	ENSRNA050013672	G/A	Transcript	ENSRNA050013672-T1.	sense_intronic	1092	-		BA000029.3	176207-176207	T	ENSRNA050013662	C/T	Transcript	ENSRNA050013662-T1.	sense_intronic	3451	+		BA000029.3	298868-298868	A	gene-nad4L	C/T	Transcript	transcript-nad4L.	protein_coding	40	40	14	A/T	Gct/Act	+		BA000029.3	323483-323483	A	gene-ccmFn	G/A	Transcript	transcript-ccmFn.	protein_coding	373	373	125	L	Ctg/Ttg
BA000029.3	232823-232823	T	gene-orf153	G/A	Transcript	transcript-orf153.	protein_coding	3337	+		BA000029.3	176207-176207	T	gene-nad3	C/T	Transcript	transcript-nad3.	protein_coding	338	+		BA000029.3	298882-298882	A	gene-nad4L	C/T	Transcript	transcript-nad4L.	protein_coding	54	54	18	M/I	atG/atA	+		BA000029.3	323490-323490	A	gene-ccmFn	G/A	Transcript	transcript-ccmFn.	protein_coding	366	366	122	S	tcC/tcT
BA000029.3	232832-232832	A	ENSRNA050013672	G/A	Transcript	ENSRNA050013672-T1.	sense_intronic	1101	-		BA000029.3	176235-176235	T	ENSRNA050013662	C/T	Transcript	ENSRNA050013662-T1.	sense_intronic	3479	+		BA000029.3	298922-298922	T	gene-nad4L	C/T	Transcript	transcript-nad4L.	protein_coding	94	94	32	P/S	Cca/Tca	+		BA000029.3	323499-323499	A	gene-ccmFn	G/A	Transcript	transcript-ccmFn.	protein_coding	357	357	119	S	tcC/tcT
BA000029.3	232832-232832	A	gene-orf153	G/A	Transcript	transcript-orf153.	protein_coding	3328	+		BA000029.3	176235-176235	T	gene-nad3	C/T	Transcript	transcript-nad3.	protein_coding	366	+		BA000029.3	298937-298937	T	gene-nad4L	C/T	Transcript	transcript-nad4L.	protein_coding	109	109	37	P/S	Cca/Tca	+		BA000029.3	323592-323592	A	gene-ccmFn	G/A	Transcript	transcript-ccmFn.	protein_coding	264	264	88	P	ccC/ccT
BA000029.3	232847-232847	T	ENSRNA050013672	G/A	Transcript	ENSRNA050013672-T1.	sense_intronic	1116	-		BA000029.3	184893-184893	T	EPlORYSAT000373624	G/A	Transcript	EPlORYSAT000373624.	tRNA	3652	-		BA000029.3	298977-298977	T	gene-nad4L	C/T	Transcript	transcript-nad4L.	protein_coding	149	149	50	S/F	tCc/tTc	+		BA000029.3	323607-323607	A	gene-ccmFn	G/A	Transcript	transcript-ccmFn.	protein_coding	249	249	83	S	tcC/tcT
BA000029.3	232847-232847	T	gene-orf153	G/A	Transcript	transcript-orf153.	protein_coding	3313	+		BA000029.3	184964-184964	A	EPlORYSAT000373624	G/A	Transcript	EPlORYSAT000373624.	tRNA	3581	-		BA000029.3	299006-299006	T	gene-nad4L	C/T	Transcript	transcript-nad4L.	protein_coding	178	178	60	P/S	Cca/Tca	+		BA000029.3	323757-323757	T	gene-ccmFn	G/A	Transcript	transcript-ccmFn.	protein_coding	99	99	33	P	ccG/ccA
BA000029.3	297690-297690	A	gene-nad4L	C/T	Transcript	transcript-nad4L.	protein_coding	1139	+		BA000029.3	185159-185159	A	EPlORYSAT000373624	G/A	Transcript	EPlORYSAT000373624.	tRNA	3386	-		BA000029.3	299015-299015	T	gene-nad4L	C/T	Transcript	transcript-nad4L.	protein_coding	187	187	63	P/S	Cca/Tca	+		BA000029.3	323817-323817	T	gene-ccmFn	G/A	Transcript	transcript-ccmFn.	protein_coding	39	39	13	P	ccG/ccA
BA000029.3	297749-297749	A	gene-nad4L	C/T	Transcript	transcript-nad4L.	protein_coding	1080	+		BA000029.3	185213-185213	T	EPlORYSAT000373624	G/A	Transcript	EPlORYSAT000373624.	tRNA	3332	-		BA000029.3	299024-299024	T	gene-nad4L	C/T	Transcript	transcript-nad4L.	protein_coding	196	196	66	P/S	Cca/Tca	+		BA000029.3	330647-330647	T	gene-ccmFc	C/T	Transcript	transcript-ccmFc.	protein_coding	51	51	17	P	ccC/ccT
BA000029.3	297759-297759	A	gene-nad4L	C/T	Transcript	transcript-nad4L.	protein_coding	1070	+		BA000029.3	185229-185229	A	EPlORYSAT000373624	G/A	Transcript	EPlORYSAT000373624.	tRNA	3316	-		BA000029.3	304174-304174	T	gene-cob	G/A	Transcript	transcript-cob.	protein_coding	868	868	290	G/S	Ggt/Agt	-		BA000029.3	330698-330698	T	gene-ccmFc	C/T	Transcript	transcript-ccmFc.	protein_coding	102	102	34	V	gtC/gtT
BA000029.3	297799-297799	A	gene-nad4L	C/T	Transcript	transcript-nad4L.	protein_coding	1030	+		BA000029.3	185234-185234	A	EPlORYSAT000373624	G/A	Transcript	EPlORYSAT000373624.	tRNA	3311	-		BA000029.3	304188-304188	T	gene-cob	G/A	Transcript	transcript-cob.	protein_coding	854	854	285	R/H	cGt/cAt	-		BA000029.3	330755-330755	T	gene-ccmFc	C/T	Transcript	transcript-ccmFc.	protein_coding	159	159	53	F	ttC/ttT
BA000029.3	297809-297809	A	gene-nad4L	C/T	Transcript	transcript-nad4L.	protein_coding	1020	+		BA000029.3	185311-185311	T	EPlORYSAT000373624	G/A	Transcript	EPlORYSAT000373624.	tRNA	3234	-		BA000029.3	304231-304231	A	gene-cob	G/A	Transcript	transcript-cob.	protein_coding	811	811	271	P/S	Ccc/Tcc	-		BA000029.3	330896-330896	A	gene-ccmFc	C/T	Transcript	transcript-ccmFc.	protein_coding	300	300	100	L	ttG/ttA
BA000029.3	297821-297821	A	gene-nad4L	C/T	Transcript	transcript-nad4L.	protein_coding	1008	+		BA000029.3	212418-212418	T	gene-orf161	C/T	Transcript	transcript-orf161.	protein_coding	2643	-		BA000029.3	304233-304233	T	gene-cob	G/A	Transcript	transcript-cob.	protein_coding	809	809	270	R/H	cGc/cAc	-		BA000029.3	330914-330914	A	gene-ccmFc	C/T	Transcript	transcript-ccmFc.	protein_coding	318	318	106	L	ctG/ctA
BA000029.3	297825-297825	T	gene-nad4L	C/T	Transcript	transcript-nad4L.	protein_coding	1004	+		BA000029.3	212425-212425	T	gene-orf161	C/T	Transcript	transcript-orf161.	protein_coding	2636	-		BA000029.3	304258-304258	T	gene-cob	G/A	Transcript	transcript-cob.	protein_coding	784	784	262	D/N	Gat/Aat	-		BA000029.3	330920-330920	A	gene-ccmFc	C/T	Transcript	transcript-ccmFc.	protein_coding	324	324	108	L	ttG/ttA
BA000029.3	297846-297846	T	gene-nad4L	C/T	Transcript	transcript-nad4L.	protein_coding	983	+		BA000029.3	212441-212441	T	gene-orf161	C/T	Transcript	transcript-orf161.	protein_coding	2620	-		BA000029.3	317745-317745	T	gene-mat-r	G/A	Transcript	transcript-mat-r.	protein_coding	104	104	35	R/H	cGc/cAc	-		BA000029.3	330992-330992	A	gene-ccmFc	C/T	Transcript	transcript-ccmFc.	protein_coding	396	396	132	L	ttG/ttA
BA000029.3	304174-304174	T	gene-orf241	G/A	Transcript	transcript-orf241.	protein_coding	3645	-		BA000029.3	212444-212444	T	gene-orf161	C/T	Transcript	transcript-orf161.	protein_coding	2617	-		BA000029.3	317815-317815	A	gene-mat-r	G/A	Transcript	transcript-mat-r.	protein_coding	34	34	12	P/S	Cca/Tca	-		BA000029.3	391781-391781	T	gene-ccmB	C/T	Transcript	transcript-ccmB.	protein_coding	27	27	9	F	ttC/ttT
BA000029.3	304188-304188	T	gene-orf241	G/A	Transcript	transcript-orf241.	protein_coding	3659	-		BA000029.3	212446-212446	T	gene-orf161	C/T	Transcript	transcript-orf161.	protein_coding	2615	-		BA000029.3	321381-321381	T	gene-rps1	G/A	Transcript	transcript-rps1.	protein_coding	506	506	169	R/Q	cGa/cAa	-		BA000029.3	391796-391796	T	gene-ccmB	C/T	Transcript	transcript-ccmB.	protein_coding	42	42	14	F	ttC/ttT
BA000029.3	304231-304231	A	gene-orf241	G/A	Transcript	transcript-orf241.	protein_coding	3702	-		BA000029.3	212467-212467	T	gene-orf161	C/T	Transcript	transcript-orf161.	protein_coding	2594	-		BA000029.3	321480-321480	A	gene-rps1	G/A	Transcript	transcript-rps1.	protein_coding	407	407	136	P/L	cCt/cTt	-		BA000029.3	391907-391907	T	gene-ccmB	C/T	Transcript	transcript-ccmB.	protein_coding	153	153	51	I	atC/atT
BA000029.3	304233-304233	T	gene-orf241	G/A	Transcript	transcript-orf241.	protein_coding	3704	-		BA000029.3	212488-212488	T	gene-orf161	C/T	Transcript	transcript-orf161.	protein_coding	2573	-		BA000029.3	321490-321490	A	gene-rps1	G/A	Transcript	transcript-rps1.	protein_coding	397	397	133	L/F	Ctt/Ttt	-		BA000029.3	391913-391913	T	gene-ccmB	C/T	Transcript	transcript-ccmB.	protein_coding	159	159	53	I	atC/atT
BA000029.3	304258-304258	T	gene-orf241	G/A	Transcript	transcript-orf241.	protein_coding	3729	-		BA000029.3	212505-212505	T	gene-orf161	C/T	Transcript	transcript-orf161.	protein_coding	2556	-		BA000029.3	321523-321523	T	gene-rps1	G/A	Transcript	transcript-rps1.	protein_coding	364	364	122	E/K	Gaa/Aaa	-		BA000029.3	391934-391934	T	gene-ccmB	C/T	Transcript	transcript-ccmB.	protein_coding	180	180	60	P	ccC/ccT
BA000029.3	321381-321381	T	gene-mat-r	G/A	Transcript	transcript-mat-r.	protein_coding	3533	-		BA000029.3	212555-212555	A	gene-orf161	C/T	Transcript	transcript-orf161.	protein_coding	2506	-		BA000029.3	321537-321537	A	gene-rps1	G/A	Transcript	transcript-rps1.	protein_coding	350	350	117	P/L	cCt/cTt	-		BA000029.3	392039-392039	T	gene-ccmB	C/T	Transcript	transcript-ccmB.	protein_coding	285	285	95	H	caC/caT
BA000029.3	321480-321480	A	gene-mat-r	G/A	Transcript	transcript-mat-r.	protein_coding	3632	-		BA000029.3	212573-212573	T	gene-orf161	C/T	Transcript	transcript-orf161.	protein_coding	2488	-		BA000029.3	322306-322306	T	gene-ccmFn	G/A	Transcript	transcript-ccmFn.	protein_coding	1550	1550	517	R/Q	cGg/cAg	-		BA000029.3	392057-392057	T	gene-ccmB	C/T	Transcript	transcript-ccmB.	protein_coding	303	303	101	S	agC/agT
BA000029.3	321490-321490	A	gene-mat-r	G/A	Transcript	transcript-mat-r.	protein_coding	3642	-		BA000029.3	212578-212578	A	gene-orf161	C/T	Transcript	transcript-orf161.	protein_coding	2483	-		BA000029.3	322354-322354	T	gene-ccmFn	G/A	Transcript	transcript-ccmFn.	protein_coding	1502	1502	501	R/H	cGc/cAc	-		BA000029.3	392090-392090	T	gene-ccmB	C/T	Transcript	transcript-ccmB.	protein_coding	336	336	112	L	ctC/ctT
BA000029.3	321509-321509	A	gene-mat-r	G/A	Transcript	transcript-mat-r.	protein_coding	3661	-		BA000029.3	212580-212580	A	gene-orf161	C/T	Transcript	transcript-orf161.	protein_coding	2481	-		BA000029.3	322405-322405	T	gene-ccmFn	G/A	Transcript	transcript-ccmFn.	protein_coding	1451	1451	484	R/H	cGt/cAt	-		BA000029.3	392120-392120	T	gene-ccmB	C/T	Transcript	transcript-ccmB.	protein_coding	366	366	122	D	gaC/gaT
BA000029.3	321523-321523	T	gene-mat-r	G/A	Transcript	transcript-mat-r.	protein_coding	3675	-		BA000029.3	212670-212670	A	gene-orf161	C/T	Transcript	transcript-orf161.	protein_coding	2391	-		BA000029.3	322468-322468	A	gene-ccmFn	G/A	Transcript	transcript-ccmFn.	protein_coding	1388	1388	463	P/L	cCt/cTt	-		BA000029.3	392267-392267	A	gene-ccmB	C/T	Transcript	transcript-ccmB.	protein_coding	513	513	171	S	tcG/tcA
BA000029.3	321537-321537	A	gene-mat-r	G/A	Transcript	transcript-mat-r.	protein_coding	3689	-		BA000029.3	214135-214135	A	ENSRNA050013666	C/T	Transcript	ENSRNA050013666-T1.	sense_intronic	60	+		BA000029.3	322486-322486	A	gene-ccmFn	G/A	Transcript	transcript-ccmFn.	protein_coding	1370	1370	457	P/L	cCg/cTg	-
BA000029.3	321707-321707	A	gene-mat-r	G/A	Transcript	transcript-mat-r.	protein_coding	3859	-		BA000029.3	214135-214135	A	gene-cox2	C/T	Transcript	transcript-cox2.	protein_coding	1335	+		BA000029.3	322519-322519	A	gene-ccmFn	G/A	Transcript	transcript-ccmFn.	protein_coding	1337	1337	446	P/L	cCg/cTg	-
BA000029.3	321779-321779	A	gene-mat-r	G/A	Transcript	transcript-mat-r.	protein_coding	3931	-		BA000029.3	214135-214135	A	gene-orf161	C/T	Transcript	transcript-orf161.	protein_coding	926	-		BA000029.3	322537-322537	A	gene-ccmFn	G/A	Transcript	transcript-ccmFn.	protein_coding	1319	1319	440	P/L	cCg/cTg	-
BA000029.3	322306-322306	T	gene-mat-r	G/A	Transcript	transcript-mat-r.	protein_coding	4458	-		BA000029.3	214152-214152	T	ENSRNA050013666	C/T	Transcript	ENSRNA050013666-T1.	sense_intronic	77	+		BA000029.3	322552-322552	A	gene-ccmFn	G/A	Transcript	transcript-ccmFn.	protein_coding	1304	1304	435	P/L	cCt/cTt	-
BA000029.3	322306-322306	T	gene-rps1	G/A	Transcript	transcript-rps1.	protein_coding	420	-		BA000029.3	214152-214152	T	gene-cox2	C/T	Transcript	transcript-cox2.	protein_coding	1352	+		BA000029.3	323486-323486	A	gene-ccmFn	G/A	Transcript	transcript-ccmFn.	protein_coding	370	370	124	L/F	Ctc/Ttc	-
BA000029.3	322341-322341	T	gene-mat-r	G/A	Transcript	transcript-mat-r.	protein_coding	4493	-		BA000029.3	214152-214152	T	gene-orf161	C/T	Transcript	transcript-orf161.	protein_coding	909	-		BA000029.3	323734-323734	T	gene-ccmFn	G/A	Transcript	transcript-ccmFn.	protein_coding	122	122	41	R/H	cGt/cAt	-
BA000029.3	322341-322341	T	gene-rps1	G/A	Transcript	transcript-rps1.	protein_coding	455	-		BA000029.3	214168-214168	T	ENSRNA050013666	C/T	Transcript	ENSRNA050013666-T1.	sense_intronic	93	+		BA000029.3	330633-330633	T	gene-ccmFc	C/T	Transcript	transcript-ccmFc.	protein_coding	37	37	13	P/S	Ccc/Tcc	+
BA000029.3	322354-322354	T	gene-mat-r	G/A	Transcript	transcript-mat-r.	protein_coding	4506	-		BA000029.3	214168-214168	T	gene-cox2	C/T	Transcript	transcript-cox2.	protein_coding	1368	+		BA000029.3	330645-330645	T	gene-ccmFc	C/T	Transcript	transcript-ccmFc.	protein_coding	49	49	17	P/S	Ccc/Tcc	+
BA000029.3	322354-322354	T	gene-rps1	G/A	Transcript	transcript-rps1.	protein_coding	468	-		BA000029.3	214168-214168	T	gene-orf161	C/T	Transcript	transcript-orf161.	protein_coding	893	-		BA000029.3	330682-330682	T	gene-ccmFc	C/T	Transcript	transcript-ccmFc.	protein_coding	86	86	29	S/F	tCc/tTc	+
BA000029.3	322389-322389	T	gene-mat-r	G/A	Transcript	transcript-mat-r.	protein_coding	4541	-		BA000029.3	214236-214236	T	ENSRNA050013666	C/T	Transcript	ENSRNA050013666-T1.	sense_intronic	161	+		BA000029.3	330714-330714	T	gene-ccmFc	C/T	Transcript	transcript-ccmFc.	protein_coding	118	118	40	P/S	Cct/Tct	+
BA000029.3	322389-322389	T	gene-rps1	G/A	Transcript	transcript-rps1.	protein_coding	503	-		BA000029.3	214236-214236	T	gene-cox2	C/T	Transcript	transcript-cox2.	protein_coding	1436	+		BA000029.3	330717-330717	T	gene-ccmFc	C/T	Transcript	transcript-ccmFc.	protein_coding	121	121	41	P/S	Ccc/Tcc	+
BA000029.3	322401-322401	T	gene-mat-r	G/A	Transcript	transcript-mat-r.	protein_coding	4553	-		BA000029.3	214236-214236	T	gene-orf161	C/T	Transcript	transcript-orf161.	protein_coding	825	-		BA000029.3	330741-330741	T	gene-ccmFc	C/T	Transcript	transcript-ccmFc.	protein_coding	145	145	49	P/S	Cct/Tct	+
BA000029.3	322401-322401	T	gene-rps1	G/A	Transcript	transcript-rps1.	protein_coding	515	-		BA000029.3	214249-214249	T	ENSRNA050013666	C/T	Transcript	ENSRNA050013666-T1.	sense_intronic	174	+		BA000029.3	330901-330901	A	gene-ccmFc	C/T	Transcript	transcript-ccmFc.	protein_coding	305	305	102	C/Y	tGc/tAc	+
BA000029.3	322405-322405	T	gene-mat-r	G/A	Transcript	transcript-mat-r.	protein_coding	4557	-		BA000029.3	214249-214249	T	gene-cox2	C/T	Transcript	transcript-cox2.	protein_coding	1449	+		BA000029.3	330964-330964	T	gene-ccmFc	C/T	Transcript	transcript-ccmFc.	protein_coding	368	368	123	S/F	tCc/tTc	+
BA000029.3	322405-322405	T	gene-rps1	G/A	Transcript	transcript-rps1.	protein_coding	519	-		BA000029.3	214249-214249	T	gene-orf161	C/T	Transcript	transcript-orf161.	protein_coding	812	-		BA000029.3	361805-361805	A	gene-nad9	C/T	Transcript	transcript-nad9.	protein_coding	13	13	5	A/T	Gcc/Acc	+
BA000029.3	322468-322468	A	gene-mat-r	G/A	Transcript	transcript-mat-r.	protein_coding	4620	-		BA000029.3	214273-214273	T	ENSRNA050013666	C/T	Transcript	ENSRNA050013666-T1.	sense_intronic	198	+		BA000029.3	361883-361883	A	gene-nad9	C/T	Transcript	transcript-nad9.	protein_coding	91	91	31	A/T	Gct/Act	+
BA000029.3	322468-322468	A	gene-rps1	G/A	Transcript	transcript-rps1.	protein_coding	582	-		BA000029.3	214273-214273	T	gene-cox2	C/T	Transcript	transcript-cox2.	protein_coding	1473	+		BA000029.3	361890-361890	A	gene-nad9	C/T	Transcript	transcript-nad9.	protein_coding	98	98	33	S/N	aGc/aAc	+
BA000029.3	322486-322486	A	gene-mat-r	G/A	Transcript	transcript-mat-r.	protein_coding	4638	-		BA000029.3	214273-214273	T	gene-orf161	C/T	Transcript	transcript-orf161.	protein_coding	788	-		BA000029.3	361902-361902	A	gene-nad9	C/T	Transcript	transcript-nad9.	protein_coding	110	110	37	C/Y	tGc/tAc	+
BA000029.3	322486-322486	A	gene-rps1	G/A	Transcript	transcript-rps1.	protein_coding	600	-		BA000029.3	214306-214306	T	ENSRNA050013666	C/T	Transcript	ENSRNA050013666-T1.	sense_intronic	231	+		BA000029.3	361904-361904	A	gene-nad9	C/T	Transcript	transcript-nad9.	protein_coding	112	112	38	A/T	Gca/Aca	+
BA000029.3	322519-322519	A	gene-mat-r	G/A	Transcript	transcript-mat-r.	protein_coding	4671	-		BA000029.3	214306-214306	T	gene-cox2	C/T	Transcript	transcript-cox2.	protein_coding	1506	+		BA000029.3	361958-361958	A	gene-nad9	C/T	Transcript	transcript-nad9.	protein_coding	166	166	56	A/T	Gcg/Acg	+
BA000029.3	322519-322519	A	gene-rps1	G/A	Transcript	transcript-rps1.	protein_coding	633	-		BA000029.3	214306-214306	T	gene-orf161	C/T	Transcript	transcript-orf161.	protein_coding	755	-		BA000029.3	391792-391792	T	gene-ccmB	C/T	Transcript	transcript-ccmB.	protein_coding	38	38	13	T/I	aCc/aTc	+
BA000029.3	322537-322537	A	gene-mat-r	G/A	Transcript	transcript-mat-r.	protein_coding	4689	-		BA000029.3	214324-214324	T	ENSRNA050013666	C/T	Transcript	ENSRNA050013666-T1.	sense_intronic	249	+		BA000029.3	391833-391833	T	gene-ccmB	C/T	Transcript	transcript-ccmB.	protein_coding	79	79	27	P/S	Ccg/Tcg	+
BA000029.3	322537-322537	A	gene-rps1	G/A	Transcript	transcript-rps1.	protein_coding	651	-		BA000029.3	214324-214324	T	gene-cox2	C/T	Transcript	transcript-cox2.	protein_coding	1524	+		BA000029.3	391840-391840	T	gene-ccmB	C/T	Transcript	transcript-ccmB.	protein_coding	86	86	29	T/I	aCc/aTc	+
BA000029.3	322552-322552	A	gene-mat-r	G/A	Transcript	transcript-mat-r.	protein_coding	4704	-		BA000029.3	214324-214324	T	gene-orf161	C/T	Transcript	transcript-orf161.	protein_coding	737	-		BA000029.3	391890-391890	T	gene-ccmB	C/T	Transcript	transcript-ccmB.	protein_coding	136	136	46	P/S	Ccc/Tcc	+
BA000029.3	322552-322552	A	gene-rps1	G/A	Transcript	transcript-rps1.	protein_coding	666	-		BA000029.3	225272-225272	T	gene-orf152b	G/A	Transcript	transcript-orf152b.	protein_coding	4598	+		BA000029.3	391932-391932	T	gene-ccmB	C/T	Transcript	transcript-ccmB.	protein_coding	178	178	60	P/S	Cct/Tct	+
BA000029.3	322569-322569	A	gene-mat-r	G/A	Transcript	transcript-mat-r.	protein_coding	4721	-		BA000029.3	225272-225272	T	gene-orf187	G/A	Transcript	transcript-orf187.	protein_coding	2686	+		BA000029.3	391936-391936	T	gene-ccmB	C/T	Transcript	transcript-ccmB.	protein_coding	182	182	61	P/L	cCc/cTc	+
BA000029.3	322569-322569	A	gene-rps1	G/A	Transcript	transcript-rps1.	protein_coding	683	-		BA000029.3	225310-225310	T	gene-orf152b	G/A	Transcript	transcript-orf152b.	protein_coding	4636	+		BA000029.3	391947-391947	T	gene-ccmB	C/T	Transcript	transcript-ccmB.	protein_coding	193	193	65	P/S	Cct/Tct	+
BA000029.3	322572-322572	A	gene-mat-r	G/A	Transcript	transcript-mat-r.	protein_coding	4724	-		BA000029.3	225310-225310	T	gene-orf187	G/A	Transcript	transcript-orf187.	protein_coding	2724	+		BA000029.3	392145-392145	T	gene-ccmB	C/T	Transcript	transcript-ccmB.	protein_coding	391	391	131	P/S	Ccg/Tcg	+
BA000029.3	322572-322572	A	gene-rps1	G/A	Transcript	transcript-rps1.	protein_coding	686	-		BA000029.3	225319-225319	T	gene-orf152b	G/A	Transcript	transcript-orf152b.	protein_coding	4645	+		BA000029.3	392181-392181	T	gene-ccmB	C/T	Transcript	transcript-ccmB.	protein_coding	427	427	143	P/S	Ccg/Tcg	+
BA000029.3	323483-323483	A	gene-rps1	G/A	Transcript	transcript-rps1.	protein_coding	1597	-		BA000029.3	225319-225319	T	gene-orf187	G/A	Transcript	transcript-orf187.	protein_coding	2733	+		BA000029.3	392220-392220	A	gene-ccmB	C/T	Transcript	transcript-ccmB.	protein_coding	466	466	156	A/T	Gcg/Acg	+
BA000029.3	323486-323486	A	gene-rps1	G/A	Transcript	transcript-rps1.	protein_coding	1600	-		BA000029.3	225326-225326	T	gene-orf152b	G/A	Transcript	transcript-orf152b.	protein_coding	4652	+		BA000029.3	392265-392265	A	gene-ccmB	C/T	Transcript	transcript-ccmB.	protein_coding	511	511	171	A/T	Gcc/Acc	+
BA000029.3	323490-323490	A	gene-rps1	G/A	Transcript	transcript-rps1.	protein_coding	1604	-		BA000029.3	225326-225326	T	gene-orf187	G/A	Transcript	transcript-orf187.	protein_coding	2740	+		BA000029.3	392304-392304	T	gene-ccmB	C/T	Transcript	transcript-ccmB.	protein_coding	550	550	184	P/S	Cca/Tca	+
BA000029.3	323499-323499	A	gene-rps1	G/A	Transcript	transcript-rps1.	protein_coding	1613	-		BA000029.3	225402-225402	A	gene-orf152b	G/A	Transcript	transcript-orf152b.	protein_coding	4728	+		BA000029.3	392307-392307	T	gene-ccmB	C/T	Transcript	transcript-ccmB.	protein_coding	553	553	185	P/S	Ccg/Tcg	+
BA000029.3	323592-323592	A	gene-rps1	G/A	Transcript	transcript-rps1.	protein_coding	1706	-		BA000029.3	225402-225402	A	gene-orf187	G/A	Transcript	transcript-orf187.	protein_coding	2816	+		BA000029.3	392319-392319	T	gene-ccmB	C/T	Transcript	transcript-ccmB.	protein_coding	565	565	189	P/S	Ccc/Tcc	+
BA000029.3	323607-323607	A	gene-rps1	G/A	Transcript	transcript-rps1.	protein_coding	1721	-		BA000029.3	225441-225441	A	gene-orf152b	G/A	Transcript	transcript-orf152b.	protein_coding	4767	+		BA000029.3	392322-392322	T	gene-ccmB	C/T	Transcript	transcript-ccmB.	protein_coding	568	568	190	P/S	Cct/Tct	+
BA000029.3	323734-323734	T	gene-rps1	G/A	Transcript	transcript-rps1.	protein_coding	1848	-		BA000029.3	225441-225441	A	gene-orf187	G/A	Transcript	transcript-orf187.	protein_coding	2855	+		BA000029.3	392325-392325	T	gene-ccmB	C/T	Transcript	transcript-ccmB.	protein_coding	571	571	191	P/S	Cct/Tct	+
BA000029.3	323757-323757	T	gene-rps1	G/A	Transcript	transcript-rps1.	protein_coding	1871	-		BA000029.3	225463-225463	A	gene-orf152b	G/A	Transcript	transcript-orf152b.	protein_coding	4789	+		BA000029.3	392349-392349	T	gene-ccmB	C/T	Transcript	transcript-ccmB.	protein_coding	595	595	199	P/S	Ccg/Tcg	+
BA000029.3	323817-323817	T	gene-rps1	G/A	Transcript	transcript-rps1.	protein_coding	1931	-		BA000029.3	225463-225463	A	gene-orf187	G/A	Transcript	transcript-orf187.	protein_coding	2877	+		BA000029.3	392364-392364	T	gene-ccmB	C/T	Transcript	transcript-ccmB.	protein_coding	610	610	204	P/S	Cca/Tca	+
BA000029.3	332459-332459	A	EPlORYSAT000373650	C/T	Transcript	EPlORYSAT000373650.	tRNA	4269	+		BA000029.3	225630-225630	T	gene-orf152b	G/A	Transcript	transcript-orf152b.	protein_coding	4956	+
BA000029.3	332499-332499	A	EPlORYSAT000373650	C/T	Transcript	EPlORYSAT000373650.	tRNA	4229	+		BA000029.3	225630-225630	T	gene-orf187	G/A	Transcript	transcript-orf187.	protein_coding	3044	+
BA000029.3	332559-332559	A	EPlORYSAT000373650	C/T	Transcript	EPlORYSAT000373650.	tRNA	4169	+		BA000029.3	225720-225720	A	gene-orf187	G/A	Transcript	transcript-orf187.	protein_coding	3134	+
BA000029.3	332559-332559	A	gene-orf284	C/T	Transcript	transcript-orf284.	protein_coding	4961	+		BA000029.3	225728-225728	A	gene-orf187	G/A	Transcript	transcript-orf187.	protein_coding	3142	+
BA000029.3	332682-332682	A	EPlORYSAT000373650	C/T	Transcript	EPlORYSAT000373650.	tRNA	4046	+		BA000029.3	225736-225736	A	gene-orf187	G/A	Transcript	transcript-orf187.	protein_coding	3150	+
BA000029.3	332682-332682	A	gene-orf284	C/T	Transcript	transcript-orf284.	protein_coding	4838	+		BA000029.3	225754-225754	A	gene-orf187	G/A	Transcript	transcript-orf187.	protein_coding	3168	+
BA000029.3	332729-332729	T	EPlORYSAT000373650	C/T	Transcript	EPlORYSAT000373650.	tRNA	3999	+		BA000029.3	225761-225761	A	gene-orf187	G/A	Transcript	transcript-orf187.	protein_coding	3175	+
BA000029.3	332729-332729	T	gene-orf284	C/T	Transcript	transcript-orf284.	protein_coding	4791	+		BA000029.3	225865-225865	T	gene-orf187	G/A	Transcript	transcript-orf187.	protein_coding	3279	+
BA000029.3	332750-332750	T	EPlORYSAT000373650	C/T	Transcript	EPlORYSAT000373650.	tRNA	3978	+		BA000029.3	225907-225907	T	gene-orf187	G/A	Transcript	transcript-orf187.	protein_coding	3321	+
BA000029.3	332750-332750	T	gene-orf284	C/T	Transcript	transcript-orf284.	protein_coding	4770	+		BA000029.3	225934-225934	T	gene-orf187	G/A	Transcript	transcript-orf187.	protein_coding	3348	+
BA000029.3	361805-361805	A	ENSRNA050013671	C/T	Transcript	ENSRNA050013671-T1.	sense_intronic	1936	+		BA000029.3	225951-225951	A	gene-orf187	G/A	Transcript	transcript-orf187.	protein_coding	3365	+
BA000029.3	361805-361805	A	EPlORYSAT000373635	C/T	Transcript	EPlORYSAT000373635.	tRNA	1305	+		BA000029.3	226209-226209	A	gene-orf187	G/A	Transcript	transcript-orf187.	protein_coding	3623	+
BA000029.3	361805-361805	A	gene-nad2	C/T	Transcript	transcript-nad2.	nontranslating_CDS	2025	+		BA000029.3	226232-226232	A	gene-orf187	G/A	Transcript	transcript-orf187.	protein_coding	3646	+
BA000029.3	361883-361883	A	ENSRNA050013671	C/T	Transcript	ENSRNA050013671-T1.	sense_intronic	1858	+		BA000029.3	226262-226262	A	gene-orf187	G/A	Transcript	transcript-orf187.	protein_coding	3676	+
BA000029.3	361883-361883	A	EPlORYSAT000373635	C/T	Transcript	EPlORYSAT000373635.	tRNA	1227	+		BA000029.3	231574-231574	T	ENSRNA050013672	G/A	Transcript	ENSRNA050013672-T1.	sense_intronic	96	-
BA000029.3	361883-361883	A	gene-nad2	C/T	Transcript	transcript-nad2.	nontranslating_CDS	1947	+		BA000029.3	231580-231580	T	ENSRNA050013672	G/A	Transcript	ENSRNA050013672-T1.	sense_intronic	90	-
BA000029.3	361890-361890	A	ENSRNA050013671	C/T	Transcript	ENSRNA050013671-T1.	sense_intronic	1851	+		BA000029.3	231603-231603	T	ENSRNA050013672	G/A	Transcript	ENSRNA050013672-T1.	sense_intronic	67	-
BA000029.3	361890-361890	A	EPlORYSAT000373635	C/T	Transcript	EPlORYSAT000373635.	tRNA	1220	+		BA000029.3	231614-231614	T	ENSRNA050013672	G/A	Transcript	ENSRNA050013672-T1.	sense_intronic	56	-
BA000029.3	361890-361890	A	gene-nad2	C/T	Transcript	transcript-nad2.	nontranslating_CDS	1940	+		BA000029.3	231616-231616	T	ENSRNA050013672	G/A	Transcript	ENSRNA050013672-T1.	sense_intronic	54	-
BA000029.3	361902-361902	A	ENSRNA050013671	C/T	Transcript	ENSRNA050013671-T1.	sense_intronic	1839	+		BA000029.3	231631-231631	A	ENSRNA050013672	G/A	Transcript	ENSRNA050013672-T1.	sense_intronic	39	-
BA000029.3	361902-361902	A	EPlORYSAT000373635	C/T	Transcript	EPlORYSAT000373635.	tRNA	1208	+		BA000029.3	231637-231637	A	ENSRNA050013672	G/A	Transcript	ENSRNA050013672-T1.	sense_intronic	33	-
BA000029.3	361902-361902	A	gene-nad2	C/T	Transcript	transcript-nad2.	nontranslating_CDS	1928	+		BA000029.3	297690-297690	A	gene-orf241	C/T	Transcript	transcript-orf241.	protein_coding	2114	-
BA000029.3	361904-361904	A	ENSRNA050013671	C/T	Transcript	ENSRNA050013671-T1.	sense_intronic	1837	+		BA000029.3	297690-297690	A	gene-rpl2-2	C/T	Transcript	transcript-rpl2-2.	protein_coding	2159	+
BA000029.3	361904-361904	A	EPlORYSAT000373635	C/T	Transcript	EPlORYSAT000373635.	tRNA	1206	+		BA000029.3	297749-297749	A	gene-orf241	C/T	Transcript	transcript-orf241.	protein_coding	2055	-
BA000029.3	361904-361904	A	gene-nad2	C/T	Transcript	transcript-nad2.	nontranslating_CDS	1926	+		BA000029.3	297749-297749	A	gene-rpl2-2	C/T	Transcript	transcript-rpl2-2.	protein_coding	2218	+
BA000029.3	361958-361958	A	ENSRNA050013671	C/T	Transcript	ENSRNA050013671-T1.	sense_intronic	1783	+		BA000029.3	297759-297759	A	gene-orf241	C/T	Transcript	transcript-orf241.	protein_coding	2045	-
BA000029.3	361958-361958	A	EPlORYSAT000373635	C/T	Transcript	EPlORYSAT000373635.	tRNA	1152	+		BA000029.3	297759-297759	A	gene-rpl2-2	C/T	Transcript	transcript-rpl2-2.	protein_coding	2228	+
BA000029.3	361958-361958	A	gene-nad2	C/T	Transcript	transcript-nad2.	nontranslating_CDS	1872	+		BA000029.3	297799-297799	A	gene-orf241	C/T	Transcript	transcript-orf241.	protein_coding	2005	-
BA000029.3	366708-366708	A	ENSRNA050013668	C/T	Transcript	ENSRNA050013668-T1.	sense_intronic	1558	+		BA000029.3	297799-297799	A	gene-rpl2-2	C/T	Transcript	transcript-rpl2-2.	protein_coding	2268	+
BA000029.3	366730-366730	T	ENSRNA050013668	C/T	Transcript	ENSRNA050013668-T1.	sense_intronic	1536	+		BA000029.3	297809-297809	A	gene-orf241	C/T	Transcript	transcript-orf241.	protein_coding	1995	-
BA000029.3	366737-366737	T	ENSRNA050013668	C/T	Transcript	ENSRNA050013668-T1.	sense_intronic	1529	+		BA000029.3	297809-297809	A	gene-rpl2-2	C/T	Transcript	transcript-rpl2-2.	protein_coding	2278	+
BA000029.3	366754-366754	T	ENSRNA050013668	C/T	Transcript	ENSRNA050013668-T1.	sense_intronic	1512	+		BA000029.3	297821-297821	A	gene-orf241	C/T	Transcript	transcript-orf241.	protein_coding	1983	-
BA000029.3	368479-368479	A	gene-orf173	C/T	Transcript	transcript-orf173.	protein_coding	780	-		BA000029.3	297821-297821	A	gene-rpl2-2	C/T	Transcript	transcript-rpl2-2.	protein_coding	2290	+
BA000029.3	368482-368482	A	gene-orf173	C/T	Transcript	transcript-orf173.	protein_coding	783	-		BA000029.3	297825-297825	T	gene-orf241	C/T	Transcript	transcript-orf241.	protein_coding	1979	-
BA000029.3	368485-368485	A	gene-orf173	C/T	Transcript	transcript-orf173.	protein_coding	786	-		BA000029.3	297825-297825	T	gene-rpl2-2	C/T	Transcript	transcript-rpl2-2.	protein_coding	2294	+
BA000029.3	368490-368490	A	gene-orf173	C/T	Transcript	transcript-orf173.	protein_coding	791	-		BA000029.3	297846-297846	T	gene-orf241	C/T	Transcript	transcript-orf241.	protein_coding	1958	-
BA000029.3	368498-368498	A	gene-orf173	C/T	Transcript	transcript-orf173.	protein_coding	799	-		BA000029.3	297846-297846	T	gene-rpl2-2	C/T	Transcript	transcript-rpl2-2.	protein_coding	2315	+
BA000029.3	391781-391781	T	EPlORYSAT000373620	C/T	Transcript	EPlORYSAT000373620.	tRNA	905	-		BA000029.3	298829-298829	A	gene-orf241	C/T	Transcript	transcript-orf241.	protein_coding	975	-
BA000029.3	391792-391792	T	EPlORYSAT000373620	C/T	Transcript	EPlORYSAT000373620.	tRNA	916	-		BA000029.3	298829-298829	A	gene-rpl2-2	C/T	Transcript	transcript-rpl2-2.	protein_coding	3298	+
BA000029.3	391796-391796	T	EPlORYSAT000373620	C/T	Transcript	EPlORYSAT000373620.	tRNA	920	-		BA000029.3	298829-298829	A	gene-rps19-2	C/T	Transcript	transcript-rps19-2.	protein_coding	863	+
BA000029.3	391833-391833	T	EPlORYSAT000373620	C/T	Transcript	EPlORYSAT000373620.	tRNA	957	-		BA000029.3	298835-298835	A	gene-orf241	C/T	Transcript	transcript-orf241.	protein_coding	969	-
BA000029.3	391840-391840	T	EPlORYSAT000373620	C/T	Transcript	EPlORYSAT000373620.	tRNA	964	-		BA000029.3	298835-298835	A	gene-rpl2-2	C/T	Transcript	transcript-rpl2-2.	protein_coding	3304	+
BA000029.3	391890-391890	T	EPlORYSAT000373620	C/T	Transcript	EPlORYSAT000373620.	tRNA	1014	-		BA000029.3	298835-298835	A	gene-rps19-2	C/T	Transcript	transcript-rps19-2.	protein_coding	869	+
BA000029.3	391907-391907	T	EPlORYSAT000373620	C/T	Transcript	EPlORYSAT000373620.	tRNA	1031	-		BA000029.3	298868-298868	A	gene-cob	C/T	Transcript	transcript-cob.	protein_coding	4980	-
BA000029.3	391913-391913	T	EPlORYSAT000373620	C/T	Transcript	EPlORYSAT000373620.	tRNA	1037	-		BA000029.3	298868-298868	A	gene-orf241	C/T	Transcript	transcript-orf241.	protein_coding	936	-
BA000029.3	391932-391932	T	EPlORYSAT000373620	C/T	Transcript	EPlORYSAT000373620.	tRNA	1056	-		BA000029.3	298868-298868	A	gene-rpl2-2	C/T	Transcript	transcript-rpl2-2.	protein_coding	3337	+
BA000029.3	391934-391934	T	EPlORYSAT000373620	C/T	Transcript	EPlORYSAT000373620.	tRNA	1058	-		BA000029.3	298868-298868	A	gene-rps19-2	C/T	Transcript	transcript-rps19-2.	protein_coding	902	+
BA000029.3	391936-391936	T	EPlORYSAT000373620	C/T	Transcript	EPlORYSAT000373620.	tRNA	1060	-		BA000029.3	298882-298882	A	gene-cob	C/T	Transcript	transcript-cob.	protein_coding	4966	-
BA000029.3	391947-391947	T	EPlORYSAT000373620	C/T	Transcript	EPlORYSAT000373620.	tRNA	1071	-		BA000029.3	298882-298882	A	gene-orf241	C/T	Transcript	transcript-orf241.	protein_coding	922	-
BA000029.3	392039-392039	T	EPlORYSAT000373620	C/T	Transcript	EPlORYSAT000373620.	tRNA	1163	-		BA000029.3	298882-298882	A	gene-rpl2-2	C/T	Transcript	transcript-rpl2-2.	protein_coding	3351	+
BA000029.3	392057-392057	T	EPlORYSAT000373620	C/T	Transcript	EPlORYSAT000373620.	tRNA	1181	-		BA000029.3	298882-298882	A	gene-rps19-2	C/T	Transcript	transcript-rps19-2.	protein_coding	916	+
BA000029.3	392090-392090	T	EPlORYSAT000373620	C/T	Transcript	EPlORYSAT000373620.	tRNA	1214	-		BA000029.3	298922-298922	T	gene-cob	C/T	Transcript	transcript-cob.	protein_coding	4926	-
BA000029.3	392120-392120	T	EPlORYSAT000373620	C/T	Transcript	EPlORYSAT000373620.	tRNA	1244	-		BA000029.3	298922-298922	T	gene-orf241	C/T	Transcript	transcript-orf241.	protein_coding	882	-
BA000029.3	392145-392145	T	EPlORYSAT000373620	C/T	Transcript	EPlORYSAT000373620.	tRNA	1269	-		BA000029.3	298922-298922	T	gene-rpl2-2	C/T	Transcript	transcript-rpl2-2.	protein_coding	3391	+
BA000029.3	392181-392181	T	EPlORYSAT000373620	C/T	Transcript	EPlORYSAT000373620.	tRNA	1305	-		BA000029.3	298922-298922	T	gene-rps19-2	C/T	Transcript	transcript-rps19-2.	protein_coding	956	+
BA000029.3	392220-392220	A	EPlORYSAT000373620	C/T	Transcript	EPlORYSAT000373620.	tRNA	1344	-		BA000029.3	298927-298927	T	gene-cob	C/T	Transcript	transcript-cob.	protein_coding	4921	-
BA000029.3	392265-392265	A	EPlORYSAT000373620	C/T	Transcript	EPlORYSAT000373620.	tRNA	1389	-		BA000029.3	298927-298927	T	gene-orf241	C/T	Transcript	transcript-orf241.	protein_coding	877	-
BA000029.3	392267-392267	A	EPlORYSAT000373620	C/T	Transcript	EPlORYSAT000373620.	tRNA	1391	-		BA000029.3	298927-298927	T	gene-rpl2-2	C/T	Transcript	transcript-rpl2-2.	protein_coding	3396	+
BA000029.3	392304-392304	T	EPlORYSAT000373620	C/T	Transcript	EPlORYSAT000373620.	tRNA	1428	-		BA000029.3	298927-298927	T	gene-rps19-2	C/T	Transcript	transcript-rps19-2.	protein_coding	961	+
BA000029.3	392307-392307	T	EPlORYSAT000373620	C/T	Transcript	EPlORYSAT000373620.	tRNA	1431	-		BA000029.3	298937-298937	T	gene-cob	C/T	Transcript	transcript-cob.	protein_coding	4911	-
BA000029.3	392319-392319	T	EPlORYSAT000373620	C/T	Transcript	EPlORYSAT000373620.	tRNA	1443	-		BA000029.3	298937-298937	T	gene-orf241	C/T	Transcript	transcript-orf241.	protein_coding	867	-
BA000029.3	392322-392322	T	EPlORYSAT000373620	C/T	Transcript	EPlORYSAT000373620.	tRNA	1446	-		BA000029.3	298937-298937	T	gene-rpl2-2	C/T	Transcript	transcript-rpl2-2.	protein_coding	3406	+
BA000029.3	392325-392325	T	EPlORYSAT000373620	C/T	Transcript	EPlORYSAT000373620.	tRNA	1449	-		BA000029.3	298937-298937	T	gene-rps19-2	C/T	Transcript	transcript-rps19-2.	protein_coding	971	+
BA000029.3	392349-392349	T	EPlORYSAT000373620	C/T	Transcript	EPlORYSAT000373620.	tRNA	1473	-		BA000029.3	298977-298977	T	gene-cob	C/T	Transcript	transcript-cob.	protein_coding	4871	-
BA000029.3	392364-392364	T	EPlORYSAT000373620	C/T	Transcript	EPlORYSAT000373620.	tRNA	1488	-		BA000029.3	298977-298977	T	gene-orf241	C/T	Transcript	transcript-orf241.	protein_coding	827	-
BA000029.3	404023-404023	A	gene-orf160	G/A	Transcript	transcript-orf160.	protein_coding	1313	-		BA000029.3	298977-298977	T	gene-rpl2-2	C/T	Transcript	transcript-rpl2-2.	protein_coding	3446	+
BA000029.3	404028-404028	A	gene-orf160	G/A	Transcript	transcript-orf160.	protein_coding	1318	-		BA000029.3	298977-298977	T	gene-rps19-2	C/T	Transcript	transcript-rps19-2.	protein_coding	1011	+
BA000029.3	404069-404069	T	gene-orf160	G/A	Transcript	transcript-orf160.	protein_coding	1359	-		BA000029.3	299006-299006	T	gene-cob	C/T	Transcript	transcript-cob.	protein_coding	4842	-
BA000029.3	404079-404079	A	gene-orf160	G/A	Transcript	transcript-orf160.	protein_coding	1369	-		BA000029.3	299006-299006	T	gene-orf241	C/T	Transcript	transcript-orf241.	protein_coding	798	-
BA000029.3	405493-405493	A	gene-orf160	G/A	Transcript	transcript-orf160.	protein_coding	2783	-		BA000029.3	299006-299006	T	gene-rpl2-2	C/T	Transcript	transcript-rpl2-2.	protein_coding	3475	+
BA000029.3	405515-405515	T	gene-orf160	G/A	Transcript	transcript-orf160.	protein_coding	2805	-		BA000029.3	299006-299006	T	gene-rps19-2	C/T	Transcript	transcript-rps19-2.	protein_coding	1040	+
											BA000029.3	299015-299015	T	gene-cob	C/T	Transcript	transcript-cob.	protein_coding	4833	-
											BA000029.3	299015-299015	T	gene-orf241	C/T	Transcript	transcript-orf241.	protein_coding	789	-
											BA000029.3	299015-299015	T	gene-rpl2-2	C/T	Transcript	transcript-rpl2-2.	protein_coding	3484	+
											BA000029.3	299015-299015	T	gene-rps19-2	C/T	Transcript	transcript-rps19-2.	protein_coding	1049	+
											BA000029.3	299024-299024	T	gene-cob	C/T	Transcript	transcript-cob.	protein_coding	4824	-
											BA000029.3	299024-299024	T	gene-orf241	C/T	Transcript	transcript-orf241.	protein_coding	780	-
											BA000029.3	299024-299024	T	gene-rpl2-2	C/T	Transcript	transcript-rpl2-2.	protein_coding	3493	+
											BA000029.3	299024-299024	T	gene-rps19-2	C/T	Transcript	transcript-rps19-2.	protein_coding	1058	+
											BA000029.3	315060-315060	T	gene-mat-r	G/A	Transcript	transcript-mat-r.	protein_coding	752	-
											BA000029.3	315074-315074	T	gene-mat-r	G/A	Transcript	transcript-mat-r.	protein_coding	738	-
											BA000029.3	315076-315076	T	gene-mat-r	G/A	Transcript	transcript-mat-r.	protein_coding	736	-
											BA000029.3	315085-315085	T	gene-mat-r	G/A	Transcript	transcript-mat-r.	protein_coding	727	-
											BA000029.3	315104-315104	T	gene-mat-r	G/A	Transcript	transcript-mat-r.	protein_coding	708	-
											BA000029.3	315115-315115	T	gene-mat-r	G/A	Transcript	transcript-mat-r.	protein_coding	697	-
											BA000029.3	315164-315164	A	gene-mat-r	G/A	Transcript	transcript-mat-r.	protein_coding	648	-
											BA000029.3	315178-315178	A	gene-mat-r	G/A	Transcript	transcript-mat-r.	protein_coding	634	-
											BA000029.3	315190-315190	A	gene-mat-r	G/A	Transcript	transcript-mat-r.	protein_coding	622	-
											BA000029.3	315224-315224	A	gene-mat-r	G/A	Transcript	transcript-mat-r.	protein_coding	588	-
											BA000029.3	317302-317302	A	gene-ccmFn	G/A	Transcript	transcript-ccmFn.	protein_coding	4769	-
											BA000029.3	317302-317302	A	gene-rps1	G/A	Transcript	transcript-rps1.	protein_coding	4066	-
											BA000029.3	317375-317375	A	gene-ccmFn	G/A	Transcript	transcript-ccmFn.	protein_coding	4696	-
											BA000029.3	317375-317375	A	gene-rps1	G/A	Transcript	transcript-rps1.	protein_coding	3993	-
											BA000029.3	317380-317380	A	gene-ccmFn	G/A	Transcript	transcript-ccmFn.	protein_coding	4691	-
											BA000029.3	317380-317380	A	gene-rps1	G/A	Transcript	transcript-rps1.	protein_coding	3988	-
											BA000029.3	317552-317552	T	gene-ccmFn	G/A	Transcript	transcript-ccmFn.	protein_coding	4519	-
											BA000029.3	317552-317552	T	gene-rps1	G/A	Transcript	transcript-rps1.	protein_coding	3816	-
											BA000029.3	317735-317735	A	gene-ccmFn	G/A	Transcript	transcript-ccmFn.	protein_coding	4336	-
											BA000029.3	317735-317735	A	gene-rps1	G/A	Transcript	transcript-rps1.	protein_coding	3633	-
											BA000029.3	317745-317745	T	gene-ccmFn	G/A	Transcript	transcript-ccmFn.	protein_coding	4326	-
											BA000029.3	317745-317745	T	gene-rps1	G/A	Transcript	transcript-rps1.	protein_coding	3623	-
											BA000029.3	317756-317756	A	gene-ccmFn	G/A	Transcript	transcript-ccmFn.	protein_coding	4315	-
											BA000029.3	317756-317756	A	gene-rps1	G/A	Transcript	transcript-rps1.	protein_coding	3612	-
											BA000029.3	317762-317762	A	gene-ccmFn	G/A	Transcript	transcript-ccmFn.	protein_coding	4309	-
											BA000029.3	317762-317762	A	gene-rps1	G/A	Transcript	transcript-rps1.	protein_coding	3606	-
											BA000029.3	317800-317800	A	gene-ccmFn	G/A	Transcript	transcript-ccmFn.	protein_coding	4271	-
											BA000029.3	317800-317800	A	gene-rps1	G/A	Transcript	transcript-rps1.	protein_coding	3568	-
											BA000029.3	317804-317804	A	gene-ccmFn	G/A	Transcript	transcript-ccmFn.	protein_coding	4267	-
											BA000029.3	317804-317804	A	gene-rps1	G/A	Transcript	transcript-rps1.	protein_coding	3564	-
											BA000029.3	317815-317815	A	gene-ccmFn	G/A	Transcript	transcript-ccmFn.	protein_coding	4256	-
											BA000029.3	317815-317815	A	gene-rps1	G/A	Transcript	transcript-rps1.	protein_coding	3553	-
											BA000029.3	317831-317831	A	gene-ccmFn	G/A	Transcript	transcript-ccmFn.	protein_coding	4240	-
											BA000029.3	317831-317831	A	gene-rps1	G/A	Transcript	transcript-rps1.	protein_coding	3537	-
											BA000029.3	321381-321381	T	gene-ccmFn	G/A	Transcript	transcript-ccmFn.	protein_coding	690	-
											BA000029.3	321480-321480	A	gene-ccmFn	G/A	Transcript	transcript-ccmFn.	protein_coding	591	-
											BA000029.3	321490-321490	A	gene-ccmFn	G/A	Transcript	transcript-ccmFn.	protein_coding	581	-
											BA000029.3	321509-321509	A	gene-ccmFn	G/A	Transcript	transcript-ccmFn.	protein_coding	562	-
											BA000029.3	321523-321523	T	gene-ccmFn	G/A	Transcript	transcript-ccmFn.	protein_coding	548	-
											BA000029.3	321537-321537	A	gene-ccmFn	G/A	Transcript	transcript-ccmFn.	protein_coding	534	-
											BA000029.3	321707-321707	A	gene-ccmFn	G/A	Transcript	transcript-ccmFn.	protein_coding	364	-
											BA000029.3	321779-321779	A	gene-ccmFn	G/A	Transcript	transcript-ccmFn.	protein_coding	292	-
											BA000029.3	332459-332459	A	gene-ccmFc	C/T	Transcript	transcript-ccmFc.	protein_coding	1114	+
											BA000029.3	332459-332459	A	gene-orf165	C/T	Transcript	transcript-orf165.	protein_coding	4618	-
											BA000029.3	332499-332499	A	gene-ccmFc	C/T	Transcript	transcript-ccmFc.	protein_coding	1154	+
											BA000029.3	332499-332499	A	gene-orf165	C/T	Transcript	transcript-orf165.	protein_coding	4578	-
											BA000029.3	332559-332559	A	gene-ccmFc	C/T	Transcript	transcript-ccmFc.	protein_coding	1214	+
											BA000029.3	332559-332559	A	gene-orf165	C/T	Transcript	transcript-orf165.	protein_coding	4518	-
											BA000029.3	332682-332682	A	gene-ccmFc	C/T	Transcript	transcript-ccmFc.	protein_coding	1337	+
											BA000029.3	332682-332682	A	gene-orf165	C/T	Transcript	transcript-orf165.	protein_coding	4395	-
											BA000029.3	332729-332729	T	gene-ccmFc	C/T	Transcript	transcript-ccmFc.	protein_coding	1384	+
											BA000029.3	332729-332729	T	gene-orf165	C/T	Transcript	transcript-orf165.	protein_coding	4348	-
											BA000029.3	332750-332750	T	gene-ccmFc	C/T	Transcript	transcript-ccmFc.	protein_coding	1405	+
											BA000029.3	332750-332750	T	gene-orf165	C/T	Transcript	transcript-orf165.	protein_coding	4327	-
											BA000029.3	361805-361805	A	EPlORYSAT000373612	C/T	Transcript	EPlORYSAT000373612.	tRNA	2256	+
											BA000029.3	361805-361805	A	EPlORYSAT000373657	C/T	Transcript	EPlORYSAT000373657.	tRNA	3867	+
											BA000029.3	361883-361883	A	EPlORYSAT000373612	C/T	Transcript	EPlORYSAT000373612.	tRNA	2334	+
											BA000029.3	361883-361883	A	EPlORYSAT000373657	C/T	Transcript	EPlORYSAT000373657.	tRNA	3945	+
											BA000029.3	361890-361890	A	EPlORYSAT000373612	C/T	Transcript	EPlORYSAT000373612.	tRNA	2341	+
											BA000029.3	361890-361890	A	EPlORYSAT000373657	C/T	Transcript	EPlORYSAT000373657.	tRNA	3952	+
											BA000029.3	361902-361902	A	EPlORYSAT000373612	C/T	Transcript	EPlORYSAT000373612.	tRNA	2353	+
											BA000029.3	361902-361902	A	EPlORYSAT000373657	C/T	Transcript	EPlORYSAT000373657.	tRNA	3964	+
											BA000029.3	361904-361904	A	EPlORYSAT000373612	C/T	Transcript	EPlORYSAT000373612.	tRNA	2355	+
											BA000029.3	361904-361904	A	EPlORYSAT000373657	C/T	Transcript	EPlORYSAT000373657.	tRNA	3966	+
											BA000029.3	361958-361958	A	EPlORYSAT000373612	C/T	Transcript	EPlORYSAT000373612.	tRNA	2409	+
											BA000029.3	361958-361958	A	EPlORYSAT000373657	C/T	Transcript	EPlORYSAT000373657.	tRNA	4020	+
											BA000029.3	366708-366708	A	ENSRNA050013671	C/T	Transcript	ENSRNA050013671-T1.	sense_intronic	2879	+
											BA000029.3	366708-366708	A	EPlORYSAT000373635	C/T	Transcript	EPlORYSAT000373635.	tRNA	3516	+
											BA000029.3	366708-366708	A	gene-nad2	C/T	Transcript	transcript-nad2.	nontranslating_CDS	2718	+
											BA000029.3	366708-366708	A	gene-nad9	C/T	Transcript	transcript-nad9.	protein_coding	4343	+
											BA000029.3	366708-366708	A	gene-orf173	C/T	Transcript	transcript-orf173.	protein_coding	470	-
											BA000029.3	366730-366730	T	ENSRNA050013671	C/T	Transcript	ENSRNA050013671-T1.	sense_intronic	2901	+
											BA000029.3	366730-366730	T	EPlORYSAT000373635	C/T	Transcript	EPlORYSAT000373635.	tRNA	3538	+
											BA000029.3	366730-366730	T	gene-nad2	C/T	Transcript	transcript-nad2.	nontranslating_CDS	2740	+
											BA000029.3	366730-366730	T	gene-nad9	C/T	Transcript	transcript-nad9.	protein_coding	4365	+
											BA000029.3	366730-366730	T	gene-orf173	C/T	Transcript	transcript-orf173.	protein_coding	448	-
											BA000029.3	366737-366737	T	ENSRNA050013671	C/T	Transcript	ENSRNA050013671-T1.	sense_intronic	2908	+
											BA000029.3	366737-366737	T	EPlORYSAT000373635	C/T	Transcript	EPlORYSAT000373635.	tRNA	3545	+
											BA000029.3	366737-366737	T	gene-nad2	C/T	Transcript	transcript-nad2.	nontranslating_CDS	2747	+
											BA000029.3	366737-366737	T	gene-nad9	C/T	Transcript	transcript-nad9.	protein_coding	4372	+
											BA000029.3	366737-366737	T	gene-orf173	C/T	Transcript	transcript-orf173.	protein_coding	441	-
											BA000029.3	366754-366754	T	ENSRNA050013671	C/T	Transcript	ENSRNA050013671-T1.	sense_intronic	2925	+
											BA000029.3	366754-366754	T	EPlORYSAT000373635	C/T	Transcript	EPlORYSAT000373635.	tRNA	3562	+
											BA000029.3	366754-366754	T	gene-nad2	C/T	Transcript	transcript-nad2.	nontranslating_CDS	2764	+
											BA000029.3	366754-366754	T	gene-nad9	C/T	Transcript	transcript-nad9.	protein_coding	4389	+
											BA000029.3	366754-366754	T	gene-orf173	C/T	Transcript	transcript-orf173.	protein_coding	424	-
											BA000029.3	368479-368479	A	ENSRNA050013668	C/T	Transcript	ENSRNA050013668-T1.	sense_intronic	117	+
											BA000029.3	368479-368479	A	ENSRNA050013671	C/T	Transcript	ENSRNA050013671-T1.	sense_intronic	4650	+
											BA000029.3	368479-368479	A	gene-nad2	C/T	Transcript	transcript-nad2.	nontranslating_CDS	4489	+
											BA000029.3	368482-368482	A	ENSRNA050013668	C/T	Transcript	ENSRNA050013668-T1.	sense_intronic	120	+
											BA000029.3	368482-368482	A	ENSRNA050013671	C/T	Transcript	ENSRNA050013671-T1.	sense_intronic	4653	+
											BA000029.3	368482-368482	A	gene-nad2	C/T	Transcript	transcript-nad2.	nontranslating_CDS	4492	+
											BA000029.3	368485-368485	A	ENSRNA050013668	C/T	Transcript	ENSRNA050013668-T1.	sense_intronic	123	+
											BA000029.3	368485-368485	A	ENSRNA050013671	C/T	Transcript	ENSRNA050013671-T1.	sense_intronic	4656	+
											BA000029.3	368485-368485	A	gene-nad2	C/T	Transcript	transcript-nad2.	nontranslating_CDS	4495	+
											BA000029.3	368490-368490	A	ENSRNA050013668	C/T	Transcript	ENSRNA050013668-T1.	sense_intronic	128	+
											BA000029.3	368490-368490	A	ENSRNA050013671	C/T	Transcript	ENSRNA050013671-T1.	sense_intronic	4661	+
											BA000029.3	368490-368490	A	gene-nad2	C/T	Transcript	transcript-nad2.	nontranslating_CDS	4500	+
											BA000029.3	368498-368498	A	ENSRNA050013668	C/T	Transcript	ENSRNA050013668-T1.	sense_intronic	136	+
											BA000029.3	368498-368498	A	ENSRNA050013671	C/T	Transcript	ENSRNA050013671-T1.	sense_intronic	4669	+
											BA000029.3	368498-368498	A	gene-nad2	C/T	Transcript	transcript-nad2.	nontranslating_CDS	4508	+
											BA000029.3	404023-404023	A	EPlORYSAT000373615	G/A	Transcript	EPlORYSAT000373615.	tRNA	3206	-
											BA000029.3	404028-404028	A	EPlORYSAT000373615	G/A	Transcript	EPlORYSAT000373615.	tRNA	3201	-
											BA000029.3	404069-404069	T	EPlORYSAT000373615	G/A	Transcript	EPlORYSAT000373615.	tRNA	3160	-
											BA000029.3	404079-404079	A	EPlORYSAT000373615	G/A	Transcript	EPlORYSAT000373615.	tRNA	3150	-
											BA000029.3	405493-405493	A	EPlORYSAT000373615	G/A	Transcript	EPlORYSAT000373615.	tRNA	1736	-
											BA000029.3	405515-405515	T	EPlORYSAT000373615	G/A	Transcript	EPlORYSAT000373615.	tRNA	1714	-
[truncated: 29 more columns]

## Sheet: CDT
Upstream Variants											Downstream Variants											Missense Variants															Synonymous Variants
Chromosome	Location	Allele	Gene	Type	Feature_type	Feature	BIOTYPE	DISTANCE	STRAND		Chromosome	Location	Allele	Gene	Type	Feature_type	Feature	BIOTYPE	DISTANCE	STRAND		Chromosome	Location	Allele	Gene	Type	Feature_type	Feature	BIOTYPE	cDNA_position	CDS_position	Protein_position	Amino_acids	Codons	STRAND		Chromosome	Location	Allele	Gene	Type	Feature_type	Feature	BIOTYPE	cDNA_position	CDS_position	Protein_position	Amino_acids	Codons
BA000029.3	173183-173183	T	gene-nad3	C/T	Transcript	transcript-nad3.	protein_coding	2219	+		BA000029.3	173183-173183	T	ENSRNA050013662	C/T	Transcript	ENSRNA050013662-T1.	sense_intronic	427	+		BA000029.3	175430-175430	T	gene-nad3	C/T	Transcript	transcript-nad3.	protein_coding	29	29	10	T/I	aCc/aTc	+		BA000029.3	175461-175461	T	gene-nad3	C/T	Transcript	transcript-nad3.	protein_coding	60	60	20	V	gtC/gtT
BA000029.3	173183-173183	T	gene-orf194	C/T	Transcript	transcript-orf194.	protein_coding	4215	-		BA000029.3	173183-173183	T	gene-rps3-2	C/T	Transcript	transcript-rps3-2.	protein_coding	2274	+		BA000029.3	175550-175550	T	gene-nad3	C/T	Transcript	transcript-nad3.	protein_coding	149	149	50	T/I	aCc/aTc	+		BA000029.3	175554-175554	A	gene-nad3	C/T	Transcript	transcript-nad3.	protein_coding	153	153	51	R	agG/agA
BA000029.3	173183-173183	T	gene-rps12-2	C/T	Transcript	transcript-rps12-2.	protein_coding	2731	+		BA000029.3	173324-173324	A	ENSRNA050013662	C/T	Transcript	ENSRNA050013662-T1.	sense_intronic	568	+		BA000029.3	175572-175572	A	gene-nad3	C/T	Transcript	transcript-nad3.	protein_coding	171	171	57	M/I	atG/atA	+		BA000029.3	175590-175590	A	gene-nad3	C/T	Transcript	transcript-nad3.	protein_coding	189	189	63	L	ttG/ttA
BA000029.3	173324-173324	A	gene-nad3	C/T	Transcript	transcript-nad3.	protein_coding	2078	+		BA000029.3	173324-173324	A	gene-rps3-2	C/T	Transcript	transcript-rps3-2.	protein_coding	2415	+		BA000029.3	175613-175613	T	gene-nad3	C/T	Transcript	transcript-nad3.	protein_coding	212	212	71	T/I	aCc/aTc	+		BA000029.3	175701-175701	T	gene-nad3	C/T	Transcript	transcript-nad3.	protein_coding	300	300	100	V	gtC/gtT
BA000029.3	173324-173324	A	gene-orf194	C/T	Transcript	transcript-orf194.	protein_coding	4356	-		BA000029.3	173348-173348	A	ENSRNA050013662	C/T	Transcript	ENSRNA050013662-T1.	sense_intronic	592	+		BA000029.3	175762-175762	T	gene-nad3	C/T	Transcript	transcript-nad3.	protein_coding	361	361	121	P/S	Cct/Tct	+		BA000029.3	175719-175719	T	gene-nad3	C/T	Transcript	transcript-nad3.	protein_coding	318	318	106	I	atC/atT
BA000029.3	173324-173324	A	gene-rps12-2	C/T	Transcript	transcript-rps12-2.	protein_coding	2590	+		BA000029.3	173348-173348	A	gene-rps3-2	C/T	Transcript	transcript-rps3-2.	protein_coding	2439	+		BA000029.3	175786-175786	A	gene-nad3	C/T	Transcript	transcript-nad3.	protein_coding	385	385	129	A/T	Gct/Act	+		BA000029.3	175758-175758	A	gene-nad3	C/T	Transcript	transcript-nad3.	protein_coding	357	357	119	V	gtG/gtA
BA000029.3	173348-173348	A	gene-nad3	C/T	Transcript	transcript-nad3.	protein_coding	2054	+		BA000029.3	173399-173399	T	ENSRNA050013662	C/T	Transcript	ENSRNA050013662-T1.	sense_intronic	643	+		BA000029.3	175832-175832	A	gene-nad3	C/T	Transcript	transcript-nad3.	protein_coding	431	431	144	R/H	cGc/cAc	+		BA000029.3	175776-175776	T	gene-nad3	C/T	Transcript	transcript-nad3.	protein_coding	375	375	125	D	gaC/gaT
BA000029.3	173348-173348	A	gene-orf194	C/T	Transcript	transcript-orf194.	protein_coding	4380	-		BA000029.3	173399-173399	T	gene-rps3-2	C/T	Transcript	transcript-rps3-2.	protein_coding	2490	+		BA000029.3	175983-175983	A	gene-rps12-2	C/T	Transcript	transcript-rps12-2.	protein_coding	70	70	24	A/T	Gcg/Acg	+		BA000029.3	175976-175976	A	gene-rps12-2	C/T	Transcript	transcript-rps12-2.	protein_coding	63	63	21	T	acG/acA
BA000029.3	173348-173348	A	gene-rps12-2	C/T	Transcript	transcript-rps12-2.	protein_coding	2566	+		BA000029.3	173495-173495	T	ENSRNA050013662	C/T	Transcript	ENSRNA050013662-T1.	sense_intronic	739	+		BA000029.3	176115-176115	A	gene-rps12-2	C/T	Transcript	transcript-rps12-2.	protein_coding	202	202	68	A/T	Gca/Aca	+		BA000029.3	175994-175994	T	gene-rps12-2	C/T	Transcript	transcript-rps12-2.	protein_coding	81	81	27	C	tgC/tgT
BA000029.3	173399-173399	T	gene-nad3	C/T	Transcript	transcript-nad3.	protein_coding	2003	+		BA000029.3	173495-173495	T	gene-rps3-2	C/T	Transcript	transcript-rps3-2.	protein_coding	2586	+		BA000029.3	176133-176133	T	gene-rps12-2	C/T	Transcript	transcript-rps12-2.	protein_coding	220	220	74	P/S	Ccg/Tcg	+		BA000029.3	175997-175997	A	gene-rps12-2	C/T	Transcript	transcript-rps12-2.	protein_coding	84	84	28	P	ccG/ccA
BA000029.3	173399-173399	T	gene-orf194	C/T	Transcript	transcript-orf194.	protein_coding	4431	-		BA000029.3	174193-174193	A	ENSRNA050013662	C/T	Transcript	ENSRNA050013662-T1.	sense_intronic	1437	+		BA000029.3	176181-176181	T	gene-rps12-2	C/T	Transcript	transcript-rps12-2.	protein_coding	268	268	90	P/S	Ccg/Tcg	+		BA000029.3	176108-176108	T	gene-rps12-2	C/T	Transcript	transcript-rps12-2.	protein_coding	195	195	65	A	gcC/gcT
BA000029.3	173399-173399	T	gene-rps12-2	C/T	Transcript	transcript-rps12-2.	protein_coding	2515	+		BA000029.3	174193-174193	A	gene-rps3-2	C/T	Transcript	transcript-rps3-2.	protein_coding	3284	+		BA000029.3	176196-176196	T	gene-rps12-2	C/T	Transcript	transcript-rps12-2.	protein_coding	283	283	95	P/S	Ccc/Tcc	+		BA000029.3	176141-176141	T	gene-rps12-2	C/T	Transcript	transcript-rps12-2.	protein_coding	228	228	76	D	gaC/gaT
BA000029.3	173495-173495	T	gene-nad3	C/T	Transcript	transcript-nad3.	protein_coding	1907	+		BA000029.3	174206-174206	T	ENSRNA050013662	C/T	Transcript	ENSRNA050013662-T1.	sense_intronic	1450	+		BA000029.3	184869-184869	T	gene-rps2-2	G/A	Transcript	transcript-rps2-2.	protein_coding	770	770	257	R/H	cGt/cAt	-		BA000029.3	184862-184862	T	gene-rps2-2	G/A	Transcript	transcript-rps2-2.	protein_coding	777	777	259	S	tcG/tcA
BA000029.3	173495-173495	T	gene-orf194	C/T	Transcript	transcript-orf194.	protein_coding	4527	-		BA000029.3	174206-174206	T	gene-rps3-2	C/T	Transcript	transcript-rps3-2.	protein_coding	3297	+		BA000029.3	184893-184893	T	gene-rps2-2	G/A	Transcript	transcript-rps2-2.	protein_coding	746	746	249	R/H	cGt/cAt	-		BA000029.3	184949-184949	A	gene-rps2-2	G/A	Transcript	transcript-rps2-2.	protein_coding	690	690	230	S	tcC/tcT
BA000029.3	173495-173495	T	gene-rps12-2	C/T	Transcript	transcript-rps12-2.	protein_coding	2419	+		BA000029.3	174224-174224	T	ENSRNA050013662	C/T	Transcript	ENSRNA050013662-T1.	sense_intronic	1468	+		BA000029.3	185149-185149	T	gene-rps2-2	G/A	Transcript	transcript-rps2-2.	protein_coding	490	490	164	D/N	Gat/Aat	-		BA000029.3	184964-184964	A	gene-rps2-2	G/A	Transcript	transcript-rps2-2.	protein_coding	675	675	225	A	gcC/gcT
BA000029.3	174193-174193	A	gene-nad3	C/T	Transcript	transcript-nad3.	protein_coding	1209	+		BA000029.3	174224-174224	T	gene-rps3-2	C/T	Transcript	transcript-rps3-2.	protein_coding	3315	+		BA000029.3	198427-198427	T	gene-nad4	C/T	Transcript	transcript-nad4.	protein_coding	43	43	15	P/S	Cct/Tct	+		BA000029.3	185075-185075	A	gene-rps2-2	G/A	Transcript	transcript-rps2-2.	protein_coding	564	564	188	T	acC/acT
BA000029.3	174193-174193	A	gene-rps12-2	C/T	Transcript	transcript-rps12-2.	protein_coding	1721	+		BA000029.3	174238-174238	T	ENSRNA050013662	C/T	Transcript	ENSRNA050013662-T1.	sense_intronic	1482	+		BA000029.3	198457-198457	T	gene-nad4	C/T	Transcript	transcript-nad4.	protein_coding	73	73	25	P/S	Cct/Tct	+		BA000029.3	185159-185159	T	gene-rps2-2	G/A	Transcript	transcript-rps2-2.	protein_coding	480	480	160	A	gcG/gcA
BA000029.3	174206-174206	T	gene-nad3	C/T	Transcript	transcript-nad3.	protein_coding	1196	+		BA000029.3	174238-174238	T	gene-rps3-2	C/T	Transcript	transcript-rps3-2.	protein_coding	3329	+		BA000029.3	198547-198547	T	gene-nad4	C/T	Transcript	transcript-nad4.	protein_coding	163	163	55	P/S	Cct/Tct	+		BA000029.3	185213-185213	T	gene-rps2-2	G/A	Transcript	transcript-rps2-2.	protein_coding	426	426	142	S	tcG/tcA
BA000029.3	174206-174206	T	gene-rps12-2	C/T	Transcript	transcript-rps12-2.	protein_coding	1708	+		BA000029.3	174370-174370	T	ENSRNA050013662	C/T	Transcript	ENSRNA050013662-T1.	sense_intronic	1614	+		BA000029.3	198580-198580	T	gene-nad4	C/T	Transcript	transcript-nad4.	protein_coding	196	196	66	P/S	Cct/Tct	+		BA000029.3	185234-185234	T	gene-rps2-2	G/A	Transcript	transcript-rps2-2.	protein_coding	405	405	135	P	ccG/ccA
BA000029.3	174224-174224	T	gene-nad3	C/T	Transcript	transcript-nad3.	protein_coding	1178	+		BA000029.3	174370-174370	T	gene-rps3-2	C/T	Transcript	transcript-rps3-2.	protein_coding	3461	+		BA000029.3	198700-198700	A	gene-nad4	C/T	Transcript	transcript-nad4.	protein_coding	316	316	106	A/T	Gca/Aca	+		BA000029.3	198537-198537	T	gene-nad4	C/T	Transcript	transcript-nad4.	protein_coding	153	153	51	Y	taC/taT
BA000029.3	174224-174224	T	gene-rps12-2	C/T	Transcript	transcript-rps12-2.	protein_coding	1690	+		BA000029.3	174372-174372	T	ENSRNA050013662	C/T	Transcript	ENSRNA050013662-T1.	sense_intronic	1616	+		BA000029.3	212425-212425	T	gene-cox2	C/T	Transcript	transcript-cox2.	protein_coding	13	13	5	P/S	Cca/Tca	+		BA000029.3	198549-198549	T	gene-nad4	C/T	Transcript	transcript-nad4.	protein_coding	165	165	55	P	ccC/ccT
BA000029.3	174238-174238	T	gene-nad3	C/T	Transcript	transcript-nad3.	protein_coding	1164	+		BA000029.3	174372-174372	T	gene-rps3-2	C/T	Transcript	transcript-rps3-2.	protein_coding	3463	+		BA000029.3	212441-212441	T	gene-cox2	C/T	Transcript	transcript-cox2.	protein_coding	29	29	10	S/F	tCc/tTc	+		BA000029.3	212421-212421	A	gene-cox2	C/T	Transcript	transcript-cox2.	protein_coding	9	9	3	L	ctG/ctA
BA000029.3	174238-174238	T	gene-rps12-2	C/T	Transcript	transcript-rps12-2.	protein_coding	1676	+		BA000029.3	174432-174432	T	ENSRNA050013662	C/T	Transcript	ENSRNA050013662-T1.	sense_intronic	1676	+		BA000029.3	212444-212444	T	gene-cox2	C/T	Transcript	transcript-cox2.	protein_coding	32	32	11	P/L	cCc/cTc	+		BA000029.3	212580-212580	T	gene-cox2	C/T	Transcript	transcript-cox2.	protein_coding	168	168	56	S	tcC/tcT
BA000029.3	174370-174370	T	gene-nad3	C/T	Transcript	transcript-nad3.	protein_coding	1032	+		BA000029.3	174432-174432	T	gene-rps3-2	C/T	Transcript	transcript-rps3-2.	protein_coding	3523	+		BA000029.3	212488-212488	T	gene-cox2	C/T	Transcript	transcript-cox2.	protein_coding	76	76	26	P/S	Cct/Tct	+		BA000029.3	212670-212670	T	gene-cox2	C/T	Transcript	transcript-cox2.	protein_coding	258	258	86	I	atC/atT
BA000029.3	174370-174370	T	gene-rps12-2	C/T	Transcript	transcript-rps12-2.	protein_coding	1544	+		BA000029.3	175430-175430	T	ENSRNA050013662	C/T	Transcript	ENSRNA050013662-T1.	sense_intronic	2674	+		BA000029.3	212555-212555	T	gene-cox2	C/T	Transcript	transcript-cox2.	protein_coding	143	143	48	P/L	cCc/cTc	+		BA000029.3	225310-225310	T	gene-atp6	G/A	Transcript	transcript-atp6.	protein_coding	966	966	322	S	tcG/tcA
BA000029.3	174372-174372	T	gene-nad3	C/T	Transcript	transcript-nad3.	protein_coding	1030	+		BA000029.3	175430-175430	T	gene-rps3-2	C/T	Transcript	transcript-rps3-2.	protein_coding	4521	+		BA000029.3	212573-212573	T	gene-cox2	C/T	Transcript	transcript-cox2.	protein_coding	161	161	54	S/F	tCc/tTc	+		BA000029.3	225319-225319	T	gene-atp6	G/A	Transcript	transcript-atp6.	protein_coding	957	957	319	S	tcG/tcA
BA000029.3	174372-174372	T	gene-rps12-2	C/T	Transcript	transcript-rps12-2.	protein_coding	1542	+		BA000029.3	175461-175461	T	ENSRNA050013662	C/T	Transcript	ENSRNA050013662-T1.	sense_intronic	2705	+		BA000029.3	212578-212578	T	gene-cox2	C/T	Transcript	transcript-cox2.	protein_coding	166	166	56	P/S	Cca/Tca	+		BA000029.3	225736-225736	A	gene-atp6	G/A	Transcript	transcript-atp6.	protein_coding	540	540	180	S	tcC/tcT
BA000029.3	174432-174432	T	gene-nad3	C/T	Transcript	transcript-nad3.	protein_coding	970	+		BA000029.3	175461-175461	T	gene-rps3-2	C/T	Transcript	transcript-rps3-2.	protein_coding	4552	+		BA000029.3	212660-212660	T	gene-cox2	C/T	Transcript	transcript-cox2.	protein_coding	248	248	83	T/I	aCc/aTc	+		BA000029.3	225754-225754	A	gene-atp6	G/A	Transcript	transcript-atp6.	protein_coding	522	522	174	S	tcC/tcT
BA000029.3	174432-174432	T	gene-rps12-2	C/T	Transcript	transcript-rps12-2.	protein_coding	1482	+		BA000029.3	175550-175550	T	ENSRNA050013662	C/T	Transcript	ENSRNA050013662-T1.	sense_intronic	2794	+		BA000029.3	225272-225272	T	gene-atp6	G/A	Transcript	transcript-atp6.	protein_coding	1004	1004	335	R/Q	cGa/cAa	-		BA000029.3	225865-225865	T	gene-atp6	G/A	Transcript	transcript-atp6.	protein_coding	411	411	137	S	tcG/tcA
BA000029.3	175430-175430	T	gene-rps12-2	C/T	Transcript	transcript-rps12-2.	protein_coding	484	+		BA000029.3	175550-175550	T	gene-rps3-2	C/T	Transcript	transcript-rps3-2.	protein_coding	4641	+		BA000029.3	225312-225312	T	gene-atp6	G/A	Transcript	transcript-atp6.	protein_coding	964	964	322	A/T	Gca/Aca	-		BA000029.3	225886-225886	T	gene-atp6	G/A	Transcript	transcript-atp6.	protein_coding	390	390	130	T	acG/acA
BA000029.3	175461-175461	T	gene-rps12-2	C/T	Transcript	transcript-rps12-2.	protein_coding	453	+		BA000029.3	175554-175554	A	ENSRNA050013662	C/T	Transcript	ENSRNA050013662-T1.	sense_intronic	2798	+		BA000029.3	225326-225326	T	gene-atp6	G/A	Transcript	transcript-atp6.	protein_coding	950	950	317	R/H	cGt/cAt	-		BA000029.3	225907-225907	T	gene-atp6	G/A	Transcript	transcript-atp6.	protein_coding	369	369	123	P	ccG/ccA
BA000029.3	175550-175550	T	gene-rps12-2	C/T	Transcript	transcript-rps12-2.	protein_coding	364	+		BA000029.3	175554-175554	A	gene-rps3-2	C/T	Transcript	transcript-rps3-2.	protein_coding	4645	+		BA000029.3	225573-225573	A	gene-atp6	G/A	Transcript	transcript-atp6.	protein_coding	703	703	235	P/S	Cca/Tca	-		BA000029.3	225922-225922	T	gene-atp6	G/A	Transcript	transcript-atp6.	protein_coding	354	354	118	T	acG/acA
BA000029.3	175554-175554	A	gene-rps12-2	C/T	Transcript	transcript-rps12-2.	protein_coding	360	+		BA000029.3	175572-175572	A	ENSRNA050013662	C/T	Transcript	ENSRNA050013662-T1.	sense_intronic	2816	+		BA000029.3	225675-225675	A	gene-atp6	G/A	Transcript	transcript-atp6.	protein_coding	601	601	201	L/F	Ctt/Ttt	-		BA000029.3	225934-225934	T	gene-atp6	G/A	Transcript	transcript-atp6.	protein_coding	342	342	114	S	tcG/tcA
BA000029.3	175572-175572	A	gene-rps12-2	C/T	Transcript	transcript-rps12-2.	protein_coding	342	+		BA000029.3	175572-175572	A	gene-rps3-2	C/T	Transcript	transcript-rps3-2.	protein_coding	4663	+		BA000029.3	225696-225696	T	gene-atp6	G/A	Transcript	transcript-atp6.	protein_coding	580	580	194	A/T	Gca/Aca	-		BA000029.3	225940-225940	T	gene-atp6	G/A	Transcript	transcript-atp6.	protein_coding	336	336	112	S	tcG/tcA
BA000029.3	175590-175590	A	gene-rps12-2	C/T	Transcript	transcript-rps12-2.	protein_coding	324	+		BA000029.3	175590-175590	A	ENSRNA050013662	C/T	Transcript	ENSRNA050013662-T1.	sense_intronic	2834	+		BA000029.3	225728-225728	A	gene-atp6	G/A	Transcript	transcript-atp6.	protein_coding	548	548	183	P/L	cCt/cTt	-		BA000029.3	248616-248616	A	gene-rps4	G/A	Transcript	transcript-rps4.	protein_coding	1023	1023	341	P	ccC/ccT
BA000029.3	175613-175613	T	gene-rps12-2	C/T	Transcript	transcript-rps12-2.	protein_coding	301	+		BA000029.3	175590-175590	A	gene-rps3-2	C/T	Transcript	transcript-rps3-2.	protein_coding	4681	+		BA000029.3	225761-225761	A	gene-atp6	G/A	Transcript	transcript-atp6.	protein_coding	515	515	172	P/L	cCc/cTc	-		BA000029.3	248625-248625	A	gene-rps4	G/A	Transcript	transcript-rps4.	protein_coding	1014	1014	338	P	ccC/ccT
BA000029.3	175701-175701	T	gene-rps12-2	C/T	Transcript	transcript-rps12-2.	protein_coding	213	+		BA000029.3	175613-175613	T	ENSRNA050013662	C/T	Transcript	ENSRNA050013662-T1.	sense_intronic	2857	+		BA000029.3	225951-225951	A	gene-atp6	G/A	Transcript	transcript-atp6.	protein_coding	325	325	109	P/S	Cca/Tca	-		BA000029.3	248676-248676	A	gene-rps4	G/A	Transcript	transcript-rps4.	protein_coding	963	963	321	S	tcC/tcT
BA000029.3	175719-175719	T	gene-rps12-2	C/T	Transcript	transcript-rps12-2.	protein_coding	195	+		BA000029.3	175613-175613	T	gene-rps3-2	C/T	Transcript	transcript-rps3-2.	protein_coding	4704	+		BA000029.3	226232-226232	A	gene-atp6	G/A	Transcript	transcript-atp6.	protein_coding	44	44	15	P/L	cCg/cTg	-		BA000029.3	248712-248712	A	gene-rps4	G/A	Transcript	transcript-rps4.	protein_coding	927	927	309	S	tcC/tcT
BA000029.3	175758-175758	A	gene-rps12-2	C/T	Transcript	transcript-rps12-2.	protein_coding	156	+		BA000029.3	175701-175701	T	ENSRNA050013662	C/T	Transcript	ENSRNA050013662-T1.	sense_intronic	2945	+		BA000029.3	226262-226262	T	gene-atp6	G/A	Transcript	transcript-atp6.	protein_coding	14	14	5	R/H	cGc/cAc	-		BA000029.3	263344-263344	T	gene-atp9	C/T	Transcript	transcript-atp9.	protein_coding	204	204	68	F	ttC/ttT
BA000029.3	175762-175762	T	gene-rps12-2	C/T	Transcript	transcript-rps12-2.	protein_coding	152	+		BA000029.3	175701-175701	T	gene-rps3-2	C/T	Transcript	transcript-rps3-2.	protein_coding	4792	+		BA000029.3	248611-248611	A	gene-rps4	G/A	Transcript	transcript-rps4.	protein_coding	1028	1028	343	P/L	cCg/cTg	-		BA000029.3	263362-263362	T	gene-atp9	C/T	Transcript	transcript-atp9.	protein_coding	222	222	74	F	ttC/ttT
BA000029.3	175776-175776	T	gene-rps12-2	C/T	Transcript	transcript-rps12-2.	protein_coding	138	+		BA000029.3	175719-175719	T	ENSRNA050013662	C/T	Transcript	ENSRNA050013662-T1.	sense_intronic	2963	+		BA000029.3	248701-248701	A	gene-rps4	G/A	Transcript	transcript-rps4.	protein_coding	938	938	313	P/L	cCt/cTt	-		BA000029.3	297846-297846	T	gene-rps19-2	C/T	Transcript	transcript-rps19-2.	protein_coding	162	162	54	T	acC/acT
BA000029.3	175786-175786	A	gene-rps12-2	C/T	Transcript	transcript-rps12-2.	protein_coding	128	+		BA000029.3	175719-175719	T	gene-rps3-2	C/T	Transcript	transcript-rps3-2.	protein_coding	4810	+		BA000029.3	248780-248780	A	gene-rps4	G/A	Transcript	transcript-rps4.	protein_coding	859	859	287	H/Y	Cat/Tat	-		BA000029.3	304544-304544	A	gene-cob	G/A	Transcript	transcript-cob.	protein_coding	498	498	166	T	acC/acT
BA000029.3	175832-175832	A	gene-rps12-2	C/T	Transcript	transcript-rps12-2.	protein_coding	82	+		BA000029.3	175758-175758	A	ENSRNA050013662	C/T	Transcript	ENSRNA050013662-T1.	sense_intronic	3002	+		BA000029.3	263330-263330	T	gene-atp9	C/T	Transcript	transcript-atp9.	protein_coding	190	190	64	P/S	Cca/Tca	+		BA000029.3	317756-317756	A	gene-mat-r	G/A	Transcript	transcript-mat-r.	protein_coding	93	93	31	S	tcC/tcT
BA000029.3	184862-184862	T	gene-orf224	G/A	Transcript	transcript-orf224.	protein_coding	2836	-		BA000029.3	175758-175758	A	gene-rps3-2	C/T	Transcript	transcript-rps3-2.	protein_coding	4849	+		BA000029.3	263351-263351	T	gene-atp9	C/T	Transcript	transcript-atp9.	protein_coding	211	211	71	P/S	Cca/Tca	+		BA000029.3	317762-317762	A	gene-mat-r	G/A	Transcript	transcript-mat-r.	protein_coding	87	87	29	P	ccC/ccT
BA000029.3	184869-184869	T	gene-orf224	G/A	Transcript	transcript-orf224.	protein_coding	2843	-		BA000029.3	175762-175762	T	ENSRNA050013662	C/T	Transcript	ENSRNA050013662-T1.	sense_intronic	3006	+		BA000029.3	263355-263355	T	gene-atp9	C/T	Transcript	transcript-atp9.	protein_coding	215	215	72	S/F	tCc/tTc	+		BA000029.3	317800-317800	A	gene-mat-r	G/A	Transcript	transcript-mat-r.	protein_coding	49	49	17	L	Cta/Tta
BA000029.3	184893-184893	T	gene-orf224	G/A	Transcript	transcript-orf224.	protein_coding	2867	-		BA000029.3	175762-175762	T	gene-rps3-2	C/T	Transcript	transcript-rps3-2.	protein_coding	4853	+		BA000029.3	297799-297799	A	gene-rps19-2	C/T	Transcript	transcript-rps19-2.	protein_coding	115	115	39	A/T	Gcg/Acg	+		BA000029.3	317804-317804	A	gene-mat-r	G/A	Transcript	transcript-mat-r.	protein_coding	45	45	15	P	ccC/ccT
BA000029.3	184949-184949	A	gene-orf224	G/A	Transcript	transcript-orf224.	protein_coding	2923	-		BA000029.3	175776-175776	T	ENSRNA050013662	C/T	Transcript	ENSRNA050013662-T1.	sense_intronic	3020	+		BA000029.3	297809-297809	A	gene-rps19-2	C/T	Transcript	transcript-rps19-2.	protein_coding	125	125	42	C/Y	tGc/tAc	+		BA000029.3	317831-317831	A	gene-mat-r	G/A	Transcript	transcript-mat-r.	protein_coding	18	18	6	S	tcC/tcT
BA000029.3	184964-184964	A	gene-orf224	G/A	Transcript	transcript-orf224.	protein_coding	2938	-		BA000029.3	175776-175776	T	gene-rps3-2	C/T	Transcript	transcript-rps3-2.	protein_coding	4867	+		BA000029.3	297821-297821	T	gene-rps19-2	C/T	Transcript	transcript-rps19-2.	protein_coding	137	137	46	S/F	tCc/tTc	+		BA000029.3	321509-321509	A	gene-rps1	G/A	Transcript	transcript-rps1.	protein_coding	378	378	126	S	tcC/tcT
BA000029.3	185075-185075	A	gene-orf224	G/A	Transcript	transcript-orf224.	protein_coding	3049	-		BA000029.3	175786-175786	A	ENSRNA050013662	C/T	Transcript	ENSRNA050013662-T1.	sense_intronic	3030	+		BA000029.3	298977-298977	A	gene-nad4L	C/T	Transcript	transcript-nad4L.	protein_coding	149	149	50	C/Y	tGc/tAc	+		BA000029.3	323061-323061	A	gene-ccmFn	G/A	Transcript	transcript-ccmFn.	protein_coding	795	795	265	S	tcC/tcT
BA000029.3	185149-185149	T	gene-orf224	G/A	Transcript	transcript-orf224.	protein_coding	3123	-		BA000029.3	175786-175786	A	gene-rps3-2	C/T	Transcript	transcript-rps3-2.	protein_coding	4877	+		BA000029.3	299006-299006	T	gene-nad4L	C/T	Transcript	transcript-nad4L.	protein_coding	178	178	60	P/S	Cca/Tca	+		BA000029.3	323076-323076	A	gene-ccmFn	G/A	Transcript	transcript-ccmFn.	protein_coding	780	780	260	P	ccC/ccT
BA000029.3	185159-185159	T	gene-orf224	G/A	Transcript	transcript-orf224.	protein_coding	3133	-		BA000029.3	175832-175832	A	ENSRNA050013662	C/T	Transcript	ENSRNA050013662-T1.	sense_intronic	3076	+		BA000029.3	299015-299015	T	gene-nad4L	C/T	Transcript	transcript-nad4L.	protein_coding	187	187	63	P/S	Cca/Tca	+		BA000029.3	323088-323088	A	gene-ccmFn	G/A	Transcript	transcript-ccmFn.	protein_coding	768	768	256	S	tcC/tcT
BA000029.3	185213-185213	T	gene-orf224	G/A	Transcript	transcript-orf224.	protein_coding	3187	-		BA000029.3	175832-175832	A	gene-rps3-2	C/T	Transcript	transcript-rps3-2.	protein_coding	4923	+		BA000029.3	299024-299024	T	gene-nad4L	C/T	Transcript	transcript-nad4L.	protein_coding	196	196	66	P/S	Cca/Tca	+		BA000029.3	323148-323148	T	gene-ccmFn	G/A	Transcript	transcript-ccmFn.	protein_coding	708	708	236	S	tcG/tcA
BA000029.3	185234-185234	T	gene-orf224	G/A	Transcript	transcript-orf224.	protein_coding	3208	-		BA000029.3	175976-175976	A	ENSRNA050013662	C/T	Transcript	ENSRNA050013662-T1.	sense_intronic	3220	+		BA000029.3	304461-304461	T	gene-cob	G/A	Transcript	transcript-cob.	protein_coding	581	581	194	R/H	cGt/cAt	-		BA000029.3	323157-323157	A	gene-ccmFn	G/A	Transcript	transcript-ccmFn.	protein_coding	699	699	233	S	tcC/tcT
BA000029.3	212421-212421	A	ENSRNA050013666	C/T	Transcript	ENSRNA050013666-T1.	sense_intronic	1594	+		BA000029.3	175976-175976	A	gene-nad3	C/T	Transcript	transcript-nad3.	protein_coding	107	+		BA000029.3	304473-304473	T	gene-cob	G/A	Transcript	transcript-cob.	protein_coding	569	569	190	R/H	cGt/cAt	-		BA000029.3	330647-330647	A	gene-ccmFc	C/T	Transcript	transcript-ccmFc.	protein_coding	51	51	17	P	ccG/ccA
BA000029.3	212425-212425	T	ENSRNA050013666	C/T	Transcript	ENSRNA050013666-T1.	sense_intronic	1590	+		BA000029.3	175983-175983	A	ENSRNA050013662	C/T	Transcript	ENSRNA050013662-T1.	sense_intronic	3227	+		BA000029.3	304477-304477	T	gene-cob	G/A	Transcript	transcript-cob.	protein_coding	565	565	189	D/N	Gat/Aat	-		BA000029.3	330698-330698	T	gene-ccmFc	C/T	Transcript	transcript-ccmFc.	protein_coding	102	102	34	V	gtC/gtT
BA000029.3	212441-212441	T	ENSRNA050013666	C/T	Transcript	ENSRNA050013666-T1.	sense_intronic	1574	+		BA000029.3	175983-175983	A	gene-nad3	C/T	Transcript	transcript-nad3.	protein_coding	114	+		BA000029.3	304501-304501	A	gene-cob	G/A	Transcript	transcript-cob.	protein_coding	541	541	181	P/S	Ccc/Tcc	-		BA000029.3	330755-330755	T	gene-ccmFc	C/T	Transcript	transcript-ccmFc.	protein_coding	159	159	53	F	ttC/ttT
BA000029.3	212444-212444	T	ENSRNA050013666	C/T	Transcript	ENSRNA050013666-T1.	sense_intronic	1571	+		BA000029.3	175994-175994	T	ENSRNA050013662	C/T	Transcript	ENSRNA050013662-T1.	sense_intronic	3238	+		BA000029.3	304513-304513	T	gene-cob	G/A	Transcript	transcript-cob.	protein_coding	529	529	177	V/M	Gtg/Atg	-		BA000029.3	361981-361981	A	gene-nad9	C/T	Transcript	transcript-nad9.	protein_coding	189	189	63	E	gaG/gaA
BA000029.3	212488-212488	T	ENSRNA050013666	C/T	Transcript	ENSRNA050013666-T1.	sense_intronic	1527	+		BA000029.3	175994-175994	T	gene-nad3	C/T	Transcript	transcript-nad3.	protein_coding	125	+		BA000029.3	317745-317745	T	gene-mat-r	G/A	Transcript	transcript-mat-r.	protein_coding	104	104	35	R/H	cGc/cAc	-		BA000029.3	391796-391796	A	gene-ccmB	C/T	Transcript	transcript-ccmB.	protein_coding	42	42	14	L	ttG/ttA
BA000029.3	212555-212555	T	ENSRNA050013666	C/T	Transcript	ENSRNA050013666-T1.	sense_intronic	1460	+		BA000029.3	175997-175997	A	ENSRNA050013662	C/T	Transcript	ENSRNA050013662-T1.	sense_intronic	3241	+		BA000029.3	321490-321490	T	gene-rps1	G/A	Transcript	transcript-rps1.	protein_coding	397	397	133	V/I	Gtt/Att	-		BA000029.3	391907-391907	T	gene-ccmB	C/T	Transcript	transcript-ccmB.	protein_coding	153	153	51	I	atC/atT
BA000029.3	212573-212573	T	ENSRNA050013666	C/T	Transcript	ENSRNA050013666-T1.	sense_intronic	1442	+		BA000029.3	175997-175997	A	gene-nad3	C/T	Transcript	transcript-nad3.	protein_coding	128	+		BA000029.3	321537-321537	A	gene-rps1	G/A	Transcript	transcript-rps1.	protein_coding	350	350	117	P/L	cCt/cTt	-		BA000029.3	391913-391913	T	gene-ccmB	C/T	Transcript	transcript-ccmB.	protein_coding	159	159	53	I	atC/atT
BA000029.3	212578-212578	T	ENSRNA050013666	C/T	Transcript	ENSRNA050013666-T1.	sense_intronic	1437	+		BA000029.3	176108-176108	T	ENSRNA050013662	C/T	Transcript	ENSRNA050013662-T1.	sense_intronic	3352	+		BA000029.3	323110-323110	A	gene-ccmFn	G/A	Transcript	transcript-ccmFn.	protein_coding	746	746	249	P/L	cCt/cTt	-		BA000029.3	391934-391934	T	gene-ccmB	C/T	Transcript	transcript-ccmB.	protein_coding	180	180	60	P	ccC/ccT
BA000029.3	212580-212580	T	ENSRNA050013666	C/T	Transcript	ENSRNA050013666-T1.	sense_intronic	1435	+		BA000029.3	176108-176108	T	gene-nad3	C/T	Transcript	transcript-nad3.	protein_coding	239	+		BA000029.3	330625-330625	A	gene-ccmFc	C/T	Transcript	transcript-ccmFc.	protein_coding	29	29	10	C/Y	tGc/tAc	+
BA000029.3	212660-212660	T	ENSRNA050013666	C/T	Transcript	ENSRNA050013666-T1.	sense_intronic	1355	+		BA000029.3	176115-176115	A	ENSRNA050013662	C/T	Transcript	ENSRNA050013662-T1.	sense_intronic	3359	+		BA000029.3	330633-330633	A	gene-ccmFc	C/T	Transcript	transcript-ccmFc.	protein_coding	37	37	13	A/T	Gcc/Acc	+
BA000029.3	212670-212670	T	ENSRNA050013666	C/T	Transcript	ENSRNA050013666-T1.	sense_intronic	1345	+		BA000029.3	176115-176115	A	gene-nad3	C/T	Transcript	transcript-nad3.	protein_coding	246	+		BA000029.3	330645-330645	A	gene-ccmFc	C/T	Transcript	transcript-ccmFc.	protein_coding	49	49	17	A/T	Gcc/Acc	+
BA000029.3	231574-231574	T	gene-orf153	G/A	Transcript	transcript-orf153.	protein_coding	4586	+		BA000029.3	176133-176133	T	ENSRNA050013662	C/T	Transcript	ENSRNA050013662-T1.	sense_intronic	3377	+		BA000029.3	330714-330714	T	gene-ccmFc	C/T	Transcript	transcript-ccmFc.	protein_coding	118	118	40	P/S	Cct/Tct	+
BA000029.3	231601-231601	T	gene-orf153	G/A	Transcript	transcript-orf153.	protein_coding	4559	+		BA000029.3	176133-176133	T	gene-nad3	C/T	Transcript	transcript-nad3.	protein_coding	264	+		BA000029.3	330717-330717	T	gene-ccmFc	C/T	Transcript	transcript-ccmFc.	protein_coding	121	121	41	P/S	Ccc/Tcc	+
BA000029.3	231614-231614	T	gene-orf153	G/A	Transcript	transcript-orf153.	protein_coding	4546	+		BA000029.3	176141-176141	T	ENSRNA050013662	C/T	Transcript	ENSRNA050013662-T1.	sense_intronic	3385	+		BA000029.3	330741-330741	T	gene-ccmFc	C/T	Transcript	transcript-ccmFc.	protein_coding	145	145	49	P/S	Cct/Tct	+
BA000029.3	231616-231616	T	gene-orf153	G/A	Transcript	transcript-orf153.	protein_coding	4544	+		BA000029.3	176141-176141	T	gene-nad3	C/T	Transcript	transcript-nad3.	protein_coding	272	+		BA000029.3	353791-353791	A	gene-atp1	C/T	Transcript	transcript-atp1.	protein_coding	1413	1413	471	M/I	atG/atA	+
BA000029.3	231631-231631	T	gene-orf153	G/A	Transcript	transcript-orf153.	protein_coding	4529	+		BA000029.3	176181-176181	T	ENSRNA050013662	C/T	Transcript	ENSRNA050013662-T1.	sense_intronic	3425	+		BA000029.3	353807-353807	T	gene-atp1	C/T	Transcript	transcript-atp1.	protein_coding	1429	1429	477	P/S	Cca/Tca	+
BA000029.3	231637-231637	T	gene-orf153	G/A	Transcript	transcript-orf153.	protein_coding	4523	+		BA000029.3	176181-176181	T	gene-nad3	C/T	Transcript	transcript-nad3.	protein_coding	312	+		BA000029.3	353826-353826	A	gene-atp1	C/T	Transcript	transcript-atp1.	protein_coding	1448	1448	483	C/Y	tGc/tAc	+
BA000029.3	297799-297799	A	gene-nad4L	C/T	Transcript	transcript-nad4L.	protein_coding	1030	+		BA000029.3	176196-176196	T	ENSRNA050013662	C/T	Transcript	ENSRNA050013662-T1.	sense_intronic	3440	+		BA000029.3	353867-353867	A	gene-atp1	C/T	Transcript	transcript-atp1.	protein_coding	1489	1489	497	A/T	Gct/Act	+
BA000029.3	297809-297809	A	gene-nad4L	C/T	Transcript	transcript-nad4L.	protein_coding	1020	+		BA000029.3	176196-176196	T	gene-nad3	C/T	Transcript	transcript-nad3.	protein_coding	327	+		BA000029.3	353876-353876	T	gene-atp1	C/T	Transcript	transcript-atp1.	protein_coding	1498	1498	500	P/S	Cct/Tct	+
BA000029.3	297821-297821	T	gene-nad4L	C/T	Transcript	transcript-nad4L.	protein_coding	1008	+		BA000029.3	184862-184862	T	EPlORYSAT000373624	G/A	Transcript	EPlORYSAT000373624.	tRNA	3683	-		BA000029.3	361805-361805	T	gene-nad9	C/T	Transcript	transcript-nad9.	protein_coding	13	13	5	P/S	Ccc/Tcc	+
BA000029.3	297846-297846	T	gene-nad4L	C/T	Transcript	transcript-nad4L.	protein_coding	983	+		BA000029.3	184869-184869	T	EPlORYSAT000373624	G/A	Transcript	EPlORYSAT000373624.	tRNA	3676	-		BA000029.3	361883-361883	T	gene-nad9	C/T	Transcript	transcript-nad9.	protein_coding	91	91	31	P/S	Cct/Tct	+
BA000029.3	304461-304461	T	gene-orf241	G/A	Transcript	transcript-orf241.	protein_coding	3932	-		BA000029.3	184893-184893	T	EPlORYSAT000373624	G/A	Transcript	EPlORYSAT000373624.	tRNA	3652	-		BA000029.3	361902-361902	T	gene-nad9	C/T	Transcript	transcript-nad9.	protein_coding	110	110	37	S/F	tCc/tTc	+
BA000029.3	304473-304473	T	gene-orf241	G/A	Transcript	transcript-orf241.	protein_coding	3944	-		BA000029.3	184949-184949	A	EPlORYSAT000373624	G/A	Transcript	EPlORYSAT000373624.	tRNA	3596	-		BA000029.3	361904-361904	T	gene-nad9	C/T	Transcript	transcript-nad9.	protein_coding	112	112	38	P/S	Cca/Tca	+
BA000029.3	304477-304477	T	gene-orf241	G/A	Transcript	transcript-orf241.	protein_coding	3948	-		BA000029.3	184964-184964	A	EPlORYSAT000373624	G/A	Transcript	EPlORYSAT000373624.	tRNA	3581	-		BA000029.3	361958-361958	A	gene-nad9	C/T	Transcript	transcript-nad9.	protein_coding	166	166	56	A/T	Gcg/Acg	+
BA000029.3	304501-304501	A	gene-orf241	G/A	Transcript	transcript-orf241.	protein_coding	3972	-		BA000029.3	185075-185075	A	EPlORYSAT000373624	G/A	Transcript	EPlORYSAT000373624.	tRNA	3470	-		BA000029.3	391932-391932	T	gene-ccmB	C/T	Transcript	transcript-ccmB.	protein_coding	178	178	60	P/S	Cct/Tct	+
BA000029.3	304513-304513	T	gene-orf241	G/A	Transcript	transcript-orf241.	protein_coding	3984	-		BA000029.3	185149-185149	T	EPlORYSAT000373624	G/A	Transcript	EPlORYSAT000373624.	tRNA	3396	-		BA000029.3	392304-392304	A	gene-ccmB	C/T	Transcript	transcript-ccmB.	protein_coding	550	550	184	A/T	Gca/Aca	+
BA000029.3	304544-304544	A	gene-orf241	G/A	Transcript	transcript-orf241.	protein_coding	4015	-		BA000029.3	185159-185159	T	EPlORYSAT000373624	G/A	Transcript	EPlORYSAT000373624.	tRNA	3386	-		BA000029.3	392319-392319	T	gene-ccmB	C/T	Transcript	transcript-ccmB.	protein_coding	565	565	189	P/S	Ccc/Tcc	+
BA000029.3	321490-321490	T	gene-mat-r	G/A	Transcript	transcript-mat-r.	protein_coding	3642	-		BA000029.3	185213-185213	T	EPlORYSAT000373624	G/A	Transcript	EPlORYSAT000373624.	tRNA	3332	-		BA000029.3	392322-392322	T	gene-ccmB	C/T	Transcript	transcript-ccmB.	protein_coding	568	568	190	P/S	Cct/Tct	+
BA000029.3	321509-321509	A	gene-mat-r	G/A	Transcript	transcript-mat-r.	protein_coding	3661	-		BA000029.3	185234-185234	T	EPlORYSAT000373624	G/A	Transcript	EPlORYSAT000373624.	tRNA	3311	-		BA000029.3	392325-392325	T	gene-ccmB	C/T	Transcript	transcript-ccmB.	protein_coding	571	571	191	P/S	Cct/Tct	+
BA000029.3	321523-321523	A	gene-mat-r	G/A	Transcript	transcript-mat-r.	protein_coding	3675	-		BA000029.3	212421-212421	A	gene-orf161	C/T	Transcript	transcript-orf161.	protein_coding	2640	-		BA000029.3	392349-392349	T	gene-ccmB	C/T	Transcript	transcript-ccmB.	protein_coding	595	595	199	P/S	Ccg/Tcg	+
BA000029.3	321537-321537	A	gene-mat-r	G/A	Transcript	transcript-mat-r.	protein_coding	3689	-		BA000029.3	212425-212425	T	gene-orf161	C/T	Transcript	transcript-orf161.	protein_coding	2636	-		BA000029.3	392364-392364	T	gene-ccmB	C/T	Transcript	transcript-ccmB.	protein_coding	610	610	204	P/S	Cca/Tca	+
BA000029.3	321547-321547	A	gene-mat-r	G/A	Transcript	transcript-mat-r.	protein_coding	3699	-		BA000029.3	212441-212441	T	gene-orf161	C/T	Transcript	transcript-orf161.	protein_coding	2620	-
BA000029.3	323061-323061	A	gene-rps1	G/A	Transcript	transcript-rps1.	protein_coding	1175	-		BA000029.3	212444-212444	T	gene-orf161	C/T	Transcript	transcript-orf161.	protein_coding	2617	-
BA000029.3	323076-323076	A	gene-rps1	G/A	Transcript	transcript-rps1.	protein_coding	1190	-		BA000029.3	212488-212488	T	gene-orf161	C/T	Transcript	transcript-orf161.	protein_coding	2573	-
BA000029.3	323088-323088	A	gene-rps1	G/A	Transcript	transcript-rps1.	protein_coding	1202	-		BA000029.3	212555-212555	T	gene-orf161	C/T	Transcript	transcript-orf161.	protein_coding	2506	-
BA000029.3	323110-323110	A	gene-rps1	G/A	Transcript	transcript-rps1.	protein_coding	1224	-		BA000029.3	212573-212573	T	gene-orf161	C/T	Transcript	transcript-orf161.	protein_coding	2488	-
BA000029.3	323148-323148	T	gene-rps1	G/A	Transcript	transcript-rps1.	protein_coding	1262	-		BA000029.3	212578-212578	T	gene-orf161	C/T	Transcript	transcript-orf161.	protein_coding	2483	-
BA000029.3	323157-323157	A	gene-rps1	G/A	Transcript	transcript-rps1.	protein_coding	1271	-		BA000029.3	212580-212580	T	gene-orf161	C/T	Transcript	transcript-orf161.	protein_coding	2481	-
BA000029.3	332459-332459	A	EPlORYSAT000373650	C/T	Transcript	EPlORYSAT000373650.	tRNA	4269	+		BA000029.3	212660-212660	T	gene-orf161	C/T	Transcript	transcript-orf161.	protein_coding	2401	-
BA000029.3	332499-332499	A	EPlORYSAT000373650	C/T	Transcript	EPlORYSAT000373650.	tRNA	4229	+		BA000029.3	212670-212670	T	gene-orf161	C/T	Transcript	transcript-orf161.	protein_coding	2391	-
BA000029.3	332559-332559	T	EPlORYSAT000373650	C/T	Transcript	EPlORYSAT000373650.	tRNA	4169	+		BA000029.3	214135-214135	A	ENSRNA050013666	C/T	Transcript	ENSRNA050013666-T1.	sense_intronic	60	+
BA000029.3	332559-332559	T	gene-orf284	C/T	Transcript	transcript-orf284.	protein_coding	4961	+		BA000029.3	214135-214135	A	gene-cox2	C/T	Transcript	transcript-cox2.	protein_coding	1335	+
BA000029.3	332682-332682	T	EPlORYSAT000373650	C/T	Transcript	EPlORYSAT000373650.	tRNA	4046	+		BA000029.3	214135-214135	A	gene-orf161	C/T	Transcript	transcript-orf161.	protein_coding	926	-
BA000029.3	332682-332682	T	gene-orf284	C/T	Transcript	transcript-orf284.	protein_coding	4838	+		BA000029.3	214152-214152	A	ENSRNA050013666	C/T	Transcript	ENSRNA050013666-T1.	sense_intronic	77	+
BA000029.3	332729-332729	T	EPlORYSAT000373650	C/T	Transcript	EPlORYSAT000373650.	tRNA	3999	+		BA000029.3	214152-214152	A	gene-cox2	C/T	Transcript	transcript-cox2.	protein_coding	1352	+
BA000029.3	332729-332729	T	gene-orf284	C/T	Transcript	transcript-orf284.	protein_coding	4791	+		BA000029.3	214152-214152	A	gene-orf161	C/T	Transcript	transcript-orf161.	protein_coding	909	-
BA000029.3	332750-332750	T	EPlORYSAT000373650	C/T	Transcript	EPlORYSAT000373650.	tRNA	3978	+		BA000029.3	214168-214168	A	ENSRNA050013666	C/T	Transcript	ENSRNA050013666-T1.	sense_intronic	93	+
BA000029.3	332750-332750	T	gene-orf284	C/T	Transcript	transcript-orf284.	protein_coding	4770	+		BA000029.3	214168-214168	A	gene-cox2	C/T	Transcript	transcript-cox2.	protein_coding	1368	+
BA000029.3	332824-332824	T	EPlORYSAT000373650	C/T	Transcript	EPlORYSAT000373650.	tRNA	3904	+		BA000029.3	214168-214168	A	gene-orf161	C/T	Transcript	transcript-orf161.	protein_coding	893	-
BA000029.3	332824-332824	T	gene-orf284	C/T	Transcript	transcript-orf284.	protein_coding	4696	+		BA000029.3	214236-214236	T	ENSRNA050013666	C/T	Transcript	ENSRNA050013666-T1.	sense_intronic	161	+
BA000029.3	353791-353791	A	EPlORYSAT000373657	C/T	Transcript	EPlORYSAT000373657.	tRNA	4061	+		BA000029.3	214236-214236	T	gene-cox2	C/T	Transcript	transcript-cox2.	protein_coding	1436	+
BA000029.3	353807-353807	T	EPlORYSAT000373657	C/T	Transcript	EPlORYSAT000373657.	tRNA	4045	+		BA000029.3	214236-214236	T	gene-orf161	C/T	Transcript	transcript-orf161.	protein_coding	825	-
BA000029.3	353826-353826	A	EPlORYSAT000373657	C/T	Transcript	EPlORYSAT000373657.	tRNA	4026	+		BA000029.3	214249-214249	T	ENSRNA050013666	C/T	Transcript	ENSRNA050013666-T1.	sense_intronic	174	+
BA000029.3	353867-353867	A	EPlORYSAT000373657	C/T	Transcript	EPlORYSAT000373657.	tRNA	3985	+		BA000029.3	214249-214249	T	gene-cox2	C/T	Transcript	transcript-cox2.	protein_coding	1449	+
BA000029.3	353876-353876	T	EPlORYSAT000373657	C/T	Transcript	EPlORYSAT000373657.	tRNA	3976	+		BA000029.3	214249-214249	T	gene-orf161	C/T	Transcript	transcript-orf161.	protein_coding	812	-
BA000029.3	361805-361805	T	ENSRNA050013671	C/T	Transcript	ENSRNA050013671-T1.	sense_intronic	1936	+		BA000029.3	214273-214273	T	ENSRNA050013666	C/T	Transcript	ENSRNA050013666-T1.	sense_intronic	198	+
BA000029.3	361805-361805	T	EPlORYSAT000373635	C/T	Transcript	EPlORYSAT000373635.	tRNA	1305	+		BA000029.3	214273-214273	T	gene-cox2	C/T	Transcript	transcript-cox2.	protein_coding	1473	+
BA000029.3	361805-361805	T	gene-nad2	C/T	Transcript	transcript-nad2.	nontranslating_CDS	2025	+		BA000029.3	214273-214273	T	gene-orf161	C/T	Transcript	transcript-orf161.	protein_coding	788	-
BA000029.3	361883-361883	T	ENSRNA050013671	C/T	Transcript	ENSRNA050013671-T1.	sense_intronic	1858	+		BA000029.3	214306-214306	T	ENSRNA050013666	C/T	Transcript	ENSRNA050013666-T1.	sense_intronic	231	+
BA000029.3	361883-361883	T	EPlORYSAT000373635	C/T	Transcript	EPlORYSAT000373635.	tRNA	1227	+		BA000029.3	214306-214306	T	gene-cox2	C/T	Transcript	transcript-cox2.	protein_coding	1506	+
BA000029.3	361883-361883	T	gene-nad2	C/T	Transcript	transcript-nad2.	nontranslating_CDS	1947	+		BA000029.3	214306-214306	T	gene-orf161	C/T	Transcript	transcript-orf161.	protein_coding	755	-
BA000029.3	361902-361902	T	ENSRNA050013671	C/T	Transcript	ENSRNA050013671-T1.	sense_intronic	1839	+		BA000029.3	214324-214324	T	ENSRNA050013666	C/T	Transcript	ENSRNA050013666-T1.	sense_intronic	249	+
BA000029.3	361902-361902	T	EPlORYSAT000373635	C/T	Transcript	EPlORYSAT000373635.	tRNA	1208	+		BA000029.3	214324-214324	T	gene-cox2	C/T	Transcript	transcript-cox2.	protein_coding	1524	+
BA000029.3	361902-361902	T	gene-nad2	C/T	Transcript	transcript-nad2.	nontranslating_CDS	1928	+		BA000029.3	214324-214324	T	gene-orf161	C/T	Transcript	transcript-orf161.	protein_coding	737	-
BA000029.3	361904-361904	T	ENSRNA050013671	C/T	Transcript	ENSRNA050013671-T1.	sense_intronic	1837	+		BA000029.3	214390-214390	T	ENSRNA050013666	C/T	Transcript	ENSRNA050013666-T1.	sense_intronic	315	+
BA000029.3	361904-361904	T	EPlORYSAT000373635	C/T	Transcript	EPlORYSAT000373635.	tRNA	1206	+		BA000029.3	214390-214390	T	gene-cox2	C/T	Transcript	transcript-cox2.	protein_coding	1590	+
BA000029.3	361904-361904	T	gene-nad2	C/T	Transcript	transcript-nad2.	nontranslating_CDS	1926	+		BA000029.3	214390-214390	T	gene-orf161	C/T	Transcript	transcript-orf161.	protein_coding	671	-
BA000029.3	361958-361958	A	ENSRNA050013671	C/T	Transcript	ENSRNA050013671-T1.	sense_intronic	1783	+		BA000029.3	225272-225272	T	gene-orf152b	G/A	Transcript	transcript-orf152b.	protein_coding	4598	+
BA000029.3	361958-361958	A	EPlORYSAT000373635	C/T	Transcript	EPlORYSAT000373635.	tRNA	1152	+		BA000029.3	225272-225272	T	gene-orf187	G/A	Transcript	transcript-orf187.	protein_coding	2686	+
BA000029.3	361958-361958	A	gene-nad2	C/T	Transcript	transcript-nad2.	nontranslating_CDS	1872	+		BA000029.3	225310-225310	T	gene-orf152b	G/A	Transcript	transcript-orf152b.	protein_coding	4636	+
BA000029.3	361981-361981	A	ENSRNA050013671	C/T	Transcript	ENSRNA050013671-T1.	sense_intronic	1760	+		BA000029.3	225310-225310	T	gene-orf187	G/A	Transcript	transcript-orf187.	protein_coding	2724	+
BA000029.3	361981-361981	A	EPlORYSAT000373635	C/T	Transcript	EPlORYSAT000373635.	tRNA	1129	+		BA000029.3	225312-225312	T	gene-orf152b	G/A	Transcript	transcript-orf152b.	protein_coding	4638	+
BA000029.3	361981-361981	A	gene-nad2	C/T	Transcript	transcript-nad2.	nontranslating_CDS	1849	+		BA000029.3	225312-225312	T	gene-orf187	G/A	Transcript	transcript-orf187.	protein_coding	2726	+
BA000029.3	366468-366468	A	ENSRNA050013668	C/T	Transcript	ENSRNA050013668-T1.	sense_intronic	1798	+		BA000029.3	225319-225319	T	gene-orf152b	G/A	Transcript	transcript-orf152b.	protein_coding	4645	+
BA000029.3	366480-366480	A	ENSRNA050013668	C/T	Transcript	ENSRNA050013668-T1.	sense_intronic	1786	+		BA000029.3	225319-225319	T	gene-orf187	G/A	Transcript	transcript-orf187.	protein_coding	2733	+
BA000029.3	366489-366489	A	ENSRNA050013668	C/T	Transcript	ENSRNA050013668-T1.	sense_intronic	1777	+		BA000029.3	225326-225326	T	gene-orf152b	G/A	Transcript	transcript-orf152b.	protein_coding	4652	+
BA000029.3	366526-366526	A	ENSRNA050013668	C/T	Transcript	ENSRNA050013668-T1.	sense_intronic	1740	+		BA000029.3	225326-225326	T	gene-orf187	G/A	Transcript	transcript-orf187.	protein_coding	2740	+
BA000029.3	366535-366535	A	ENSRNA050013668	C/T	Transcript	ENSRNA050013668-T1.	sense_intronic	1731	+		BA000029.3	225573-225573	A	gene-orf152b	G/A	Transcript	transcript-orf152b.	protein_coding	4899	+
BA000029.3	366600-366600	T	ENSRNA050013668	C/T	Transcript	ENSRNA050013668-T1.	sense_intronic	1666	+		BA000029.3	225573-225573	A	gene-orf187	G/A	Transcript	transcript-orf187.	protein_coding	2987	+
BA000029.3	366608-366608	T	ENSRNA050013668	C/T	Transcript	ENSRNA050013668-T1.	sense_intronic	1658	+		BA000029.3	225675-225675	A	gene-orf187	G/A	Transcript	transcript-orf187.	protein_coding	3089	+
BA000029.3	368479-368479	T	gene-orf173	C/T	Transcript	transcript-orf173.	protein_coding	780	-		BA000029.3	225696-225696	T	gene-orf187	G/A	Transcript	transcript-orf187.	protein_coding	3110	+
BA000029.3	368482-368482	T	gene-orf173	C/T	Transcript	transcript-orf173.	protein_coding	783	-		BA000029.3	225720-225720	A	gene-orf187	G/A	Transcript	transcript-orf187.	protein_coding	3134	+
BA000029.3	368485-368485	T	gene-orf173	C/T	Transcript	transcript-orf173.	protein_coding	786	-		BA000029.3	225728-225728	A	gene-orf187	G/A	Transcript	transcript-orf187.	protein_coding	3142	+
BA000029.3	368490-368490	T	gene-orf173	C/T	Transcript	transcript-orf173.	protein_coding	791	-		BA000029.3	225736-225736	A	gene-orf187	G/A	Transcript	transcript-orf187.	protein_coding	3150	+
BA000029.3	368498-368498	T	gene-orf173	C/T	Transcript	transcript-orf173.	protein_coding	799	-		BA000029.3	225754-225754	A	gene-orf187	G/A	Transcript	transcript-orf187.	protein_coding	3168	+
BA000029.3	391796-391796	A	EPlORYSAT000373620	C/T	Transcript	EPlORYSAT000373620.	tRNA	920	-		BA000029.3	225761-225761	A	gene-orf187	G/A	Transcript	transcript-orf187.	protein_coding	3175	+
BA000029.3	391907-391907	T	EPlORYSAT000373620	C/T	Transcript	EPlORYSAT000373620.	tRNA	1031	-		BA000029.3	225865-225865	T	gene-orf187	G/A	Transcript	transcript-orf187.	protein_coding	3279	+
BA000029.3	391913-391913	T	EPlORYSAT000373620	C/T	Transcript	EPlORYSAT000373620.	tRNA	1037	-		BA000029.3	225886-225886	T	gene-orf187	G/A	Transcript	transcript-orf187.	protein_coding	3300	+
BA000029.3	391932-391932	T	EPlORYSAT000373620	C/T	Transcript	EPlORYSAT000373620.	tRNA	1056	-		BA000029.3	225907-225907	T	gene-orf187	G/A	Transcript	transcript-orf187.	protein_coding	3321	+
BA000029.3	391934-391934	T	EPlORYSAT000373620	C/T	Transcript	EPlORYSAT000373620.	tRNA	1058	-		BA000029.3	225922-225922	T	gene-orf187	G/A	Transcript	transcript-orf187.	protein_coding	3336	+
BA000029.3	392304-392304	A	EPlORYSAT000373620	C/T	Transcript	EPlORYSAT000373620.	tRNA	1428	-		BA000029.3	225934-225934	T	gene-orf187	G/A	Transcript	transcript-orf187.	protein_coding	3348	+
BA000029.3	392319-392319	T	EPlORYSAT000373620	C/T	Transcript	EPlORYSAT000373620.	tRNA	1443	-		BA000029.3	225940-225940	T	gene-orf187	G/A	Transcript	transcript-orf187.	protein_coding	3354	+
BA000029.3	392322-392322	T	EPlORYSAT000373620	C/T	Transcript	EPlORYSAT000373620.	tRNA	1446	-		BA000029.3	225951-225951	A	gene-orf187	G/A	Transcript	transcript-orf187.	protein_coding	3365	+
BA000029.3	392325-392325	T	EPlORYSAT000373620	C/T	Transcript	EPlORYSAT000373620.	tRNA	1449	-		BA000029.3	226232-226232	A	gene-orf187	G/A	Transcript	transcript-orf187.	protein_coding	3646	+
BA000029.3	392349-392349	T	EPlORYSAT000373620	C/T	Transcript	EPlORYSAT000373620.	tRNA	1473	-		BA000029.3	226262-226262	T	gene-orf187	G/A	Transcript	transcript-orf187.	protein_coding	3676	+
BA000029.3	392364-392364	T	EPlORYSAT000373620	C/T	Transcript	EPlORYSAT000373620.	tRNA	1488	-		BA000029.3	231574-231574	T	ENSRNA050013672	G/A	Transcript	ENSRNA050013672-T1.	sense_intronic	96	-
											BA000029.3	231601-231601	T	ENSRNA050013672	G/A	Transcript	ENSRNA050013672-T1.	sense_intronic	69	-
											BA000029.3	231614-231614	T	ENSRNA050013672	G/A	Transcript	ENSRNA050013672-T1.	sense_intronic	56	-
											BA000029.3	231616-231616	T	ENSRNA050013672	G/A	Transcript	ENSRNA050013672-T1.	sense_intronic	54	-
											BA000029.3	231631-231631	T	ENSRNA050013672	G/A	Transcript	ENSRNA050013672-T1.	sense_intronic	39	-
											BA000029.3	231637-231637	T	ENSRNA050013672	G/A	Transcript	ENSRNA050013672-T1.	sense_intronic	33	-
											BA000029.3	239914-239914	A	ENSRNA050013661	G/A	Transcript	ENSRNA050013661-T1.	sense_intronic	170	-
											BA000029.3	239914-239914	A	gene-orf153	G/A	Transcript	transcript-orf153.	protein_coding	3293	+
											BA000029.3	239914-239914	A	gene-rps13	G/A	Transcript	transcript-rps13.	protein_coding	2577	-
											BA000029.3	239941-239941	A	ENSRNA050013661	G/A	Transcript	ENSRNA050013661-T1.	sense_intronic	143	-
											BA000029.3	239941-239941	A	gene-orf153	G/A	Transcript	transcript-orf153.	protein_coding	3320	+
											BA000029.3	239941-239941	A	gene-rps13	G/A	Transcript	transcript-rps13.	protein_coding	2550	-
											BA000029.3	239972-239972	A	ENSRNA050013661	G/A	Transcript	ENSRNA050013661-T1.	sense_intronic	112	-
											BA000029.3	239972-239972	A	gene-orf153	G/A	Transcript	transcript-orf153.	protein_coding	3351	+
											BA000029.3	239972-239972	A	gene-rps13	G/A	Transcript	transcript-rps13.	protein_coding	2519	-
											BA000029.3	239994-239994	A	ENSRNA050013661	G/A	Transcript	ENSRNA050013661-T1.	sense_intronic	90	-
											BA000029.3	239994-239994	A	gene-orf153	G/A	Transcript	transcript-orf153.	protein_coding	3373	+
											BA000029.3	239994-239994	A	gene-rps13	G/A	Transcript	transcript-rps13.	protein_coding	2497	-
											BA000029.3	240012-240012	A	ENSRNA050013661	G/A	Transcript	ENSRNA050013661-T1.	sense_intronic	72	-
											BA000029.3	240012-240012	A	gene-orf153	G/A	Transcript	transcript-orf153.	protein_coding	3391	+
											BA000029.3	240012-240012	A	gene-rps13	G/A	Transcript	transcript-rps13.	protein_coding	2479	-
											BA000029.3	263330-263330	T	EPlORYSAT000373653	C/T	Transcript	EPlORYSAT000373653.	tRNA	1626	+
											BA000029.3	263344-263344	T	EPlORYSAT000373653	C/T	Transcript	EPlORYSAT000373653.	tRNA	1640	+
											BA000029.3	263351-263351	T	EPlORYSAT000373653	C/T	Transcript	EPlORYSAT000373653.	tRNA	1647	+
											BA000029.3	263355-263355	T	EPlORYSAT000373653	C/T	Transcript	EPlORYSAT000373653.	tRNA	1651	+
											BA000029.3	263362-263362	T	EPlORYSAT000373653	C/T	Transcript	EPlORYSAT000373653.	tRNA	1658	+
											BA000029.3	297799-297799	A	gene-orf241	C/T	Transcript	transcript-orf241.	protein_coding	2005	-
											BA000029.3	297799-297799	A	gene-rpl2-2	C/T	Transcript	transcript-rpl2-2.	protein_coding	2268	+
											BA000029.3	297809-297809	A	gene-orf241	C/T	Transcript	transcript-orf241.	protein_coding	1995	-
											BA000029.3	297809-297809	A	gene-rpl2-2	C/T	Transcript	transcript-rpl2-2.	protein_coding	2278	+
											BA000029.3	297821-297821	T	gene-orf241	C/T	Transcript	transcript-orf241.	protein_coding	1983	-
											BA000029.3	297821-297821	T	gene-rpl2-2	C/T	Transcript	transcript-rpl2-2.	protein_coding	2290	+
											BA000029.3	297846-297846	T	gene-orf241	C/T	Transcript	transcript-orf241.	protein_coding	1958	-
											BA000029.3	297846-297846	T	gene-rpl2-2	C/T	Transcript	transcript-rpl2-2.	protein_coding	2315	+
											BA000029.3	298977-298977	A	gene-cob	C/T	Transcript	transcript-cob.	protein_coding	4871	-
											BA000029.3	298977-298977	A	gene-orf241	C/T	Transcript	transcript-orf241.	protein_coding	827	-
											BA000029.3	298977-298977	A	gene-rpl2-2	C/T	Transcript	transcript-rpl2-2.	protein_coding	3446	+
											BA000029.3	298977-298977	A	gene-rps19-2	C/T	Transcript	transcript-rps19-2.	protein_coding	1011	+
											BA000029.3	299006-299006	T	gene-cob	C/T	Transcript	transcript-cob.	protein_coding	4842	-
											BA000029.3	299006-299006	T	gene-orf241	C/T	Transcript	transcript-orf241.	protein_coding	798	-
											BA000029.3	299006-299006	T	gene-rpl2-2	C/T	Transcript	transcript-rpl2-2.	protein_coding	3475	+
											BA000029.3	299006-299006	T	gene-rps19-2	C/T	Transcript	transcript-rps19-2.	protein_coding	1040	+
											BA000029.3	299015-299015	T	gene-cob	C/T	Transcript	transcript-cob.	protein_coding	4833	-
											BA000029.3	299015-299015	T	gene-orf241	C/T	Transcript	transcript-orf241.	protein_coding	789	-
											BA000029.3	299015-299015	T	gene-rpl2-2	C/T	Transcript	transcript-rpl2-2.	protein_coding	3484	+
											BA000029.3	299015-299015	T	gene-rps19-2	C/T	Transcript	transcript-rps19-2.	protein_coding	1049	+
											BA000029.3	299024-299024	T	gene-cob	C/T	Transcript	transcript-cob.	protein_coding	4824	-
											BA000029.3	299024-299024	T	gene-orf241	C/T	Transcript	transcript-orf241.	protein_coding	780	-
											BA000029.3	299024-299024	T	gene-rpl2-2	C/T	Transcript	transcript-rpl2-2.	protein_coding	3493	+
											BA000029.3	299024-299024	T	gene-rps19-2	C/T	Transcript	transcript-rps19-2.	protein_coding	1058	+
											BA000029.3	315060-315060	T	gene-mat-r	G/A	Transcript	transcript-mat-r.	protein_coding	752	-
											BA000029.3	315076-315076	T	gene-mat-r	G/A	Transcript	transcript-mat-r.	protein_coding	736	-
											BA000029.3	315085-315085	T	gene-mat-r	G/A	Transcript	transcript-mat-r.	protein_coding	727	-
											BA000029.3	315104-315104	T	gene-mat-r	G/A	Transcript	transcript-mat-r.	protein_coding	708	-
											BA000029.3	315115-315115	T	gene-mat-r	G/A	Transcript	transcript-mat-r.	protein_coding	697	-
											BA000029.3	315164-315164	T	gene-mat-r	G/A	Transcript	transcript-mat-r.	protein_coding	648	-
											BA000029.3	315178-315178	A	gene-mat-r	G/A	Transcript	transcript-mat-r.	protein_coding	634	-
											BA000029.3	315190-315190	A	gene-mat-r	G/A	Transcript	transcript-mat-r.	protein_coding	622	-
											BA000029.3	315234-315234	A	gene-mat-r	G/A	Transcript	transcript-mat-r.	protein_coding	578	-
											BA000029.3	315258-315258	A	gene-mat-r	G/A	Transcript	transcript-mat-r.	protein_coding	554	-
											BA000029.3	315270-315270	A	gene-mat-r	G/A	Transcript	transcript-mat-r.	protein_coding	542	-
											BA000029.3	315279-315279	A	gene-mat-r	G/A	Transcript	transcript-mat-r.	protein_coding	533	-
											BA000029.3	317745-317745	T	gene-ccmFn	G/A	Transcript	transcript-ccmFn.	protein_coding	4326	-
											BA000029.3	317745-317745	T	gene-rps1	G/A	Transcript	transcript-rps1.	protein_coding	3623	-
											BA000029.3	317756-317756	A	gene-ccmFn	G/A	Transcript	transcript-ccmFn.	protein_coding	4315	-
											BA000029.3	317756-317756	A	gene-rps1	G/A	Transcript	transcript-rps1.	protein_coding	3612	-
											BA000029.3	317762-317762	A	gene-ccmFn	G/A	Transcript	transcript-ccmFn.	protein_coding	4309	-
											BA000029.3	317762-317762	A	gene-rps1	G/A	Transcript	transcript-rps1.	protein_coding	3606	-
											BA000029.3	317800-317800	A	gene-ccmFn	G/A	Transcript	transcript-ccmFn.	protein_coding	4271	-
											BA000029.3	317800-317800	A	gene-rps1	G/A	Transcript	transcript-rps1.	protein_coding	3568	-
											BA000029.3	317804-317804	A	gene-ccmFn	G/A	Transcript	transcript-ccmFn.	protein_coding	4267	-
											BA000029.3	317804-317804	A	gene-rps1	G/A	Transcript	transcript-rps1.	protein_coding	3564	-
											BA000029.3	317831-317831	A	gene-ccmFn	G/A	Transcript	transcript-ccmFn.	protein_coding	4240	-
											BA000029.3	317831-317831	A	gene-rps1	G/A	Transcript	transcript-rps1.	protein_coding	3537	-
											BA000029.3	321490-321490	T	gene-ccmFn	G/A	Transcript	transcript-ccmFn.	protein_coding	581	-
											BA000029.3	321509-321509	A	gene-ccmFn	G/A	Transcript	transcript-ccmFn.	protein_coding	562	-
											BA000029.3	321523-321523	A	gene-ccmFn	G/A	Transcript	transcript-ccmFn.	protein_coding	548	-
											BA000029.3	321537-321537	A	gene-ccmFn	G/A	Transcript	transcript-ccmFn.	protein_coding	534	-
											BA000029.3	321547-321547	A	gene-ccmFn	G/A	Transcript	transcript-ccmFn.	protein_coding	524	-
											BA000029.3	332459-332459	A	gene-ccmFc	C/T	Transcript	transcript-ccmFc.	protein_coding	1114	+
											BA000029.3	332459-332459	A	gene-orf165	C/T	Transcript	transcript-orf165.	protein_coding	4618	-
											BA000029.3	332499-332499	A	gene-ccmFc	C/T	Transcript	transcript-ccmFc.	protein_coding	1154	+
											BA000029.3	332499-332499	A	gene-orf165	C/T	Transcript	transcript-orf165.	protein_coding	4578	-
											BA000029.3	332559-332559	T	gene-ccmFc	C/T	Transcript	transcript-ccmFc.	protein_coding	1214	+
											BA000029.3	332559-332559	T	gene-orf165	C/T	Transcript	transcript-orf165.	protein_coding	4518	-
											BA000029.3	332682-332682	T	gene-ccmFc	C/T	Transcript	transcript-ccmFc.	protein_coding	1337	+
											BA000029.3	332682-332682	T	gene-orf165	C/T	Transcript	transcript-orf165.	protein_coding	4395	-
											BA000029.3	332729-332729	T	gene-ccmFc	C/T	Transcript	transcript-ccmFc.	protein_coding	1384	+
											BA000029.3	332729-332729	T	gene-orf165	C/T	Transcript	transcript-orf165.	protein_coding	4348	-
											BA000029.3	332750-332750	T	gene-ccmFc	C/T	Transcript	transcript-ccmFc.	protein_coding	1405	+
											BA000029.3	332750-332750	T	gene-orf165	C/T	Transcript	transcript-orf165.	protein_coding	4327	-
											BA000029.3	332824-332824	T	gene-ccmFc	C/T	Transcript	transcript-ccmFc.	protein_coding	1479	+
											BA000029.3	332824-332824	T	gene-orf165	C/T	Transcript	transcript-orf165.	protein_coding	4253	-
											BA000029.3	361805-361805	T	EPlORYSAT000373612	C/T	Transcript	EPlORYSAT000373612.	tRNA	2256	+
											BA000029.3	361805-361805	T	EPlORYSAT000373657	C/T	Transcript	EPlORYSAT000373657.	tRNA	3867	+
											BA000029.3	361883-361883	T	EPlORYSAT000373612	C/T	Transcript	EPlORYSAT000373612.	tRNA	2334	+
											BA000029.3	361883-361883	T	EPlORYSAT000373657	C/T	Transcript	EPlORYSAT000373657.	tRNA	3945	+
											BA000029.3	361902-361902	T	EPlORYSAT000373612	C/T	Transcript	EPlORYSAT000373612.	tRNA	2353	+
											BA000029.3	361902-361902	T	EPlORYSAT000373657	C/T	Transcript	EPlORYSAT000373657.	tRNA	3964	+
											BA000029.3	361904-361904	T	EPlORYSAT000373612	C/T	Transcript	EPlORYSAT000373612.	tRNA	2355	+
											BA000029.3	361904-361904	T	EPlORYSAT000373657	C/T	Transcript	EPlORYSAT000373657.	tRNA	3966	+
											BA000029.3	361958-361958	A	EPlORYSAT000373612	C/T	Transcript	EPlORYSAT000373612.	tRNA	2409	+
											BA000029.3	361958-361958	A	EPlORYSAT000373657	C/T	Transcript	EPlORYSAT000373657.	tRNA	4020	+
											BA000029.3	361981-361981	A	EPlORYSAT000373612	C/T	Transcript	EPlORYSAT000373612.	tRNA	2432	+
											BA000029.3	361981-361981	A	EPlORYSAT000373657	C/T	Transcript	EPlORYSAT000373657.	tRNA	4043	+
											BA000029.3	366468-366468	A	ENSRNA050013671	C/T	Transcript	ENSRNA050013671-T1.	sense_intronic	2639	+
											BA000029.3	366468-366468	A	EPlORYSAT000373635	C/T	Transcript	EPlORYSAT000373635.	tRNA	3276	+
											BA000029.3	366468-366468	A	gene-nad2	C/T	Transcript	transcript-nad2.	nontranslating_CDS	2478	+
											BA000029.3	366468-366468	A	gene-nad9	C/T	Transcript	transcript-nad9.	protein_coding	4103	+
											BA000029.3	366468-366468	A	gene-orf173	C/T	Transcript	transcript-orf173.	protein_coding	710	-
											BA000029.3	366480-366480	A	ENSRNA050013671	C/T	Transcript	ENSRNA050013671-T1.	sense_intronic	2651	+
											BA000029.3	366480-366480	A	EPlORYSAT000373635	C/T	Transcript	EPlORYSAT000373635.	tRNA	3288	+
											BA000029.3	366480-366480	A	gene-nad2	C/T	Transcript	transcript-nad2.	nontranslating_CDS	2490	+
											BA000029.3	366480-366480	A	gene-nad9	C/T	Transcript	transcript-nad9.	protein_coding	4115	+
											BA000029.3	366480-366480	A	gene-orf173	C/T	Transcript	transcript-orf173.	protein_coding	698	-
											BA000029.3	366489-366489	A	ENSRNA050013671	C/T	Transcript	ENSRNA050013671-T1.	sense_intronic	2660	+
											BA000029.3	366489-366489	A	EPlORYSAT000373635	C/T	Transcript	EPlORYSAT000373635.	tRNA	3297	+
											BA000029.3	366489-366489	A	gene-nad2	C/T	Transcript	transcript-nad2.	nontranslating_CDS	2499	+
											BA000029.3	366489-366489	A	gene-nad9	C/T	Transcript	transcript-nad9.	protein_coding	4124	+
											BA000029.3	366489-366489	A	gene-orf173	C/T	Transcript	transcript-orf173.	protein_coding	689	-
											BA000029.3	366526-366526	A	ENSRNA050013671	C/T	Transcript	ENSRNA050013671-T1.	sense_intronic	2697	+
											BA000029.3	366526-366526	A	EPlORYSAT000373635	C/T	Transcript	EPlORYSAT000373635.	tRNA	3334	+
											BA000029.3	366526-366526	A	gene-nad2	C/T	Transcript	transcript-nad2.	nontranslating_CDS	2536	+
											BA000029.3	366526-366526	A	gene-nad9	C/T	Transcript	transcript-nad9.	protein_coding	4161	+
											BA000029.3	366526-366526	A	gene-orf173	C/T	Transcript	transcript-orf173.	protein_coding	652	-
											BA000029.3	366535-366535	A	ENSRNA050013671	C/T	Transcript	ENSRNA050013671-T1.	sense_intronic	2706	+
											BA000029.3	366535-366535	A	EPlORYSAT000373635	C/T	Transcript	EPlORYSAT000373635.	tRNA	3343	+
											BA000029.3	366535-366535	A	gene-nad2	C/T	Transcript	transcript-nad2.	nontranslating_CDS	2545	+
											BA000029.3	366535-366535	A	gene-nad9	C/T	Transcript	transcript-nad9.	protein_coding	4170	+
											BA000029.3	366535-366535	A	gene-orf173	C/T	Transcript	transcript-orf173.	protein_coding	643	-
											BA000029.3	366600-366600	T	ENSRNA050013671	C/T	Transcript	ENSRNA050013671-T1.	sense_intronic	2771	+
											BA000029.3	366600-366600	T	EPlORYSAT000373635	C/T	Transcript	EPlORYSAT000373635.	tRNA	3408	+
											BA000029.3	366600-366600	T	gene-nad2	C/T	Transcript	transcript-nad2.	nontranslating_CDS	2610	+
											BA000029.3	366600-366600	T	gene-nad9	C/T	Transcript	transcript-nad9.	protein_coding	4235	+
											BA000029.3	366600-366600	T	gene-orf173	C/T	Transcript	transcript-orf173.	protein_coding	578	-
											BA000029.3	366608-366608	T	ENSRNA050013671	C/T	Transcript	ENSRNA050013671-T1.	sense_intronic	2779	+
											BA000029.3	366608-366608	T	EPlORYSAT000373635	C/T	Transcript	EPlORYSAT000373635.	tRNA	3416	+
											BA000029.3	366608-366608	T	gene-nad2	C/T	Transcript	transcript-nad2.	nontranslating_CDS	2618	+
											BA000029.3	366608-366608	T	gene-nad9	C/T	Transcript	transcript-nad9.	protein_coding	4243	+
											BA000029.3	366608-366608	T	gene-orf173	C/T	Transcript	transcript-orf173.	protein_coding	570	-
											BA000029.3	368479-368479	T	ENSRNA050013668	C/T	Transcript	ENSRNA050013668-T1.	sense_intronic	117	+
											BA000029.3	368479-368479	T	ENSRNA050013671	C/T	Transcript	ENSRNA050013671-T1.	sense_intronic	4650	+
											BA000029.3	368479-368479	T	gene-nad2	C/T	Transcript	transcript-nad2.	nontranslating_CDS	4489	+
											BA000029.3	368482-368482	T	ENSRNA050013668	C/T	Transcript	ENSRNA050013668-T1.	sense_intronic	120	+
											BA000029.3	368482-368482	T	ENSRNA050013671	C/T	Transcript	ENSRNA050013671-T1.	sense_intronic	4653	+
											BA000029.3	368482-368482	T	gene-nad2	C/T	Transcript	transcript-nad2.	nontranslating_CDS	4492	+
											BA000029.3	368485-368485	T	ENSRNA050013668	C/T	Transcript	ENSRNA050013668-T1.	sense_intronic	123	+
											BA000029.3	368485-368485	T	ENSRNA050013671	C/T	Transcript	ENSRNA050013671-T1.	sense_intronic	4656	+
											BA000029.3	368485-368485	T	gene-nad2	C/T	Transcript	transcript-nad2.	nontranslating_CDS	4495	+
											BA000029.3	368490-368490	T	ENSRNA050013668	C/T	Transcript	ENSRNA050013668-T1.	sense_intronic	128	+
											BA000029.3	368490-368490	T	ENSRNA050013671	C/T	Transcript	ENSRNA050013671-T1.	sense_intronic	4661	+
											BA000029.3	368490-368490	T	gene-nad2	C/T	Transcript	transcript-nad2.	nontranslating_CDS	4500	+
											BA000029.3	368498-368498	T	ENSRNA050013668	C/T	Transcript	ENSRNA050013668-T1.	sense_intronic	136	+
											BA000029.3	368498-368498	T	ENSRNA050013671	C/T	Transcript	ENSRNA050013671-T1.	sense_intronic	4669	+
											BA000029.3	368498-368498	T	gene-nad2	C/T	Transcript	transcript-nad2.	nontranslating_CDS	4508	+
[truncated: 15 more columns]

## Sheet: WD
Upstream Variants											Downstream Variants											Missense Variants															Synonymous Variants
Chromosome	Location	Allele	Gene	Type	Feature_type	Feature	BIOTYPE	DISTANCE	STRAND		Chromosome	Location	Allele	Gene	Type	Feature_type	Feature	BIOTYPE	DISTANCE	STRAND		Chromosome	Location	Allele	Gene	Type	Feature_type	Feature	BIOTYPE	cDNA_position	CDS_position	Protein_position	Amino_acids	Codons	STRAND		Chromosome	Location	Allele	Gene	Type	Feature_type	Feature	BIOTYPE	cDNA_position	CDS_position	Protein_position	Amino_acids	Codons
BA000029.3	173823-173823	A	gene-nad3	C/T	Transcript	transcript-nad3.	protein_coding	1579	+		BA000029.3	173823-173823	A	ENSRNA050013662	C/T	Transcript	ENSRNA050013662-T1.	sense_intronic	1067	+		BA000029.3	175572-175572	A	gene-nad3	C/T	Transcript	transcript-nad3.	protein_coding	171	171	57	M/I	atG/atA	+		BA000029.3	175590-175590	T	gene-nad3	C/T	Transcript	transcript-nad3.	protein_coding	189	189	63	F	ttC/ttT
BA000029.3	173823-173823	A	gene-orf194	C/T	Transcript	transcript-orf194.	protein_coding	4855	-		BA000029.3	173823-173823	A	gene-rps3-2	C/T	Transcript	transcript-rps3-2.	protein_coding	2914	+		BA000029.3	175613-175613	A	gene-nad3	C/T	Transcript	transcript-nad3.	protein_coding	212	212	71	S/N	aGc/aAc	+		BA000029.3	175701-175701	T	gene-nad3	C/T	Transcript	transcript-nad3.	protein_coding	300	300	100	V	gtC/gtT
BA000029.3	173823-173823	A	gene-rps12-2	C/T	Transcript	transcript-rps12-2.	protein_coding	2091	+		BA000029.3	173966-173966	T	ENSRNA050013662	C/T	Transcript	ENSRNA050013662-T1.	sense_intronic	1210	+		BA000029.3	175649-175649	T	gene-nad3	C/T	Transcript	transcript-nad3.	protein_coding	248	248	83	S/F	tCc/tTc	+		BA000029.3	175719-175719	T	gene-nad3	C/T	Transcript	transcript-nad3.	protein_coding	318	318	106	I	atC/atT
BA000029.3	173966-173966	T	gene-nad3	C/T	Transcript	transcript-nad3.	protein_coding	1436	+		BA000029.3	173966-173966	T	gene-rps3-2	C/T	Transcript	transcript-rps3-2.	protein_coding	3057	+		BA000029.3	175657-175657	T	gene-nad3	C/T	Transcript	transcript-nad3.	protein_coding	256	256	86	P/S	Ccc/Tcc	+		BA000029.3	175758-175758	T	gene-nad3	C/T	Transcript	transcript-nad3.	protein_coding	357	357	119	V	gtC/gtT
BA000029.3	173966-173966	T	gene-orf194	C/T	Transcript	transcript-orf194.	protein_coding	4998	-		BA000029.3	173977-173977	T	ENSRNA050013662	C/T	Transcript	ENSRNA050013662-T1.	sense_intronic	1221	+		BA000029.3	175696-175696	T	gene-nad3	C/T	Transcript	transcript-nad3.	protein_coding	295	295	99	P/S	Ccg/Tcg	+		BA000029.3	176201-176201	T	gene-rps12-2	C/T	Transcript	transcript-rps12-2.	protein_coding	288	288	96	H	caC/caT
BA000029.3	173966-173966	T	gene-rps12-2	C/T	Transcript	transcript-rps12-2.	protein_coding	1948	+		BA000029.3	173977-173977	T	gene-rps3-2	C/T	Transcript	transcript-rps3-2.	protein_coding	3068	+		BA000029.3	175762-175762	T	gene-nad3	C/T	Transcript	transcript-nad3.	protein_coding	361	361	121	P/S	Cct/Tct	+		BA000029.3	198537-198537	T	gene-nad4	C/T	Transcript	transcript-nad4.	protein_coding	153	153	51	Y	taC/taT
BA000029.3	173977-173977	T	gene-nad3	C/T	Transcript	transcript-nad3.	protein_coding	1425	+		BA000029.3	174007-174007	T	ENSRNA050013662	C/T	Transcript	ENSRNA050013662-T1.	sense_intronic	1251	+		BA000029.3	175786-175786	T	gene-nad3	C/T	Transcript	transcript-nad3.	protein_coding	385	385	129	P/S	Cct/Tct	+		BA000029.3	198549-198549	T	gene-nad4	C/T	Transcript	transcript-nad4.	protein_coding	165	165	55	P	ccC/ccT
BA000029.3	173977-173977	T	gene-rps12-2	C/T	Transcript	transcript-rps12-2.	protein_coding	1937	+		BA000029.3	174007-174007	T	gene-rps3-2	C/T	Transcript	transcript-rps3-2.	protein_coding	3098	+		BA000029.3	176158-176158	T	gene-rps12-2	C/T	Transcript	transcript-rps12-2.	protein_coding	245	245	82	A/V	gCc/gTc	+		BA000029.3	212580-212580	T	gene-cox2	C/T	Transcript	transcript-cox2.	protein_coding	168	168	56	S	tcC/tcT
BA000029.3	174007-174007	T	gene-nad3	C/T	Transcript	transcript-nad3.	protein_coding	1395	+		BA000029.3	174158-174158	A	ENSRNA050013662	C/T	Transcript	ENSRNA050013662-T1.	sense_intronic	1402	+		BA000029.3	176181-176181	T	gene-rps12-2	C/T	Transcript	transcript-rps12-2.	protein_coding	268	268	90	P/S	Ccg/Tcg	+		BA000029.3	212616-212616	A	gene-cox2	C/T	Transcript	transcript-cox2.	protein_coding	204	204	68	E	gaG/gaA
BA000029.3	174007-174007	T	gene-rps12-2	C/T	Transcript	transcript-rps12-2.	protein_coding	1907	+		BA000029.3	174158-174158	A	gene-rps3-2	C/T	Transcript	transcript-rps3-2.	protein_coding	3249	+		BA000029.3	176196-176196	T	gene-rps12-2	C/T	Transcript	transcript-rps12-2.	protein_coding	283	283	95	P/S	Ccc/Tcc	+		BA000029.3	212670-212670	T	gene-cox2	C/T	Transcript	transcript-cox2.	protein_coding	258	258	86	I	atC/atT
BA000029.3	174158-174158	A	gene-nad3	C/T	Transcript	transcript-nad3.	protein_coding	1244	+		BA000029.3	174183-174183	A	ENSRNA050013662	C/T	Transcript	ENSRNA050013662-T1.	sense_intronic	1427	+		BA000029.3	198427-198427	T	gene-nad4	C/T	Transcript	transcript-nad4.	protein_coding	43	43	15	P/S	Cct/Tct	+		BA000029.3	225736-225736	A	gene-atp6	G/A	Transcript	transcript-atp6.	protein_coding	540	540	180	S	tcC/tcT
BA000029.3	174158-174158	A	gene-rps12-2	C/T	Transcript	transcript-rps12-2.	protein_coding	1756	+		BA000029.3	174183-174183	A	gene-rps3-2	C/T	Transcript	transcript-rps3-2.	protein_coding	3274	+		BA000029.3	198547-198547	T	gene-nad4	C/T	Transcript	transcript-nad4.	protein_coding	163	163	55	P/S	Cct/Tct	+		BA000029.3	225754-225754	A	gene-atp6	G/A	Transcript	transcript-atp6.	protein_coding	522	522	174	S	tcC/tcT
BA000029.3	174183-174183	A	gene-nad3	C/T	Transcript	transcript-nad3.	protein_coding	1219	+		BA000029.3	174193-174193	A	ENSRNA050013662	C/T	Transcript	ENSRNA050013662-T1.	sense_intronic	1437	+		BA000029.3	198580-198580	T	gene-nad4	C/T	Transcript	transcript-nad4.	protein_coding	196	196	66	P/S	Cct/Tct	+		BA000029.3	225865-225865	T	gene-atp6	G/A	Transcript	transcript-atp6.	protein_coding	411	411	137	S	tcG/tcA
BA000029.3	174183-174183	A	gene-rps12-2	C/T	Transcript	transcript-rps12-2.	protein_coding	1731	+		BA000029.3	174193-174193	A	gene-rps3-2	C/T	Transcript	transcript-rps3-2.	protein_coding	3284	+		BA000029.3	198700-198700	A	gene-nad4	C/T	Transcript	transcript-nad4.	protein_coding	316	316	106	A/T	Gca/Aca	+		BA000029.3	225907-225907	T	gene-atp6	G/A	Transcript	transcript-atp6.	protein_coding	369	369	123	P	ccG/ccA
BA000029.3	174193-174193	A	gene-nad3	C/T	Transcript	transcript-nad3.	protein_coding	1209	+		BA000029.3	174206-174206	T	ENSRNA050013662	C/T	Transcript	ENSRNA050013662-T1.	sense_intronic	1450	+		BA000029.3	212418-212418	A	gene-cox2	C/T	Transcript	transcript-cox2.	protein_coding	6	6	2	M/I	atG/atA	+		BA000029.3	225934-225934	T	gene-atp6	G/A	Transcript	transcript-atp6.	protein_coding	342	342	114	S	tcG/tcA
BA000029.3	174193-174193	A	gene-rps12-2	C/T	Transcript	transcript-rps12-2.	protein_coding	1721	+		BA000029.3	174206-174206	T	gene-rps3-2	C/T	Transcript	transcript-rps3-2.	protein_coding	3297	+		BA000029.3	212425-212425	A	gene-cox2	C/T	Transcript	transcript-cox2.	protein_coding	13	13	5	A/T	Gca/Aca	+		BA000029.3	225940-225940	T	gene-atp6	G/A	Transcript	transcript-atp6.	protein_coding	336	336	112	S	tcG/tcA
BA000029.3	174206-174206	T	gene-nad3	C/T	Transcript	transcript-nad3.	protein_coding	1196	+		BA000029.3	174224-174224	A	ENSRNA050013662	C/T	Transcript	ENSRNA050013662-T1.	sense_intronic	1468	+		BA000029.3	212441-212441	A	gene-cox2	C/T	Transcript	transcript-cox2.	protein_coding	29	29	10	C/Y	tGc/tAc	+		BA000029.3	248712-248712	T	gene-rps4	G/A	Transcript	transcript-rps4.	protein_coding	927	927	309	S	tcG/tcA
BA000029.3	174206-174206	T	gene-rps12-2	C/T	Transcript	transcript-rps12-2.	protein_coding	1708	+		BA000029.3	174224-174224	A	gene-rps3-2	C/T	Transcript	transcript-rps3-2.	protein_coding	3315	+		BA000029.3	212444-212444	T	gene-cox2	C/T	Transcript	transcript-cox2.	protein_coding	32	32	11	P/L	cCc/cTc	+		BA000029.3	263344-263344	T	gene-atp9	C/T	Transcript	transcript-atp9.	protein_coding	204	204	68	F	ttC/ttT
BA000029.3	174224-174224	A	gene-nad3	C/T	Transcript	transcript-nad3.	protein_coding	1178	+		BA000029.3	174238-174238	A	ENSRNA050013662	C/T	Transcript	ENSRNA050013662-T1.	sense_intronic	1482	+		BA000029.3	212488-212488	T	gene-cox2	C/T	Transcript	transcript-cox2.	protein_coding	76	76	26	P/S	Cct/Tct	+		BA000029.3	297759-297759	T	gene-rps19-2	C/T	Transcript	transcript-rps19-2.	protein_coding	75	75	25	S	agC/agT
BA000029.3	174224-174224	A	gene-rps12-2	C/T	Transcript	transcript-rps12-2.	protein_coding	1690	+		BA000029.3	174238-174238	A	gene-rps3-2	C/T	Transcript	transcript-rps3-2.	protein_coding	3329	+		BA000029.3	212555-212555	A	gene-cox2	C/T	Transcript	transcript-cox2.	protein_coding	143	143	48	R/H	cGc/cAc	+		BA000029.3	297846-297846	T	gene-rps19-2	C/T	Transcript	transcript-rps19-2.	protein_coding	162	162	54	T	acC/acT
BA000029.3	174238-174238	A	gene-nad3	C/T	Transcript	transcript-nad3.	protein_coding	1164	+		BA000029.3	175572-175572	A	ENSRNA050013662	C/T	Transcript	ENSRNA050013662-T1.	sense_intronic	2816	+		BA000029.3	212573-212573	T	gene-cox2	C/T	Transcript	transcript-cox2.	protein_coding	161	161	54	S/F	tCc/tTc	+		BA000029.3	298882-298882	T	gene-nad4L	C/T	Transcript	transcript-nad4L.	protein_coding	54	54	18	I	atC/atT
BA000029.3	174238-174238	A	gene-rps12-2	C/T	Transcript	transcript-rps12-2.	protein_coding	1676	+		BA000029.3	175572-175572	A	gene-rps3-2	C/T	Transcript	transcript-rps3-2.	protein_coding	4663	+		BA000029.3	212578-212578	T	gene-cox2	C/T	Transcript	transcript-cox2.	protein_coding	166	166	56	P/S	Cca/Tca	+		BA000029.3	298927-298927	T	gene-nad4L	C/T	Transcript	transcript-nad4L.	protein_coding	99	99	33	I	atC/atT
BA000029.3	175572-175572	A	gene-rps12-2	C/T	Transcript	transcript-rps12-2.	protein_coding	342	+		BA000029.3	175590-175590	T	ENSRNA050013662	C/T	Transcript	ENSRNA050013662-T1.	sense_intronic	2834	+		BA000029.3	225675-225675	T	gene-atp6	G/A	Transcript	transcript-atp6.	protein_coding	601	601	201	V/I	Gtt/Att	-		BA000029.3	304502-304502	A	gene-cob	G/A	Transcript	transcript-cob.	protein_coding	540	540	180	A	gcC/gcT
BA000029.3	175590-175590	T	gene-rps12-2	C/T	Transcript	transcript-rps12-2.	protein_coding	324	+		BA000029.3	175590-175590	T	gene-rps3-2	C/T	Transcript	transcript-rps3-2.	protein_coding	4681	+		BA000029.3	225728-225728	A	gene-atp6	G/A	Transcript	transcript-atp6.	protein_coding	548	548	183	P/L	cCt/cTt	-		BA000029.3	317726-317726	A	gene-mat-r	G/A	Transcript	transcript-mat-r.	protein_coding	123	123	41	S	tcC/tcT
BA000029.3	175613-175613	A	gene-rps12-2	C/T	Transcript	transcript-rps12-2.	protein_coding	301	+		BA000029.3	175613-175613	A	ENSRNA050013662	C/T	Transcript	ENSRNA050013662-T1.	sense_intronic	2857	+		BA000029.3	225761-225761	A	gene-atp6	G/A	Transcript	transcript-atp6.	protein_coding	515	515	172	P/L	cCc/cTc	-		BA000029.3	317756-317756	T	gene-mat-r	G/A	Transcript	transcript-mat-r.	protein_coding	93	93	31	S	tcG/tcA
BA000029.3	175649-175649	T	gene-rps12-2	C/T	Transcript	transcript-rps12-2.	protein_coding	265	+		BA000029.3	175613-175613	A	gene-rps3-2	C/T	Transcript	transcript-rps3-2.	protein_coding	4704	+		BA000029.3	225951-225951	T	gene-atp6	G/A	Transcript	transcript-atp6.	protein_coding	325	325	109	A/T	Gca/Aca	-		BA000029.3	317762-317762	T	gene-mat-r	G/A	Transcript	transcript-mat-r.	protein_coding	87	87	29	P	ccG/ccA
BA000029.3	175657-175657	T	gene-rps12-2	C/T	Transcript	transcript-rps12-2.	protein_coding	257	+		BA000029.3	175649-175649	T	ENSRNA050013662	C/T	Transcript	ENSRNA050013662-T1.	sense_intronic	2893	+		BA000029.3	225966-225966	A	gene-atp6	G/A	Transcript	transcript-atp6.	protein_coding	310	310	104	L/F	Ctt/Ttt	-		BA000029.3	317800-317800	A	gene-mat-r	G/A	Transcript	transcript-mat-r.	protein_coding	49	49	17	L	Cta/Tta
BA000029.3	175696-175696	T	gene-rps12-2	C/T	Transcript	transcript-rps12-2.	protein_coding	218	+		BA000029.3	175649-175649	T	gene-rps3-2	C/T	Transcript	transcript-rps3-2.	protein_coding	4740	+		BA000029.3	248701-248701	A	gene-rps4	G/A	Transcript	transcript-rps4.	protein_coding	938	938	313	P/L	cCt/cTt	-		BA000029.3	317804-317804	A	gene-mat-r	G/A	Transcript	transcript-mat-r.	protein_coding	45	45	15	P	ccC/ccT
BA000029.3	175701-175701	T	gene-rps12-2	C/T	Transcript	transcript-rps12-2.	protein_coding	213	+		BA000029.3	175657-175657	T	ENSRNA050013662	C/T	Transcript	ENSRNA050013662-T1.	sense_intronic	2901	+		BA000029.3	248741-248741	T	gene-rps4	G/A	Transcript	transcript-rps4.	protein_coding	898	898	300	E/K	Gaa/Aaa	-		BA000029.3	323061-323061	A	gene-ccmFn	G/A	Transcript	transcript-ccmFn.	protein_coding	795	795	265	S	tcC/tcT
BA000029.3	175719-175719	T	gene-rps12-2	C/T	Transcript	transcript-rps12-2.	protein_coding	195	+		BA000029.3	175657-175657	T	gene-rps3-2	C/T	Transcript	transcript-rps3-2.	protein_coding	4748	+		BA000029.3	248780-248780	A	gene-rps4	G/A	Transcript	transcript-rps4.	protein_coding	859	859	287	H/Y	Cat/Tat	-		BA000029.3	323076-323076	T	gene-ccmFn	G/A	Transcript	transcript-ccmFn.	protein_coding	780	780	260	P	ccG/ccA
BA000029.3	175758-175758	T	gene-rps12-2	C/T	Transcript	transcript-rps12-2.	protein_coding	156	+		BA000029.3	175696-175696	T	ENSRNA050013662	C/T	Transcript	ENSRNA050013662-T1.	sense_intronic	2940	+		BA000029.3	248900-248900	A	gene-rps4	G/A	Transcript	transcript-rps4.	protein_coding	739	739	247	L/F	Ctc/Ttc	-		BA000029.3	323088-323088	A	gene-ccmFn	G/A	Transcript	transcript-ccmFn.	protein_coding	768	768	256	S	tcC/tcT
BA000029.3	175762-175762	T	gene-rps12-2	C/T	Transcript	transcript-rps12-2.	protein_coding	152	+		BA000029.3	175696-175696	T	gene-rps3-2	C/T	Transcript	transcript-rps3-2.	protein_coding	4787	+		BA000029.3	263330-263330	T	gene-atp9	C/T	Transcript	transcript-atp9.	protein_coding	190	190	64	P/S	Cca/Tca	+		BA000029.3	323157-323157	A	gene-ccmFn	G/A	Transcript	transcript-ccmFn.	protein_coding	699	699	233	S	tcC/tcT
BA000029.3	175786-175786	T	gene-rps12-2	C/T	Transcript	transcript-rps12-2.	protein_coding	128	+		BA000029.3	175701-175701	T	ENSRNA050013662	C/T	Transcript	ENSRNA050013662-T1.	sense_intronic	2945	+		BA000029.3	263351-263351	T	gene-atp9	C/T	Transcript	transcript-atp9.	protein_coding	211	211	71	P/S	Cca/Tca	+		BA000029.3	323160-323160	A	gene-ccmFn	G/A	Transcript	transcript-ccmFn.	protein_coding	696	696	232	S	tcC/tcT
BA000029.3	212418-212418	A	ENSRNA050013666	C/T	Transcript	ENSRNA050013666-T1.	sense_intronic	1597	+		BA000029.3	175701-175701	T	gene-rps3-2	C/T	Transcript	transcript-rps3-2.	protein_coding	4792	+		BA000029.3	263361-263361	T	gene-atp9	C/T	Transcript	transcript-atp9.	protein_coding	221	221	74	S/F	tCc/tTc	+		BA000029.3	323592-323592	A	gene-ccmFn	G/A	Transcript	transcript-ccmFn.	protein_coding	264	264	88	P	ccC/ccT
BA000029.3	212425-212425	A	ENSRNA050013666	C/T	Transcript	ENSRNA050013666-T1.	sense_intronic	1590	+		BA000029.3	175719-175719	T	ENSRNA050013662	C/T	Transcript	ENSRNA050013662-T1.	sense_intronic	2963	+		BA000029.3	297799-297799	T	gene-rps19-2	C/T	Transcript	transcript-rps19-2.	protein_coding	115	115	39	P/S	Ccg/Tcg	+		BA000029.3	323607-323607	T	gene-ccmFn	G/A	Transcript	transcript-ccmFn.	protein_coding	249	249	83	S	tcG/tcA
BA000029.3	212441-212441	A	ENSRNA050013666	C/T	Transcript	ENSRNA050013666-T1.	sense_intronic	1574	+		BA000029.3	175719-175719	T	gene-rps3-2	C/T	Transcript	transcript-rps3-2.	protein_coding	4810	+		BA000029.3	298835-298835	A	gene-nad4L	C/T	Transcript	transcript-nad4L.	protein_coding	7	7	3	A/T	Gct/Act	+		BA000029.3	323637-323637	T	gene-ccmFn	G/A	Transcript	transcript-ccmFn.	protein_coding	219	219	73	A	gcG/gcA
BA000029.3	212444-212444	T	ENSRNA050013666	C/T	Transcript	ENSRNA050013666-T1.	sense_intronic	1571	+		BA000029.3	175758-175758	T	ENSRNA050013662	C/T	Transcript	ENSRNA050013662-T1.	sense_intronic	3002	+		BA000029.3	298868-298868	T	gene-nad4L	C/T	Transcript	transcript-nad4L.	protein_coding	40	40	14	P/S	Cct/Tct	+		BA000029.3	323757-323757	A	gene-ccmFn	G/A	Transcript	transcript-ccmFn.	protein_coding	99	99	33	P	ccC/ccT
BA000029.3	212488-212488	T	ENSRNA050013666	C/T	Transcript	ENSRNA050013666-T1.	sense_intronic	1527	+		BA000029.3	175758-175758	T	gene-rps3-2	C/T	Transcript	transcript-rps3-2.	protein_coding	4849	+		BA000029.3	298922-298922	T	gene-nad4L	C/T	Transcript	transcript-nad4L.	protein_coding	94	94	32	P/S	Cca/Tca	+		BA000029.3	323817-323817	A	gene-ccmFn	G/A	Transcript	transcript-ccmFn.	protein_coding	39	39	13	P	ccC/ccT
BA000029.3	212555-212555	A	ENSRNA050013666	C/T	Transcript	ENSRNA050013666-T1.	sense_intronic	1460	+		BA000029.3	175762-175762	T	ENSRNA050013662	C/T	Transcript	ENSRNA050013662-T1.	sense_intronic	3006	+		BA000029.3	298937-298937	T	gene-nad4L	C/T	Transcript	transcript-nad4L.	protein_coding	109	109	37	P/S	Cca/Tca	+		BA000029.3	330755-330755	A	gene-ccmFc	C/T	Transcript	transcript-ccmFc.	protein_coding	159	159	53	L	ttG/ttA
BA000029.3	212573-212573	T	ENSRNA050013666	C/T	Transcript	ENSRNA050013666-T1.	sense_intronic	1442	+		BA000029.3	175762-175762	T	gene-rps3-2	C/T	Transcript	transcript-rps3-2.	protein_coding	4853	+		BA000029.3	298977-298977	T	gene-nad4L	C/T	Transcript	transcript-nad4L.	protein_coding	149	149	50	S/F	tCc/tTc	+		BA000029.3	330896-330896	T	gene-ccmFc	C/T	Transcript	transcript-ccmFc.	protein_coding	300	300	100	F	ttC/ttT
BA000029.3	212578-212578	T	ENSRNA050013666	C/T	Transcript	ENSRNA050013666-T1.	sense_intronic	1437	+		BA000029.3	175786-175786	T	ENSRNA050013662	C/T	Transcript	ENSRNA050013662-T1.	sense_intronic	3030	+		BA000029.3	299006-299006	T	gene-nad4L	C/T	Transcript	transcript-nad4L.	protein_coding	178	178	60	P/S	Cca/Tca	+		BA000029.3	330920-330920	T	gene-ccmFc	C/T	Transcript	transcript-ccmFc.	protein_coding	324	324	108	F	ttC/ttT
BA000029.3	212580-212580	T	ENSRNA050013666	C/T	Transcript	ENSRNA050013666-T1.	sense_intronic	1435	+		BA000029.3	175786-175786	T	gene-rps3-2	C/T	Transcript	transcript-rps3-2.	protein_coding	4877	+		BA000029.3	299015-299015	T	gene-nad4L	C/T	Transcript	transcript-nad4L.	protein_coding	187	187	63	P/S	Cca/Tca	+		BA000029.3	330992-330992	A	gene-ccmFc	C/T	Transcript	transcript-ccmFc.	protein_coding	396	396	132	L	ttG/ttA
BA000029.3	212616-212616	A	ENSRNA050013666	C/T	Transcript	ENSRNA050013666-T1.	sense_intronic	1399	+		BA000029.3	176158-176158	T	ENSRNA050013662	C/T	Transcript	ENSRNA050013662-T1.	sense_intronic	3402	+		BA000029.3	299024-299024	T	gene-nad4L	C/T	Transcript	transcript-nad4L.	protein_coding	196	196	66	P/S	Cca/Tca	+		BA000029.3	330998-330998	A	gene-ccmFc	C/T	Transcript	transcript-ccmFc.	protein_coding	402	402	134	T	acG/acA
BA000029.3	212670-212670	T	ENSRNA050013666	C/T	Transcript	ENSRNA050013666-T1.	sense_intronic	1345	+		BA000029.3	176158-176158	T	gene-nad3	C/T	Transcript	transcript-nad3.	protein_coding	289	+		BA000029.3	304174-304174	T	gene-cob	G/A	Transcript	transcript-cob.	protein_coding	868	868	290	G/S	Ggt/Agt	-		BA000029.3	361981-361981	A	gene-nad9	C/T	Transcript	transcript-nad9.	protein_coding	189	189	63	E	gaG/gaA
BA000029.3	212796-212796	A	ENSRNA050013666	C/T	Transcript	ENSRNA050013666-T1.	sense_intronic	1219	+		BA000029.3	176181-176181	T	ENSRNA050013662	C/T	Transcript	ENSRNA050013662-T1.	sense_intronic	3425	+		BA000029.3	304188-304188	T	gene-cob	G/A	Transcript	transcript-cob.	protein_coding	854	854	285	R/H	cGt/cAt	-
BA000029.3	231574-231574	T	gene-orf153	G/A	Transcript	transcript-orf153.	protein_coding	4586	+		BA000029.3	176181-176181	T	gene-nad3	C/T	Transcript	transcript-nad3.	protein_coding	312	+		BA000029.3	304231-304231	T	gene-cob	G/A	Transcript	transcript-cob.	protein_coding	811	811	271	A/T	Gcc/Acc	-
BA000029.3	231599-231599	T	gene-orf153	G/A	Transcript	transcript-orf153.	protein_coding	4561	+		BA000029.3	176196-176196	T	ENSRNA050013662	C/T	Transcript	ENSRNA050013662-T1.	sense_intronic	3440	+		BA000029.3	304233-304233	T	gene-cob	G/A	Transcript	transcript-cob.	protein_coding	809	809	270	R/H	cGc/cAc	-
BA000029.3	231601-231601	T	gene-orf153	G/A	Transcript	transcript-orf153.	protein_coding	4559	+		BA000029.3	176196-176196	T	gene-nad3	C/T	Transcript	transcript-nad3.	protein_coding	327	+		BA000029.3	304258-304258	T	gene-cob	G/A	Transcript	transcript-cob.	protein_coding	784	784	262	D/N	Gat/Aat	-
BA000029.3	231614-231614	T	gene-orf153	G/A	Transcript	transcript-orf153.	protein_coding	4546	+		BA000029.3	176201-176201	T	ENSRNA050013662	C/T	Transcript	ENSRNA050013662-T1.	sense_intronic	3445	+		BA000029.3	304461-304461	A	gene-cob	G/A	Transcript	transcript-cob.	protein_coding	581	581	194	P/L	cCt/cTt	-
BA000029.3	231616-231616	A	gene-orf153	G/A	Transcript	transcript-orf153.	protein_coding	4544	+		BA000029.3	176201-176201	T	gene-nad3	C/T	Transcript	transcript-nad3.	protein_coding	332	+		BA000029.3	304473-304473	A	gene-cob	G/A	Transcript	transcript-cob.	protein_coding	569	569	190	P/L	cCt/cTt	-
BA000029.3	231631-231631	A	gene-orf153	G/A	Transcript	transcript-orf153.	protein_coding	4529	+		BA000029.3	212418-212418	A	gene-orf161	C/T	Transcript	transcript-orf161.	protein_coding	2643	-		BA000029.3	304477-304477	T	gene-cob	G/A	Transcript	transcript-cob.	protein_coding	565	565	189	D/N	Gat/Aat	-
BA000029.3	231637-231637	A	gene-orf153	G/A	Transcript	transcript-orf153.	protein_coding	4523	+		BA000029.3	212425-212425	A	gene-orf161	C/T	Transcript	transcript-orf161.	protein_coding	2636	-		BA000029.3	304513-304513	T	gene-cob	G/A	Transcript	transcript-cob.	protein_coding	529	529	177	V/M	Gtg/Atg	-
BA000029.3	232781-232781	A	ENSRNA050013672	G/A	Transcript	ENSRNA050013672-T1.	sense_intronic	1050	-		BA000029.3	212441-212441	A	gene-orf161	C/T	Transcript	transcript-orf161.	protein_coding	2620	-		BA000029.3	317745-317745	T	gene-mat-r	G/A	Transcript	transcript-mat-r.	protein_coding	104	104	35	R/H	cGc/cAc	-
BA000029.3	232781-232781	A	gene-orf153	G/A	Transcript	transcript-orf153.	protein_coding	3379	+		BA000029.3	212444-212444	T	gene-orf161	C/T	Transcript	transcript-orf161.	protein_coding	2617	-		BA000029.3	323110-323110	A	gene-ccmFn	G/A	Transcript	transcript-ccmFn.	protein_coding	746	746	249	P/L	cCt/cTt	-
BA000029.3	232784-232784	A	ENSRNA050013672	G/A	Transcript	ENSRNA050013672-T1.	sense_intronic	1053	-		BA000029.3	212488-212488	T	gene-orf161	C/T	Transcript	transcript-orf161.	protein_coding	2573	-		BA000029.3	323594-323594	T	gene-ccmFn	G/A	Transcript	transcript-ccmFn.	protein_coding	262	262	88	A/T	Gca/Aca	-
BA000029.3	232784-232784	A	gene-orf153	G/A	Transcript	transcript-orf153.	protein_coding	3376	+		BA000029.3	212555-212555	A	gene-orf161	C/T	Transcript	transcript-orf161.	protein_coding	2506	-		BA000029.3	330741-330741	A	gene-ccmFc	C/T	Transcript	transcript-ccmFc.	protein_coding	145	145	49	A/T	Gct/Act	+
BA000029.3	232793-232793	T	ENSRNA050013672	G/A	Transcript	ENSRNA050013672-T1.	sense_intronic	1062	-		BA000029.3	212573-212573	T	gene-orf161	C/T	Transcript	transcript-orf161.	protein_coding	2488	-		BA000029.3	330787-330787	A	gene-ccmFc	C/T	Transcript	transcript-ccmFc.	protein_coding	191	191	64	C/Y	tGc/tAc	+
BA000029.3	232793-232793	T	gene-orf153	G/A	Transcript	transcript-orf153.	protein_coding	3367	+		BA000029.3	212578-212578	T	gene-orf161	C/T	Transcript	transcript-orf161.	protein_coding	2483	-		BA000029.3	330901-330901	T	gene-ccmFc	C/T	Transcript	transcript-ccmFc.	protein_coding	305	305	102	S/F	tCc/tTc	+
BA000029.3	232823-232823	T	ENSRNA050013672	G/A	Transcript	ENSRNA050013672-T1.	sense_intronic	1092	-		BA000029.3	212580-212580	T	gene-orf161	C/T	Transcript	transcript-orf161.	protein_coding	2481	-		BA000029.3	330964-330964	A	gene-ccmFc	C/T	Transcript	transcript-ccmFc.	protein_coding	368	368	123	C/Y	tGc/tAc	+
BA000029.3	232823-232823	T	gene-orf153	G/A	Transcript	transcript-orf153.	protein_coding	3337	+		BA000029.3	212616-212616	A	gene-orf161	C/T	Transcript	transcript-orf161.	protein_coding	2445	-		BA000029.3	331138-331138	T	gene-ccmFc	C/T	Transcript	transcript-ccmFc.	protein_coding	542	542	181	A/V	gCc/gTc	+
BA000029.3	232847-232847	A	ENSRNA050013672	G/A	Transcript	ENSRNA050013672-T1.	sense_intronic	1116	-		BA000029.3	212670-212670	T	gene-orf161	C/T	Transcript	transcript-orf161.	protein_coding	2391	-		BA000029.3	352407-352407	T	gene-atp1	C/T	Transcript	transcript-atp1.	protein_coding	29	29	10	P/L	cCc/cTc	+
BA000029.3	232847-232847	A	gene-orf153	G/A	Transcript	transcript-orf153.	protein_coding	3313	+		BA000029.3	212796-212796	A	gene-orf161	C/T	Transcript	transcript-orf161.	protein_coding	2265	-		BA000029.3	353669-353669	T	gene-atp1	C/T	Transcript	transcript-atp1.	protein_coding	1291	1291	431	P/S	Ccc/Tcc	+
BA000029.3	297759-297759	T	gene-nad4L	C/T	Transcript	transcript-nad4L.	protein_coding	1070	+		BA000029.3	214135-214135	A	ENSRNA050013666	C/T	Transcript	ENSRNA050013666-T1.	sense_intronic	60	+		BA000029.3	353867-353867	T	gene-atp1	C/T	Transcript	transcript-atp1.	protein_coding	1489	1489	497	P/S	Cct/Tct	+
BA000029.3	297799-297799	T	gene-nad4L	C/T	Transcript	transcript-nad4L.	protein_coding	1030	+		BA000029.3	214135-214135	A	gene-cox2	C/T	Transcript	transcript-cox2.	protein_coding	1335	+		BA000029.3	353876-353876	T	gene-atp1	C/T	Transcript	transcript-atp1.	protein_coding	1498	1498	500	P/S	Cct/Tct	+
BA000029.3	297846-297846	T	gene-nad4L	C/T	Transcript	transcript-nad4L.	protein_coding	983	+		BA000029.3	214135-214135	A	gene-orf161	C/T	Transcript	transcript-orf161.	protein_coding	926	-		BA000029.3	361805-361805	A	gene-nad9	C/T	Transcript	transcript-nad9.	protein_coding	13	13	5	A/T	Gcc/Acc	+
BA000029.3	304174-304174	T	gene-orf241	G/A	Transcript	transcript-orf241.	protein_coding	3645	-		BA000029.3	214152-214152	A	ENSRNA050013666	C/T	Transcript	ENSRNA050013666-T1.	sense_intronic	77	+		BA000029.3	361883-361883	A	gene-nad9	C/T	Transcript	transcript-nad9.	protein_coding	91	91	31	A/T	Gct/Act	+
BA000029.3	304188-304188	T	gene-orf241	G/A	Transcript	transcript-orf241.	protein_coding	3659	-		BA000029.3	214152-214152	A	gene-cox2	C/T	Transcript	transcript-cox2.	protein_coding	1352	+		BA000029.3	361890-361890	A	gene-nad9	C/T	Transcript	transcript-nad9.	protein_coding	98	98	33	S/N	aGc/aAc	+
BA000029.3	304231-304231	T	gene-orf241	G/A	Transcript	transcript-orf241.	protein_coding	3702	-		BA000029.3	214152-214152	A	gene-orf161	C/T	Transcript	transcript-orf161.	protein_coding	909	-		BA000029.3	361904-361904	A	gene-nad9	C/T	Transcript	transcript-nad9.	protein_coding	112	112	38	A/T	Gca/Aca	+
BA000029.3	304233-304233	T	gene-orf241	G/A	Transcript	transcript-orf241.	protein_coding	3704	-		BA000029.3	214168-214168	A	ENSRNA050013666	C/T	Transcript	ENSRNA050013666-T1.	sense_intronic	93	+		BA000029.3	361958-361958	T	gene-nad9	C/T	Transcript	transcript-nad9.	protein_coding	166	166	56	P/S	Ccg/Tcg	+
BA000029.3	304258-304258	T	gene-orf241	G/A	Transcript	transcript-orf241.	protein_coding	3729	-		BA000029.3	214168-214168	A	gene-cox2	C/T	Transcript	transcript-cox2.	protein_coding	1368	+
BA000029.3	304461-304461	A	gene-orf241	G/A	Transcript	transcript-orf241.	protein_coding	3932	-		BA000029.3	214168-214168	A	gene-orf161	C/T	Transcript	transcript-orf161.	protein_coding	893	-
BA000029.3	304473-304473	A	gene-orf241	G/A	Transcript	transcript-orf241.	protein_coding	3944	-		BA000029.3	214236-214236	A	ENSRNA050013666	C/T	Transcript	ENSRNA050013666-T1.	sense_intronic	161	+
BA000029.3	304477-304477	T	gene-orf241	G/A	Transcript	transcript-orf241.	protein_coding	3948	-		BA000029.3	214236-214236	A	gene-cox2	C/T	Transcript	transcript-cox2.	protein_coding	1436	+
BA000029.3	304502-304502	A	gene-orf241	G/A	Transcript	transcript-orf241.	protein_coding	3973	-		BA000029.3	214236-214236	A	gene-orf161	C/T	Transcript	transcript-orf161.	protein_coding	825	-
BA000029.3	304513-304513	T	gene-orf241	G/A	Transcript	transcript-orf241.	protein_coding	3984	-		BA000029.3	214249-214249	A	ENSRNA050013666	C/T	Transcript	ENSRNA050013666-T1.	sense_intronic	174	+
BA000029.3	323061-323061	A	gene-rps1	G/A	Transcript	transcript-rps1.	protein_coding	1175	-		BA000029.3	214249-214249	A	gene-cox2	C/T	Transcript	transcript-cox2.	protein_coding	1449	+
BA000029.3	323076-323076	T	gene-rps1	G/A	Transcript	transcript-rps1.	protein_coding	1190	-		BA000029.3	214249-214249	A	gene-orf161	C/T	Transcript	transcript-orf161.	protein_coding	812	-
BA000029.3	323088-323088	A	gene-rps1	G/A	Transcript	transcript-rps1.	protein_coding	1202	-		BA000029.3	214273-214273	A	ENSRNA050013666	C/T	Transcript	ENSRNA050013666-T1.	sense_intronic	198	+
BA000029.3	323110-323110	A	gene-rps1	G/A	Transcript	transcript-rps1.	protein_coding	1224	-		BA000029.3	214273-214273	A	gene-cox2	C/T	Transcript	transcript-cox2.	protein_coding	1473	+
BA000029.3	323157-323157	A	gene-rps1	G/A	Transcript	transcript-rps1.	protein_coding	1271	-		BA000029.3	214273-214273	A	gene-orf161	C/T	Transcript	transcript-orf161.	protein_coding	788	-
BA000029.3	323160-323160	A	gene-rps1	G/A	Transcript	transcript-rps1.	protein_coding	1274	-		BA000029.3	214306-214306	A	ENSRNA050013666	C/T	Transcript	ENSRNA050013666-T1.	sense_intronic	231	+
BA000029.3	323592-323592	A	gene-rps1	G/A	Transcript	transcript-rps1.	protein_coding	1706	-		BA000029.3	214306-214306	A	gene-cox2	C/T	Transcript	transcript-cox2.	protein_coding	1506	+
BA000029.3	323594-323594	T	gene-rps1	G/A	Transcript	transcript-rps1.	protein_coding	1708	-		BA000029.3	214306-214306	A	gene-orf161	C/T	Transcript	transcript-orf161.	protein_coding	755	-
BA000029.3	323607-323607	T	gene-rps1	G/A	Transcript	transcript-rps1.	protein_coding	1721	-		BA000029.3	214324-214324	A	ENSRNA050013666	C/T	Transcript	ENSRNA050013666-T1.	sense_intronic	249	+
BA000029.3	323637-323637	T	gene-rps1	G/A	Transcript	transcript-rps1.	protein_coding	1751	-		BA000029.3	214324-214324	A	gene-cox2	C/T	Transcript	transcript-cox2.	protein_coding	1524	+
BA000029.3	323757-323757	A	gene-rps1	G/A	Transcript	transcript-rps1.	protein_coding	1871	-		BA000029.3	214324-214324	A	gene-orf161	C/T	Transcript	transcript-orf161.	protein_coding	737	-
BA000029.3	323817-323817	A	gene-rps1	G/A	Transcript	transcript-rps1.	protein_coding	1931	-		BA000029.3	214390-214390	T	ENSRNA050013666	C/T	Transcript	ENSRNA050013666-T1.	sense_intronic	315	+
BA000029.3	332459-332459	T	EPlORYSAT000373650	C/T	Transcript	EPlORYSAT000373650.	tRNA	4269	+		BA000029.3	214390-214390	T	gene-cox2	C/T	Transcript	transcript-cox2.	protein_coding	1590	+
BA000029.3	332499-332499	T	EPlORYSAT000373650	C/T	Transcript	EPlORYSAT000373650.	tRNA	4229	+		BA000029.3	214390-214390	T	gene-orf161	C/T	Transcript	transcript-orf161.	protein_coding	671	-
BA000029.3	332559-332559	A	EPlORYSAT000373650	C/T	Transcript	EPlORYSAT000373650.	tRNA	4169	+		BA000029.3	225675-225675	T	gene-orf187	G/A	Transcript	transcript-orf187.	protein_coding	3089	+
BA000029.3	332559-332559	A	gene-orf284	C/T	Transcript	transcript-orf284.	protein_coding	4961	+		BA000029.3	225720-225720	A	gene-orf187	G/A	Transcript	transcript-orf187.	protein_coding	3134	+
BA000029.3	332729-332729	T	EPlORYSAT000373650	C/T	Transcript	EPlORYSAT000373650.	tRNA	3999	+		BA000029.3	225728-225728	A	gene-orf187	G/A	Transcript	transcript-orf187.	protein_coding	3142	+
BA000029.3	332729-332729	T	gene-orf284	C/T	Transcript	transcript-orf284.	protein_coding	4791	+		BA000029.3	225736-225736	A	gene-orf187	G/A	Transcript	transcript-orf187.	protein_coding	3150	+
BA000029.3	332750-332750	T	EPlORYSAT000373650	C/T	Transcript	EPlORYSAT000373650.	tRNA	3978	+		BA000029.3	225754-225754	A	gene-orf187	G/A	Transcript	transcript-orf187.	protein_coding	3168	+
BA000029.3	332750-332750	T	gene-orf284	C/T	Transcript	transcript-orf284.	protein_coding	4770	+		BA000029.3	225761-225761	A	gene-orf187	G/A	Transcript	transcript-orf187.	protein_coding	3175	+
BA000029.3	353669-353669	T	EPlORYSAT000373657	C/T	Transcript	EPlORYSAT000373657.	tRNA	4183	+		BA000029.3	225865-225865	T	gene-orf187	G/A	Transcript	transcript-orf187.	protein_coding	3279	+
BA000029.3	353867-353867	T	EPlORYSAT000373657	C/T	Transcript	EPlORYSAT000373657.	tRNA	3985	+		BA000029.3	225907-225907	T	gene-orf187	G/A	Transcript	transcript-orf187.	protein_coding	3321	+
BA000029.3	353876-353876	T	EPlORYSAT000373657	C/T	Transcript	EPlORYSAT000373657.	tRNA	3976	+		BA000029.3	225934-225934	T	gene-orf187	G/A	Transcript	transcript-orf187.	protein_coding	3348	+
BA000029.3	361805-361805	A	ENSRNA050013671	C/T	Transcript	ENSRNA050013671-T1.	sense_intronic	1936	+		BA000029.3	225940-225940	T	gene-orf187	G/A	Transcript	transcript-orf187.	protein_coding	3354	+
BA000029.3	361805-361805	A	EPlORYSAT000373635	C/T	Transcript	EPlORYSAT000373635.	tRNA	1305	+		BA000029.3	225951-225951	T	gene-orf187	G/A	Transcript	transcript-orf187.	protein_coding	3365	+
BA000029.3	361805-361805	A	gene-nad2	C/T	Transcript	transcript-nad2.	nontranslating_CDS	2025	+		BA000029.3	225966-225966	A	gene-orf187	G/A	Transcript	transcript-orf187.	protein_coding	3380	+
BA000029.3	361883-361883	A	ENSRNA050013671	C/T	Transcript	ENSRNA050013671-T1.	sense_intronic	1858	+		BA000029.3	231574-231574	T	ENSRNA050013672	G/A	Transcript	ENSRNA050013672-T1.	sense_intronic	96	-
BA000029.3	361883-361883	A	EPlORYSAT000373635	C/T	Transcript	EPlORYSAT000373635.	tRNA	1227	+		BA000029.3	231599-231599	T	ENSRNA050013672	G/A	Transcript	ENSRNA050013672-T1.	sense_intronic	71	-
BA000029.3	361883-361883	A	gene-nad2	C/T	Transcript	transcript-nad2.	nontranslating_CDS	1947	+		BA000029.3	231601-231601	T	ENSRNA050013672	G/A	Transcript	ENSRNA050013672-T1.	sense_intronic	69	-
BA000029.3	361890-361890	A	ENSRNA050013671	C/T	Transcript	ENSRNA050013671-T1.	sense_intronic	1851	+		BA000029.3	231614-231614	T	ENSRNA050013672	G/A	Transcript	ENSRNA050013672-T1.	sense_intronic	56	-
BA000029.3	361890-361890	A	EPlORYSAT000373635	C/T	Transcript	EPlORYSAT000373635.	tRNA	1220	+		BA000029.3	231616-231616	A	ENSRNA050013672	G/A	Transcript	ENSRNA050013672-T1.	sense_intronic	54	-
BA000029.3	361890-361890	A	gene-nad2	C/T	Transcript	transcript-nad2.	nontranslating_CDS	1940	+		BA000029.3	231631-231631	A	ENSRNA050013672	G/A	Transcript	ENSRNA050013672-T1.	sense_intronic	39	-
BA000029.3	361904-361904	A	ENSRNA050013671	C/T	Transcript	ENSRNA050013671-T1.	sense_intronic	1837	+		BA000029.3	231637-231637	A	ENSRNA050013672	G/A	Transcript	ENSRNA050013672-T1.	sense_intronic	33	-
BA000029.3	361904-361904	A	EPlORYSAT000373635	C/T	Transcript	EPlORYSAT000373635.	tRNA	1206	+		BA000029.3	263330-263330	T	EPlORYSAT000373653	C/T	Transcript	EPlORYSAT000373653.	tRNA	1626	+
BA000029.3	361904-361904	A	gene-nad2	C/T	Transcript	transcript-nad2.	nontranslating_CDS	1926	+		BA000029.3	263344-263344	T	EPlORYSAT000373653	C/T	Transcript	EPlORYSAT000373653.	tRNA	1640	+
BA000029.3	361958-361958	T	ENSRNA050013671	C/T	Transcript	ENSRNA050013671-T1.	sense_intronic	1783	+		BA000029.3	263351-263351	T	EPlORYSAT000373653	C/T	Transcript	EPlORYSAT000373653.	tRNA	1647	+
BA000029.3	361958-361958	T	EPlORYSAT000373635	C/T	Transcript	EPlORYSAT000373635.	tRNA	1152	+		BA000029.3	263361-263361	T	EPlORYSAT000373653	C/T	Transcript	EPlORYSAT000373653.	tRNA	1657	+
BA000029.3	361958-361958	T	gene-nad2	C/T	Transcript	transcript-nad2.	nontranslating_CDS	1872	+		BA000029.3	297759-297759	T	gene-orf241	C/T	Transcript	transcript-orf241.	protein_coding	2045	-
BA000029.3	361981-361981	A	ENSRNA050013671	C/T	Transcript	ENSRNA050013671-T1.	sense_intronic	1760	+		BA000029.3	297759-297759	T	gene-rpl2-2	C/T	Transcript	transcript-rpl2-2.	protein_coding	2228	+
BA000029.3	361981-361981	A	EPlORYSAT000373635	C/T	Transcript	EPlORYSAT000373635.	tRNA	1129	+		BA000029.3	297799-297799	T	gene-orf241	C/T	Transcript	transcript-orf241.	protein_coding	2005	-
BA000029.3	361981-361981	A	gene-nad2	C/T	Transcript	transcript-nad2.	nontranslating_CDS	1849	+		BA000029.3	297799-297799	T	gene-rpl2-2	C/T	Transcript	transcript-rpl2-2.	protein_coding	2268	+
BA000029.3	366468-366468	T	ENSRNA050013668	C/T	Transcript	ENSRNA050013668-T1.	sense_intronic	1798	+		BA000029.3	297846-297846	T	gene-orf241	C/T	Transcript	transcript-orf241.	protein_coding	1958	-
BA000029.3	366480-366480	T	ENSRNA050013668	C/T	Transcript	ENSRNA050013668-T1.	sense_intronic	1786	+		BA000029.3	297846-297846	T	gene-rpl2-2	C/T	Transcript	transcript-rpl2-2.	protein_coding	2315	+
BA000029.3	366489-366489	T	ENSRNA050013668	C/T	Transcript	ENSRNA050013668-T1.	sense_intronic	1777	+		BA000029.3	298829-298829	A	gene-orf241	C/T	Transcript	transcript-orf241.	protein_coding	975	-
BA000029.3	366535-366535	T	ENSRNA050013668	C/T	Transcript	ENSRNA050013668-T1.	sense_intronic	1731	+		BA000029.3	298829-298829	A	gene-rpl2-2	C/T	Transcript	transcript-rpl2-2.	protein_coding	3298	+
BA000029.3	366600-366600	A	ENSRNA050013668	C/T	Transcript	ENSRNA050013668-T1.	sense_intronic	1666	+		BA000029.3	298829-298829	A	gene-rps19-2	C/T	Transcript	transcript-rps19-2.	protein_coding	863	+
BA000029.3	366608-366608	A	ENSRNA050013668	C/T	Transcript	ENSRNA050013668-T1.	sense_intronic	1658	+		BA000029.3	298835-298835	A	gene-orf241	C/T	Transcript	transcript-orf241.	protein_coding	969	-
BA000029.3	366708-366708	T	ENSRNA050013668	C/T	Transcript	ENSRNA050013668-T1.	sense_intronic	1558	+		BA000029.3	298835-298835	A	gene-rpl2-2	C/T	Transcript	transcript-rpl2-2.	protein_coding	3304	+
BA000029.3	366730-366730	T	ENSRNA050013668	C/T	Transcript	ENSRNA050013668-T1.	sense_intronic	1536	+		BA000029.3	298835-298835	A	gene-rps19-2	C/T	Transcript	transcript-rps19-2.	protein_coding	869	+
BA000029.3	366737-366737	T	ENSRNA050013668	C/T	Transcript	ENSRNA050013668-T1.	sense_intronic	1529	+		BA000029.3	298868-298868	T	gene-cob	C/T	Transcript	transcript-cob.	protein_coding	4980	-
BA000029.3	366754-366754	T	ENSRNA050013668	C/T	Transcript	ENSRNA050013668-T1.	sense_intronic	1512	+		BA000029.3	298868-298868	T	gene-orf241	C/T	Transcript	transcript-orf241.	protein_coding	936	-
BA000029.3	405493-405493	A	gene-orf160	G/A	Transcript	transcript-orf160.	protein_coding	2783	-		BA000029.3	298868-298868	T	gene-rpl2-2	C/T	Transcript	transcript-rpl2-2.	protein_coding	3337	+
BA000029.3	405515-405515	A	gene-orf160	G/A	Transcript	transcript-orf160.	protein_coding	2805	-		BA000029.3	298868-298868	T	gene-rps19-2	C/T	Transcript	transcript-rps19-2.	protein_coding	902	+
											BA000029.3	298882-298882	T	gene-cob	C/T	Transcript	transcript-cob.	protein_coding	4966	-
											BA000029.3	298882-298882	T	gene-orf241	C/T	Transcript	transcript-orf241.	protein_coding	922	-
											BA000029.3	298882-298882	T	gene-rpl2-2	C/T	Transcript	transcript-rpl2-2.	protein_coding	3351	+
											BA000029.3	298882-298882	T	gene-rps19-2	C/T	Transcript	transcript-rps19-2.	protein_coding	916	+
											BA000029.3	298922-298922	T	gene-cob	C/T	Transcript	transcript-cob.	protein_coding	4926	-
											BA000029.3	298922-298922	T	gene-orf241	C/T	Transcript	transcript-orf241.	protein_coding	882	-
											BA000029.3	298922-298922	T	gene-rpl2-2	C/T	Transcript	transcript-rpl2-2.	protein_coding	3391	+
											BA000029.3	298922-298922	T	gene-rps19-2	C/T	Transcript	transcript-rps19-2.	protein_coding	956	+
											BA000029.3	298927-298927	T	gene-cob	C/T	Transcript	transcript-cob.	protein_coding	4921	-
											BA000029.3	298927-298927	T	gene-orf241	C/T	Transcript	transcript-orf241.	protein_coding	877	-
											BA000029.3	298927-298927	T	gene-rpl2-2	C/T	Transcript	transcript-rpl2-2.	protein_coding	3396	+
											BA000029.3	298927-298927	T	gene-rps19-2	C/T	Transcript	transcript-rps19-2.	protein_coding	961	+
											BA000029.3	298937-298937	T	gene-cob	C/T	Transcript	transcript-cob.	protein_coding	4911	-
											BA000029.3	298937-298937	T	gene-orf241	C/T	Transcript	transcript-orf241.	protein_coding	867	-
											BA000029.3	298937-298937	T	gene-rpl2-2	C/T	Transcript	transcript-rpl2-2.	protein_coding	3406	+
											BA000029.3	298937-298937	T	gene-rps19-2	C/T	Transcript	transcript-rps19-2.	protein_coding	971	+
											BA000029.3	298977-298977	T	gene-cob	C/T	Transcript	transcript-cob.	protein_coding	4871	-
											BA000029.3	298977-298977	T	gene-orf241	C/T	Transcript	transcript-orf241.	protein_coding	827	-
											BA000029.3	298977-298977	T	gene-rpl2-2	C/T	Transcript	transcript-rpl2-2.	protein_coding	3446	+
											BA000029.3	298977-298977	T	gene-rps19-2	C/T	Transcript	transcript-rps19-2.	protein_coding	1011	+
											BA000029.3	299006-299006	T	gene-cob	C/T	Transcript	transcript-cob.	protein_coding	4842	-
											BA000029.3	299006-299006	T	gene-orf241	C/T	Transcript	transcript-orf241.	protein_coding	798	-
											BA000029.3	299006-299006	T	gene-rpl2-2	C/T	Transcript	transcript-rpl2-2.	protein_coding	3475	+
											BA000029.3	299006-299006	T	gene-rps19-2	C/T	Transcript	transcript-rps19-2.	protein_coding	1040	+
											BA000029.3	299015-299015	T	gene-cob	C/T	Transcript	transcript-cob.	protein_coding	4833	-
											BA000029.3	299015-299015	T	gene-orf241	C/T	Transcript	transcript-orf241.	protein_coding	789	-
											BA000029.3	299015-299015	T	gene-rpl2-2	C/T	Transcript	transcript-rpl2-2.	protein_coding	3484	+
											BA000029.3	299015-299015	T	gene-rps19-2	C/T	Transcript	transcript-rps19-2.	protein_coding	1049	+
											BA000029.3	299024-299024	T	gene-cob	C/T	Transcript	transcript-cob.	protein_coding	4824	-
											BA000029.3	299024-299024	T	gene-orf241	C/T	Transcript	transcript-orf241.	protein_coding	780	-
											BA000029.3	299024-299024	T	gene-rpl2-2	C/T	Transcript	transcript-rpl2-2.	protein_coding	3493	+
											BA000029.3	299024-299024	T	gene-rps19-2	C/T	Transcript	transcript-rps19-2.	protein_coding	1058	+
											BA000029.3	315104-315104	T	gene-mat-r	G/A	Transcript	transcript-mat-r.	protein_coding	708	-
											BA000029.3	315115-315115	T	gene-mat-r	G/A	Transcript	transcript-mat-r.	protein_coding	697	-
											BA000029.3	315164-315164	A	gene-mat-r	G/A	Transcript	transcript-mat-r.	protein_coding	648	-
											BA000029.3	315178-315178	A	gene-mat-r	G/A	Transcript	transcript-mat-r.	protein_coding	634	-
											BA000029.3	315190-315190	A	gene-mat-r	G/A	Transcript	transcript-mat-r.	protein_coding	622	-
											BA000029.3	315234-315234	A	gene-mat-r	G/A	Transcript	transcript-mat-r.	protein_coding	578	-
											BA000029.3	315258-315258	A	gene-mat-r	G/A	Transcript	transcript-mat-r.	protein_coding	554	-
											BA000029.3	315270-315270	A	gene-mat-r	G/A	Transcript	transcript-mat-r.	protein_coding	542	-
											BA000029.3	315279-315279	A	gene-mat-r	G/A	Transcript	transcript-mat-r.	protein_coding	533	-
											BA000029.3	317726-317726	A	gene-ccmFn	G/A	Transcript	transcript-ccmFn.	protein_coding	4345	-
											BA000029.3	317726-317726	A	gene-rps1	G/A	Transcript	transcript-rps1.	protein_coding	3642	-
											BA000029.3	317745-317745	T	gene-ccmFn	G/A	Transcript	transcript-ccmFn.	protein_coding	4326	-
											BA000029.3	317745-317745	T	gene-rps1	G/A	Transcript	transcript-rps1.	protein_coding	3623	-
											BA000029.3	317756-317756	T	gene-ccmFn	G/A	Transcript	transcript-ccmFn.	protein_coding	4315	-
											BA000029.3	317756-317756	T	gene-rps1	G/A	Transcript	transcript-rps1.	protein_coding	3612	-
											BA000029.3	317762-317762	T	gene-ccmFn	G/A	Transcript	transcript-ccmFn.	protein_coding	4309	-
											BA000029.3	317762-317762	T	gene-rps1	G/A	Transcript	transcript-rps1.	protein_coding	3606	-
											BA000029.3	317800-317800	A	gene-ccmFn	G/A	Transcript	transcript-ccmFn.	protein_coding	4271	-
											BA000029.3	317800-317800	A	gene-rps1	G/A	Transcript	transcript-rps1.	protein_coding	3568	-
											BA000029.3	317804-317804	A	gene-ccmFn	G/A	Transcript	transcript-ccmFn.	protein_coding	4267	-
											BA000029.3	317804-317804	A	gene-rps1	G/A	Transcript	transcript-rps1.	protein_coding	3564	-
											BA000029.3	332459-332459	T	gene-ccmFc	C/T	Transcript	transcript-ccmFc.	protein_coding	1114	+
											BA000029.3	332459-332459	T	gene-orf165	C/T	Transcript	transcript-orf165.	protein_coding	4618	-
											BA000029.3	332499-332499	T	gene-ccmFc	C/T	Transcript	transcript-ccmFc.	protein_coding	1154	+
											BA000029.3	332499-332499	T	gene-orf165	C/T	Transcript	transcript-orf165.	protein_coding	4578	-
											BA000029.3	332559-332559	A	gene-ccmFc	C/T	Transcript	transcript-ccmFc.	protein_coding	1214	+
											BA000029.3	332559-332559	A	gene-orf165	C/T	Transcript	transcript-orf165.	protein_coding	4518	-
											BA000029.3	332729-332729	T	gene-ccmFc	C/T	Transcript	transcript-ccmFc.	protein_coding	1384	+
											BA000029.3	332729-332729	T	gene-orf165	C/T	Transcript	transcript-orf165.	protein_coding	4348	-
											BA000029.3	332750-332750	T	gene-ccmFc	C/T	Transcript	transcript-ccmFc.	protein_coding	1405	+
											BA000029.3	332750-332750	T	gene-orf165	C/T	Transcript	transcript-orf165.	protein_coding	4327	-
											BA000029.3	361805-361805	A	EPlORYSAT000373612	C/T	Transcript	EPlORYSAT000373612.	tRNA	2256	+
											BA000029.3	361805-361805	A	EPlORYSAT000373657	C/T	Transcript	EPlORYSAT000373657.	tRNA	3867	+
											BA000029.3	361883-361883	A	EPlORYSAT000373612	C/T	Transcript	EPlORYSAT000373612.	tRNA	2334	+
											BA000029.3	361883-361883	A	EPlORYSAT000373657	C/T	Transcript	EPlORYSAT000373657.	tRNA	3945	+
											BA000029.3	361890-361890	A	EPlORYSAT000373612	C/T	Transcript	EPlORYSAT000373612.	tRNA	2341	+
											BA000029.3	361890-361890	A	EPlORYSAT000373657	C/T	Transcript	EPlORYSAT000373657.	tRNA	3952	+
											BA000029.3	361904-361904	A	EPlORYSAT000373612	C/T	Transcript	EPlORYSAT000373612.	tRNA	2355	+
											BA000029.3	361904-361904	A	EPlORYSAT000373657	C/T	Transcript	EPlORYSAT000373657.	tRNA	3966	+
											BA000029.3	361958-361958	T	EPlORYSAT000373612	C/T	Transcript	EPlORYSAT000373612.	tRNA	2409	+
											BA000029.3	361958-361958	T	EPlORYSAT000373657	C/T	Transcript	EPlORYSAT000373657.	tRNA	4020	+
											BA000029.3	361981-361981	A	EPlORYSAT000373612	C/T	Transcript	EPlORYSAT000373612.	tRNA	2432	+
											BA000029.3	361981-361981	A	EPlORYSAT000373657	C/T	Transcript	EPlORYSAT000373657.	tRNA	4043	+
											BA000029.3	366468-366468	T	ENSRNA050013671	C/T	Transcript	ENSRNA050013671-T1.	sense_intronic	2639	+
											BA000029.3	366468-366468	T	EPlORYSAT000373635	C/T	Transcript	EPlORYSAT000373635.	tRNA	3276	+
											BA000029.3	366468-366468	T	gene-nad2	C/T	Transcript	transcript-nad2.	nontranslating_CDS	2478	+
											BA000029.3	366468-366468	T	gene-nad9	C/T	Transcript	transcript-nad9.	protein_coding	4103	+
											BA000029.3	366468-366468	T	gene-orf173	C/T	Transcript	transcript-orf173.	protein_coding	710	-
											BA000029.3	366480-366480	T	ENSRNA050013671	C/T	Transcript	ENSRNA050013671-T1.	sense_intronic	2651	+
											BA000029.3	366480-366480	T	EPlORYSAT000373635	C/T	Transcript	EPlORYSAT000373635.	tRNA	3288	+
											BA000029.3	366480-366480	T	gene-nad2	C/T	Transcript	transcript-nad2.	nontranslating_CDS	2490	+
											BA000029.3	366480-366480	T	gene-nad9	C/T	Transcript	transcript-nad9.	protein_coding	4115	+
											BA000029.3	366480-366480	T	gene-orf173	C/T	Transcript	transcript-orf173.	protein_coding	698	-
											BA000029.3	366489-366489	T	ENSRNA050013671	C/T	Transcript	ENSRNA050013671-T1.	sense_intronic	2660	+
											BA000029.3	366489-366489	T	EPlORYSAT000373635	C/T	Transcript	EPlORYSAT000373635.	tRNA	3297	+
											BA000029.3	366489-366489	T	gene-nad2	C/T	Transcript	transcript-nad2.	nontranslating_CDS	2499	+
											BA000029.3	366489-366489	T	gene-nad9	C/T	Transcript	transcript-nad9.	protein_coding	4124	+
											BA000029.3	366489-366489	T	gene-orf173	C/T	Transcript	transcript-orf173.	protein_coding	689	-
											BA000029.3	366535-366535	T	ENSRNA050013671	C/T	Transcript	ENSRNA050013671-T1.	sense_intronic	2706	+
											BA000029.3	366535-366535	T	EPlORYSAT000373635	C/T	Transcript	EPlORYSAT000373635.	tRNA	3343	+
											BA000029.3	366535-366535	T	gene-nad2	C/T	Transcript	transcript-nad2.	nontranslating_CDS	2545	+
											BA000029.3	366535-366535	T	gene-nad9	C/T	Transcript	transcript-nad9.	protein_coding	4170	+
											BA000029.3	366535-366535	T	gene-orf173	C/T	Transcript	transcript-orf173.	protein_coding	643	-
											BA000029.3	366600-366600	A	ENSRNA050013671	C/T	Transcript	ENSRNA050013671-T1.	sense_intronic	2771	+
											BA000029.3	366600-366600	A	EPlORYSAT000373635	C/T	Transcript	EPlORYSAT000373635.	tRNA	3408	+
											BA000029.3	366600-366600	A	gene-nad2	C/T	Transcript	transcript-nad2.	nontranslating_CDS	2610	+
											BA000029.3	366600-366600	A	gene-nad9	C/T	Transcript	transcript-nad9.	protein_coding	4235	+
											BA000029.3	366600-366600	A	gene-orf173	C/T	Transcript	transcript-orf173.	protein_coding	578	-
											BA000029.3	366608-366608	A	ENSRNA050013671	C/T	Transcript	ENSRNA050013671-T1.	sense_intronic	2779	+
											BA000029.3	366608-366608	A	EPlORYSAT000373635	C/T	Transcript	EPlORYSAT000373635.	tRNA	3416	+
											BA000029.3	366608-366608	A	gene-nad2	C/T	Transcript	transcript-nad2.	nontranslating_CDS	2618	+
											BA000029.3	366608-366608	A	gene-nad9	C/T	Transcript	transcript-nad9.	protein_coding	4243	+
											BA000029.3	366608-366608	A	gene-orf173	C/T	Transcript	transcript-orf173.	protein_coding	570	-
											BA000029.3	366708-366708	T	ENSRNA050013671	C/T	Transcript	ENSRNA050013671-T1.	sense_intronic	2879	+
											BA000029.3	366708-366708	T	EPlORYSAT000373635	C/T	Transcript	EPlORYSAT000373635.	tRNA	3516	+
											BA000029.3	366708-366708	T	gene-nad2	C/T	Transcript	transcript-nad2.	nontranslating_CDS	2718	+
											BA000029.3	366708-366708	T	gene-nad9	C/T	Transcript	transcript-nad9.	protein_coding	4343	+
											BA000029.3	366708-366708	T	gene-orf173	C/T	Transcript	transcript-orf173.	protein_coding	470	-
											BA000029.3	366730-366730	T	ENSRNA050013671	C/T	Transcript	ENSRNA050013671-T1.	sense_intronic	2901	+
											BA000029.3	366730-366730	T	EPlORYSAT000373635	C/T	Transcript	EPlORYSAT000373635.	tRNA	3538	+
											BA000029.3	366730-366730	T	gene-nad2	C/T	Transcript	transcript-nad2.	nontranslating_CDS	2740	+
											BA000029.3	366730-366730	T	gene-nad9	C/T	Transcript	transcript-nad9.	protein_coding	4365	+
											BA000029.3	366730-366730	T	gene-orf173	C/T	Transcript	transcript-orf173.	protein_coding	448	-
											BA000029.3	366737-366737	T	ENSRNA050013671	C/T	Transcript	ENSRNA050013671-T1.	sense_intronic	2908	+
											BA000029.3	366737-366737	T	EPlORYSAT000373635	C/T	Transcript	EPlORYSAT000373635.	tRNA	3545	+
											BA000029.3	366737-366737	T	gene-nad2	C/T	Transcript	transcript-nad2.	nontranslating_CDS	2747	+
											BA000029.3	366737-366737	T	gene-nad9	C/T	Transcript	transcript-nad9.	protein_coding	4372	+
											BA000029.3	366737-366737	T	gene-orf173	C/T	Transcript	transcript-orf173.	protein_coding	441	-
											BA000029.3	366754-366754	T	ENSRNA050013671	C/T	Transcript	ENSRNA050013671-T1.	sense_intronic	2925	+
											BA000029.3	366754-366754	T	EPlORYSAT000373635	C/T	Transcript	EPlORYSAT000373635.	tRNA	3562	+
											BA000029.3	366754-366754	T	gene-nad2	C/T	Transcript	transcript-nad2.	nontranslating_CDS	2764	+
											BA000029.3	366754-366754	T	gene-nad9	C/T	Transcript	transcript-nad9.	protein_coding	4389	+
											BA000029.3	366754-366754	T	gene-orf173	C/T	Transcript	transcript-orf173.	protein_coding	424	-
											BA000029.3	405493-405493	A	EPlORYSAT000373615	G/A	Transcript	EPlORYSAT000373615.	tRNA	1736	-
											BA000029.3	405515-405515	A	EPlORYSAT000373615	G/A	Transcript	EPlORYSAT000373615.	tRNA	1714	-
[truncated: 29 more columns]

## Sheet: WDT
Upstream Variants											Downstream Variants											Missense Variants															Synonymous Variants
Chromosome	Location	Allele	Gene	Type	Feature_type	Feature	BIOTYPE	DISTANCE	STRAND		Chromosome	Location	Allele	Gene	Type	Feature_type	Feature	BIOTYPE	DISTANCE	STRAND		Chromosome	Location	Allele	Gene	Type	Feature_type	Feature	BIOTYPE	cDNA_position	CDS_position	Protein_position	Amino_acids	Codons	STRAND		Chromosome	Location	Allele	Gene	Type	Feature_type	Feature	BIOTYPE	cDNA_position	CDS_position	Protein_position	Amino_acids	Codons
BA000029.3	173131-173131	A	gene-nad3	C/T	Transcript	transcript-nad3.	protein_coding	2271	+		BA000029.3	173131-173131	A	ENSRNA050013662	C/T	Transcript	ENSRNA050013662-T1.	sense_intronic	375	+		BA000029.3	175550-175550	A	gene-nad3	C/T	Transcript	transcript-nad3.	protein_coding	149	149	50	S/N	aGc/aAc	+		BA000029.3	175554-175554	A	gene-nad3	C/T	Transcript	transcript-nad3.	protein_coding	153	153	51	R	agG/agA
BA000029.3	173131-173131	A	gene-orf194	C/T	Transcript	transcript-orf194.	protein_coding	4163	-		BA000029.3	173131-173131	A	gene-rps3-2	C/T	Transcript	transcript-rps3-2.	protein_coding	2222	+		BA000029.3	175572-175572	A	gene-nad3	C/T	Transcript	transcript-nad3.	protein_coding	171	171	57	M/I	atG/atA	+		BA000029.3	175590-175590	A	gene-nad3	C/T	Transcript	transcript-nad3.	protein_coding	189	189	63	L	ttG/ttA
BA000029.3	173131-173131	A	gene-rps12-2	C/T	Transcript	transcript-rps12-2.	protein_coding	2783	+		BA000029.3	173183-173183	T	ENSRNA050013662	C/T	Transcript	ENSRNA050013662-T1.	sense_intronic	427	+		BA000029.3	175600-175600	A	gene-nad3	C/T	Transcript	transcript-nad3.	protein_coding	199	199	67	A/T	Gcc/Acc	+		BA000029.3	175695-175695	T	gene-nad3	C/T	Transcript	transcript-nad3.	protein_coding	294	294	98	Y	taC/taT
BA000029.3	173183-173183	T	gene-nad3	C/T	Transcript	transcript-nad3.	protein_coding	2219	+		BA000029.3	173183-173183	T	gene-rps3-2	C/T	Transcript	transcript-rps3-2.	protein_coding	2274	+		BA000029.3	175613-175613	T	gene-nad3	C/T	Transcript	transcript-nad3.	protein_coding	212	212	71	T/I	aCc/aTc	+		BA000029.3	175701-175701	T	gene-nad3	C/T	Transcript	transcript-nad3.	protein_coding	300	300	100	V	gtC/gtT
BA000029.3	173183-173183	T	gene-orf194	C/T	Transcript	transcript-orf194.	protein_coding	4215	-		BA000029.3	173324-173324	A	ENSRNA050013662	C/T	Transcript	ENSRNA050013662-T1.	sense_intronic	568	+		BA000029.3	175657-175657	T	gene-nad3	C/T	Transcript	transcript-nad3.	protein_coding	256	256	86	P/S	Ccc/Tcc	+		BA000029.3	175719-175719	T	gene-nad3	C/T	Transcript	transcript-nad3.	protein_coding	318	318	106	I	atC/atT
BA000029.3	173183-173183	T	gene-rps12-2	C/T	Transcript	transcript-rps12-2.	protein_coding	2731	+		BA000029.3	173324-173324	A	gene-rps3-2	C/T	Transcript	transcript-rps3-2.	protein_coding	2415	+		BA000029.3	175762-175762	T	gene-nad3	C/T	Transcript	transcript-nad3.	protein_coding	361	361	121	P/S	Cct/Tct	+		BA000029.3	175758-175758	T	gene-nad3	C/T	Transcript	transcript-nad3.	protein_coding	357	357	119	V	gtC/gtT
BA000029.3	173324-173324	A	gene-nad3	C/T	Transcript	transcript-nad3.	protein_coding	2078	+		BA000029.3	173348-173348	A	ENSRNA050013662	C/T	Transcript	ENSRNA050013662-T1.	sense_intronic	592	+		BA000029.3	175786-175786	T	gene-nad3	C/T	Transcript	transcript-nad3.	protein_coding	385	385	129	P/S	Cct/Tct	+		BA000029.3	175860-175860	A	gene-nad3	C/T	Transcript	transcript-nad3.	protein_coding	459	459	153	E	gaG/gaA
BA000029.3	173324-173324	A	gene-orf194	C/T	Transcript	transcript-orf194.	protein_coding	4356	-		BA000029.3	173348-173348	A	gene-rps3-2	C/T	Transcript	transcript-rps3-2.	protein_coding	2439	+		BA000029.3	175855-175855	A	gene-nad3	C/T	Transcript	transcript-nad3.	protein_coding	454	454	152	A/T	Gcg/Acg	+		BA000029.3	175940-175940	A	gene-rps12-2	C/T	Transcript	transcript-rps12-2.	protein_coding	27	27	9	R	cgG/cgA
BA000029.3	173324-173324	A	gene-rps12-2	C/T	Transcript	transcript-rps12-2.	protein_coding	2590	+		BA000029.3	173373-173373	A	ENSRNA050013662	C/T	Transcript	ENSRNA050013662-T1.	sense_intronic	617	+		BA000029.3	175983-175983	A	gene-rps12-2	C/T	Transcript	transcript-rps12-2.	protein_coding	70	70	24	A/T	Gcg/Acg	+		BA000029.3	175970-175970	T	gene-rps12-2	C/T	Transcript	transcript-rps12-2.	protein_coding	57	57	19	D	gaC/gaT
BA000029.3	173348-173348	A	gene-nad3	C/T	Transcript	transcript-nad3.	protein_coding	2054	+		BA000029.3	173373-173373	A	gene-rps3-2	C/T	Transcript	transcript-rps3-2.	protein_coding	2464	+		BA000029.3	175995-175995	A	gene-rps12-2	C/T	Transcript	transcript-rps12-2.	protein_coding	82	82	28	A/T	Gcc/Acc	+		BA000029.3	175988-175988	A	gene-rps12-2	C/T	Transcript	transcript-rps12-2.	protein_coding	75	75	25	E	gaG/gaA
BA000029.3	173348-173348	A	gene-orf194	C/T	Transcript	transcript-orf194.	protein_coding	4380	-		BA000029.3	173495-173495	T	ENSRNA050013662	C/T	Transcript	ENSRNA050013662-T1.	sense_intronic	739	+		BA000029.3	184858-184858	A	gene-rps2-2	G/A	Transcript	transcript-rps2-2.	protein_coding	781	781	261	P/S	Ccg/Tcg	-		BA000029.3	184862-184862	T	gene-rps2-2	G/A	Transcript	transcript-rps2-2.	protein_coding	777	777	259	S	tcG/tcA
BA000029.3	173348-173348	A	gene-rps12-2	C/T	Transcript	transcript-rps12-2.	protein_coding	2566	+		BA000029.3	173495-173495	T	gene-rps3-2	C/T	Transcript	transcript-rps3-2.	protein_coding	2586	+		BA000029.3	184869-184869	T	gene-rps2-2	G/A	Transcript	transcript-rps2-2.	protein_coding	770	770	257	R/H	cGt/cAt	-		BA000029.3	184964-184964	T	gene-rps2-2	G/A	Transcript	transcript-rps2-2.	protein_coding	675	675	225	A	gcG/gcA
BA000029.3	173373-173373	A	gene-nad3	C/T	Transcript	transcript-nad3.	protein_coding	2029	+		BA000029.3	173541-173541	T	ENSRNA050013662	C/T	Transcript	ENSRNA050013662-T1.	sense_intronic	785	+		BA000029.3	184893-184893	T	gene-rps2-2	G/A	Transcript	transcript-rps2-2.	protein_coding	746	746	249	R/H	cGt/cAt	-		BA000029.3	185159-185159	T	gene-rps2-2	G/A	Transcript	transcript-rps2-2.	protein_coding	480	480	160	A	gcG/gcA
BA000029.3	173373-173373	A	gene-orf194	C/T	Transcript	transcript-orf194.	protein_coding	4405	-		BA000029.3	173541-173541	T	gene-rps3-2	C/T	Transcript	transcript-rps3-2.	protein_coding	2632	+		BA000029.3	184983-184983	T	gene-rps2-2	G/A	Transcript	transcript-rps2-2.	protein_coding	656	656	219	R/Q	cGa/cAa	-		BA000029.3	185213-185213	T	gene-rps2-2	G/A	Transcript	transcript-rps2-2.	protein_coding	426	426	142	S	tcG/tcA
BA000029.3	173373-173373	A	gene-rps12-2	C/T	Transcript	transcript-rps12-2.	protein_coding	2541	+		BA000029.3	173636-173636	T	ENSRNA050013662	C/T	Transcript	ENSRNA050013662-T1.	sense_intronic	880	+		BA000029.3	185467-185467	T	gene-rps2-2	G/A	Transcript	transcript-rps2-2.	protein_coding	172	172	58	V/M	Gtg/Atg	-		BA000029.3	185234-185234	T	gene-rps2-2	G/A	Transcript	transcript-rps2-2.	protein_coding	405	405	135	P	ccG/ccA
BA000029.3	173495-173495	T	gene-nad3	C/T	Transcript	transcript-nad3.	protein_coding	1907	+		BA000029.3	173636-173636	T	gene-rps3-2	C/T	Transcript	transcript-rps3-2.	protein_coding	2727	+		BA000029.3	185626-185626	A	gene-rps2-2	G/A	Transcript	transcript-rps2-2.	protein_coding	13	13	5	H/Y	Cat/Tat	-		BA000029.3	185435-185435	A	gene-rps2-2	G/A	Transcript	transcript-rps2-2.	protein_coding	204	204	68	S	tcC/tcT
BA000029.3	173495-173495	T	gene-orf194	C/T	Transcript	transcript-orf194.	protein_coding	4527	-		BA000029.3	173683-173683	T	ENSRNA050013662	C/T	Transcript	ENSRNA050013662-T1.	sense_intronic	927	+		BA000029.3	198427-198427	A	gene-nad4	C/T	Transcript	transcript-nad4.	protein_coding	43	43	15	A/T	Gct/Act	+		BA000029.3	185480-185480	A	gene-rps2-2	G/A	Transcript	transcript-rps2-2.	protein_coding	159	159	53	S	tcC/tcT
BA000029.3	173495-173495	T	gene-rps12-2	C/T	Transcript	transcript-rps12-2.	protein_coding	2419	+		BA000029.3	173683-173683	T	gene-rps3-2	C/T	Transcript	transcript-rps3-2.	protein_coding	2774	+		BA000029.3	198434-198434	A	gene-nad4	C/T	Transcript	transcript-nad4.	protein_coding	50	50	17	R/H	cGc/cAc	+		BA000029.3	198537-198537	T	gene-nad4	C/T	Transcript	transcript-nad4.	protein_coding	153	153	51	Y	taC/taT
BA000029.3	173541-173541	T	gene-nad3	C/T	Transcript	transcript-nad3.	protein_coding	1861	+		BA000029.3	173823-173823	A	ENSRNA050013662	C/T	Transcript	ENSRNA050013662-T1.	sense_intronic	1067	+		BA000029.3	198457-198457	A	gene-nad4	C/T	Transcript	transcript-nad4.	protein_coding	73	73	25	A/T	Gct/Act	+		BA000029.3	198549-198549	T	gene-nad4	C/T	Transcript	transcript-nad4.	protein_coding	165	165	55	P	ccC/ccT
BA000029.3	173541-173541	T	gene-orf194	C/T	Transcript	transcript-orf194.	protein_coding	4573	-		BA000029.3	173823-173823	A	gene-rps3-2	C/T	Transcript	transcript-rps3-2.	protein_coding	2914	+		BA000029.3	198547-198547	T	gene-nad4	C/T	Transcript	transcript-nad4.	protein_coding	163	163	55	P/S	Cct/Tct	+		BA000029.3	198768-198768	A	gene-nad4	C/T	Transcript	transcript-nad4.	protein_coding	384	384	128	L	ttG/ttA
BA000029.3	173541-173541	T	gene-rps12-2	C/T	Transcript	transcript-rps12-2.	protein_coding	2373	+		BA000029.3	174193-174193	A	ENSRNA050013662	C/T	Transcript	ENSRNA050013662-T1.	sense_intronic	1437	+		BA000029.3	198580-198580	T	gene-nad4	C/T	Transcript	transcript-nad4.	protein_coding	196	196	66	P/S	Cct/Tct	+		BA000029.3	212421-212421	T	gene-cox2	C/T	Transcript	transcript-cox2.	protein_coding	9	9	3	L	ctC/ctT
BA000029.3	173636-173636	T	gene-nad3	C/T	Transcript	transcript-nad3.	protein_coding	1766	+		BA000029.3	174193-174193	A	gene-rps3-2	C/T	Transcript	transcript-rps3-2.	protein_coding	3284	+		BA000029.3	198700-198700	A	gene-nad4	C/T	Transcript	transcript-nad4.	protein_coding	316	316	106	A/T	Gca/Aca	+		BA000029.3	212580-212580	T	gene-cox2	C/T	Transcript	transcript-cox2.	protein_coding	168	168	56	S	tcC/tcT
BA000029.3	173636-173636	T	gene-orf194	C/T	Transcript	transcript-orf194.	protein_coding	4668	-		BA000029.3	174206-174206	T	ENSRNA050013662	C/T	Transcript	ENSRNA050013662-T1.	sense_intronic	1450	+		BA000029.3	198745-198745	A	gene-nad4	C/T	Transcript	transcript-nad4.	protein_coding	361	361	121	A/T	Gca/Aca	+		BA000029.3	212592-212592	A	gene-cox2	C/T	Transcript	transcript-cox2.	protein_coding	180	180	60	V	gtG/gtA
BA000029.3	173636-173636	T	gene-rps12-2	C/T	Transcript	transcript-rps12-2.	protein_coding	2278	+		BA000029.3	174206-174206	T	gene-rps3-2	C/T	Transcript	transcript-rps3-2.	protein_coding	3297	+		BA000029.3	198759-198759	A	gene-nad4	C/T	Transcript	transcript-nad4.	protein_coding	375	375	125	M/I	atG/atA	+		BA000029.3	212670-212670	T	gene-cox2	C/T	Transcript	transcript-cox2.	protein_coding	258	258	86	I	atC/atT
BA000029.3	173683-173683	T	gene-nad3	C/T	Transcript	transcript-nad3.	protein_coding	1719	+		BA000029.3	174216-174216	A	ENSRNA050013662	C/T	Transcript	ENSRNA050013662-T1.	sense_intronic	1460	+		BA000029.3	198784-198784	A	gene-nad4	C/T	Transcript	transcript-nad4.	protein_coding	400	400	134	A/T	Gcc/Acc	+		BA000029.3	225736-225736	A	gene-atp6	G/A	Transcript	transcript-atp6.	protein_coding	540	540	180	S	tcC/tcT
BA000029.3	173683-173683	T	gene-orf194	C/T	Transcript	transcript-orf194.	protein_coding	4715	-		BA000029.3	174216-174216	A	gene-rps3-2	C/T	Transcript	transcript-rps3-2.	protein_coding	3307	+		BA000029.3	212425-212425	A	gene-cox2	C/T	Transcript	transcript-cox2.	protein_coding	13	13	5	A/T	Gca/Aca	+		BA000029.3	225754-225754	A	gene-atp6	G/A	Transcript	transcript-atp6.	protein_coding	522	522	174	S	tcC/tcT
BA000029.3	173683-173683	T	gene-rps12-2	C/T	Transcript	transcript-rps12-2.	protein_coding	2231	+		BA000029.3	174224-174224	A	ENSRNA050013662	C/T	Transcript	ENSRNA050013662-T1.	sense_intronic	1468	+		BA000029.3	212441-212441	A	gene-cox2	C/T	Transcript	transcript-cox2.	protein_coding	29	29	10	C/Y	tGc/tAc	+		BA000029.3	225865-225865	T	gene-atp6	G/A	Transcript	transcript-atp6.	protein_coding	411	411	137	S	tcG/tcA
BA000029.3	173823-173823	A	gene-nad3	C/T	Transcript	transcript-nad3.	protein_coding	1579	+		BA000029.3	174224-174224	A	gene-rps3-2	C/T	Transcript	transcript-rps3-2.	protein_coding	3315	+		BA000029.3	212444-212444	A	gene-cox2	C/T	Transcript	transcript-cox2.	protein_coding	32	32	11	R/H	cGc/cAc	+		BA000029.3	225907-225907	T	gene-atp6	G/A	Transcript	transcript-atp6.	protein_coding	369	369	123	P	ccG/ccA
BA000029.3	173823-173823	A	gene-orf194	C/T	Transcript	transcript-orf194.	protein_coding	4855	-		BA000029.3	174238-174238	T	ENSRNA050013662	C/T	Transcript	ENSRNA050013662-T1.	sense_intronic	1482	+		BA000029.3	212488-212488	A	gene-cox2	C/T	Transcript	transcript-cox2.	protein_coding	76	76	26	A/T	Gct/Act	+		BA000029.3	225928-225928	T	gene-atp6	G/A	Transcript	transcript-atp6.	protein_coding	348	348	116	A	gcG/gcA
BA000029.3	173823-173823	A	gene-rps12-2	C/T	Transcript	transcript-rps12-2.	protein_coding	2091	+		BA000029.3	174238-174238	T	gene-rps3-2	C/T	Transcript	transcript-rps3-2.	protein_coding	3329	+		BA000029.3	212555-212555	T	gene-cox2	C/T	Transcript	transcript-cox2.	protein_coding	143	143	48	P/L	cCc/cTc	+		BA000029.3	225934-225934	T	gene-atp6	G/A	Transcript	transcript-atp6.	protein_coding	342	342	114	S	tcG/tcA
BA000029.3	174193-174193	A	gene-nad3	C/T	Transcript	transcript-nad3.	protein_coding	1209	+		BA000029.3	174370-174370	A	ENSRNA050013662	C/T	Transcript	ENSRNA050013662-T1.	sense_intronic	1614	+		BA000029.3	212573-212573	T	gene-cox2	C/T	Transcript	transcript-cox2.	protein_coding	161	161	54	S/F	tCc/tTc	+		BA000029.3	226222-226222	T	gene-atp6	G/A	Transcript	transcript-atp6.	protein_coding	54	54	18	S	tcG/tcA
BA000029.3	174193-174193	A	gene-rps12-2	C/T	Transcript	transcript-rps12-2.	protein_coding	1721	+		BA000029.3	174370-174370	A	gene-rps3-2	C/T	Transcript	transcript-rps3-2.	protein_coding	3461	+		BA000029.3	212578-212578	T	gene-cox2	C/T	Transcript	transcript-cox2.	protein_coding	166	166	56	P/S	Cca/Tca	+		BA000029.3	242554-242554	A	gene-rps13	G/A	Transcript	transcript-rps13.	protein_coding	288	288	96	S	tcC/tcT
BA000029.3	174206-174206	T	gene-nad3	C/T	Transcript	transcript-nad3.	protein_coding	1196	+		BA000029.3	174372-174372	A	ENSRNA050013662	C/T	Transcript	ENSRNA050013662-T1.	sense_intronic	1616	+		BA000029.3	225573-225573	T	gene-atp6	G/A	Transcript	transcript-atp6.	protein_coding	703	703	235	A/T	Gca/Aca	-		BA000029.3	242785-242785	A	gene-rps13	G/A	Transcript	transcript-rps13.	protein_coding	57	57	19	S	tcC/tcT
BA000029.3	174206-174206	T	gene-rps12-2	C/T	Transcript	transcript-rps12-2.	protein_coding	1708	+		BA000029.3	174372-174372	A	gene-rps3-2	C/T	Transcript	transcript-rps3-2.	protein_coding	3463	+		BA000029.3	225630-225630	T	gene-atp6	G/A	Transcript	transcript-atp6.	protein_coding	646	646	216	V/I	Gtt/Att	-		BA000029.3	242815-242815	A	gene-rps13	G/A	Transcript	transcript-rps13.	protein_coding	27	27	9	S	tcC/tcT
BA000029.3	174216-174216	A	gene-nad3	C/T	Transcript	transcript-nad3.	protein_coding	1186	+		BA000029.3	174432-174432	A	ENSRNA050013662	C/T	Transcript	ENSRNA050013662-T1.	sense_intronic	1676	+		BA000029.3	225662-225662	A	gene-atp6	G/A	Transcript	transcript-atp6.	protein_coding	614	614	205	P/L	cCt/cTt	-		BA000029.3	242827-242827	A	gene-rps13	G/A	Transcript	transcript-rps13.	protein_coding	15	15	5	S	tcC/tcT
BA000029.3	174216-174216	A	gene-rps12-2	C/T	Transcript	transcript-rps12-2.	protein_coding	1698	+		BA000029.3	174432-174432	A	gene-rps3-2	C/T	Transcript	transcript-rps3-2.	protein_coding	3523	+		BA000029.3	225696-225696	A	gene-atp6	G/A	Transcript	transcript-atp6.	protein_coding	580	580	194	P/S	Cca/Tca	-		BA000029.3	242836-242836	A	gene-rps13	G/A	Transcript	transcript-rps13.	protein_coding	6	6	2	S	tcC/tcT
BA000029.3	174224-174224	A	gene-nad3	C/T	Transcript	transcript-nad3.	protein_coding	1178	+		BA000029.3	174436-174436	A	ENSRNA050013662	C/T	Transcript	ENSRNA050013662-T1.	sense_intronic	1680	+		BA000029.3	225728-225728	A	gene-atp6	G/A	Transcript	transcript-atp6.	protein_coding	548	548	183	P/L	cCt/cTt	-		BA000029.3	248676-248676	T	gene-rps4	G/A	Transcript	transcript-rps4.	protein_coding	963	963	321	S	tcG/tcA
BA000029.3	174224-174224	A	gene-rps12-2	C/T	Transcript	transcript-rps12-2.	protein_coding	1690	+		BA000029.3	174436-174436	A	gene-rps3-2	C/T	Transcript	transcript-rps3-2.	protein_coding	3527	+		BA000029.3	225761-225761	A	gene-atp6	G/A	Transcript	transcript-atp6.	protein_coding	515	515	172	P/L	cCc/cTc	-		BA000029.3	248712-248712	T	gene-rps4	G/A	Transcript	transcript-rps4.	protein_coding	927	927	309	S	tcG/tcA
BA000029.3	174238-174238	T	gene-nad3	C/T	Transcript	transcript-nad3.	protein_coding	1164	+		BA000029.3	174589-174589	A	ENSRNA050013662	C/T	Transcript	ENSRNA050013662-T1.	sense_intronic	1833	+		BA000029.3	225951-225951	A	gene-atp6	G/A	Transcript	transcript-atp6.	protein_coding	325	325	109	P/S	Cca/Tca	-		BA000029.3	249156-249156	A	gene-rps4	G/A	Transcript	transcript-rps4.	protein_coding	483	483	161	S	tcC/tcT
BA000029.3	174238-174238	T	gene-rps12-2	C/T	Transcript	transcript-rps12-2.	protein_coding	1676	+		BA000029.3	174589-174589	A	gene-rps3-2	C/T	Transcript	transcript-rps3-2.	protein_coding	3680	+		BA000029.3	226113-226113	T	gene-atp6	G/A	Transcript	transcript-atp6.	protein_coding	163	163	55	D/N	Gat/Aat	-		BA000029.3	249303-249303	A	gene-rps4	G/A	Transcript	transcript-rps4.	protein_coding	336	336	112	P	ccC/ccT
BA000029.3	174370-174370	A	gene-nad3	C/T	Transcript	transcript-nad3.	protein_coding	1032	+		BA000029.3	174603-174603	T	ENSRNA050013662	C/T	Transcript	ENSRNA050013662-T1.	sense_intronic	1847	+		BA000029.3	226142-226142	T	gene-atp6	G/A	Transcript	transcript-atp6.	protein_coding	134	134	45	R/Q	cGa/cAa	-		BA000029.3	249474-249474	T	gene-rps4	G/A	Transcript	transcript-rps4.	protein_coding	165	165	55	S	tcG/tcA
BA000029.3	174370-174370	A	gene-rps12-2	C/T	Transcript	transcript-rps12-2.	protein_coding	1544	+		BA000029.3	174603-174603	T	gene-rps3-2	C/T	Transcript	transcript-rps3-2.	protein_coding	3694	+		BA000029.3	226262-226262	T	gene-atp6	G/A	Transcript	transcript-atp6.	protein_coding	14	14	5	R/H	cGc/cAc	-		BA000029.3	249600-249600	T	gene-rps4	G/A	Transcript	transcript-rps4.	protein_coding	39	39	13	P	ccG/ccA
BA000029.3	174372-174372	A	gene-nad3	C/T	Transcript	transcript-nad3.	protein_coding	1030	+		BA000029.3	174669-174669	T	ENSRNA050013662	C/T	Transcript	ENSRNA050013662-T1.	sense_intronic	1913	+		BA000029.3	242585-242585	A	gene-rps13	G/A	Transcript	transcript-rps13.	protein_coding	257	257	86	P/L	cCt/cTt	-		BA000029.3	303863-303863	T	gene-cob	G/A	Transcript	transcript-cob.	protein_coding	1179	1179	393	T	acG/acA
BA000029.3	174372-174372	A	gene-rps12-2	C/T	Transcript	transcript-rps12-2.	protein_coding	1542	+		BA000029.3	174669-174669	T	gene-rps3-2	C/T	Transcript	transcript-rps3-2.	protein_coding	3760	+		BA000029.3	242741-242741	A	gene-rps13	G/A	Transcript	transcript-rps13.	protein_coding	101	101	34	P/L	cCt/cTt	-		BA000029.3	303881-303881	T	gene-cob	G/A	Transcript	transcript-cob.	protein_coding	1161	1161	387	T	acG/acA
BA000029.3	174432-174432	A	gene-nad3	C/T	Transcript	transcript-nad3.	protein_coding	970	+		BA000029.3	174675-174675	T	ENSRNA050013662	C/T	Transcript	ENSRNA050013662-T1.	sense_intronic	1919	+		BA000029.3	248701-248701	T	gene-rps4	G/A	Transcript	transcript-rps4.	protein_coding	938	938	313	R/H	cGt/cAt	-		BA000029.3	303917-303917	T	gene-cob	G/A	Transcript	transcript-cob.	protein_coding	1125	1125	375	P	ccG/ccA
BA000029.3	174432-174432	A	gene-rps12-2	C/T	Transcript	transcript-rps12-2.	protein_coding	1482	+		BA000029.3	174675-174675	T	gene-rps3-2	C/T	Transcript	transcript-rps3-2.	protein_coding	3766	+		BA000029.3	248741-248741	T	gene-rps4	G/A	Transcript	transcript-rps4.	protein_coding	898	898	300	E/K	Gaa/Aaa	-		BA000029.3	304133-304133	A	gene-cob	G/A	Transcript	transcript-cob.	protein_coding	909	909	303	P	ccC/ccT
BA000029.3	174436-174436	A	gene-nad3	C/T	Transcript	transcript-nad3.	protein_coding	966	+		BA000029.3	174692-174692	T	ENSRNA050013662	C/T	Transcript	ENSRNA050013662-T1.	sense_intronic	1936	+		BA000029.3	248771-248771	T	gene-rps4	G/A	Transcript	transcript-rps4.	protein_coding	868	868	290	G/R	Gga/Aga	-		BA000029.3	304316-304316	T	gene-cob	G/A	Transcript	transcript-cob.	protein_coding	726	726	242	S	tcG/tcA
BA000029.3	174436-174436	A	gene-rps12-2	C/T	Transcript	transcript-rps12-2.	protein_coding	1478	+		BA000029.3	174692-174692	T	gene-rps3-2	C/T	Transcript	transcript-rps3-2.	protein_coding	3783	+		BA000029.3	248914-248914	A	gene-rps4	G/A	Transcript	transcript-rps4.	protein_coding	725	725	242	P/L	cCt/cTt	-		BA000029.3	317552-317552	T	gene-mat-r	G/A	Transcript	transcript-mat-r.	protein_coding	297	297	99	P	ccG/ccA
BA000029.3	174589-174589	A	gene-nad3	C/T	Transcript	transcript-nad3.	protein_coding	813	+		BA000029.3	174699-174699	T	ENSRNA050013662	C/T	Transcript	ENSRNA050013662-T1.	sense_intronic	1943	+		BA000029.3	249589-249589	T	gene-rps4	G/A	Transcript	transcript-rps4.	protein_coding	50	50	17	R/Q	cGg/cAg	-		BA000029.3	317756-317756	A	gene-mat-r	G/A	Transcript	transcript-mat-r.	protein_coding	93	93	31	S	tcC/tcT
BA000029.3	174589-174589	A	gene-rps12-2	C/T	Transcript	transcript-rps12-2.	protein_coding	1325	+		BA000029.3	174699-174699	T	gene-rps3-2	C/T	Transcript	transcript-rps3-2.	protein_coding	3790	+		BA000029.3	303867-303867	T	gene-cob	G/A	Transcript	transcript-cob.	protein_coding	1175	1175	392	R/H	cGc/cAc	-		BA000029.3	317762-317762	A	gene-mat-r	G/A	Transcript	transcript-mat-r.	protein_coding	87	87	29	P	ccC/ccT
BA000029.3	174603-174603	T	gene-nad3	C/T	Transcript	transcript-nad3.	protein_coding	799	+		BA000029.3	175550-175550	A	ENSRNA050013662	C/T	Transcript	ENSRNA050013662-T1.	sense_intronic	2794	+		BA000029.3	303922-303922	T	gene-cob	G/A	Transcript	transcript-cob.	protein_coding	1120	1120	374	V/I	Gtt/Att	-		BA000029.3	317804-317804	A	gene-mat-r	G/A	Transcript	transcript-mat-r.	protein_coding	45	45	15	P	ccC/ccT
BA000029.3	174603-174603	T	gene-rps12-2	C/T	Transcript	transcript-rps12-2.	protein_coding	1311	+		BA000029.3	175550-175550	A	gene-rps3-2	C/T	Transcript	transcript-rps3-2.	protein_coding	4641	+		BA000029.3	304188-304188	A	gene-cob	G/A	Transcript	transcript-cob.	protein_coding	854	854	285	P/L	cCt/cTt	-		BA000029.3	317831-317831	A	gene-mat-r	G/A	Transcript	transcript-mat-r.	protein_coding	18	18	6	S	tcC/tcT
BA000029.3	174669-174669	T	gene-nad3	C/T	Transcript	transcript-nad3.	protein_coding	733	+		BA000029.3	175554-175554	A	ENSRNA050013662	C/T	Transcript	ENSRNA050013662-T1.	sense_intronic	2798	+		BA000029.3	304233-304233	A	gene-cob	G/A	Transcript	transcript-cob.	protein_coding	809	809	270	P/L	cCc/cTc	-		BA000029.3	322242-322242	T	gene-ccmFn	G/A	Transcript	transcript-ccmFn.	protein_coding	1614	1614	538	S	tcG/tcA
BA000029.3	174669-174669	T	gene-rps12-2	C/T	Transcript	transcript-rps12-2.	protein_coding	1245	+		BA000029.3	175554-175554	A	gene-rps3-2	C/T	Transcript	transcript-rps3-2.	protein_coding	4645	+		BA000029.3	304309-304309	T	gene-cob	G/A	Transcript	transcript-cob.	protein_coding	733	733	245	V/I	Gtt/Att	-		BA000029.3	322341-322341	T	gene-ccmFn	G/A	Transcript	transcript-ccmFn.	protein_coding	1515	1515	505	S	tcG/tcA
BA000029.3	174675-174675	T	gene-nad3	C/T	Transcript	transcript-nad3.	protein_coding	727	+		BA000029.3	175572-175572	A	ENSRNA050013662	C/T	Transcript	ENSRNA050013662-T1.	sense_intronic	2816	+		BA000029.3	304326-304326	T	gene-cob	G/A	Transcript	transcript-cob.	protein_coding	716	716	239	R/Q	cGg/cAg	-		BA000029.3	322569-322569	A	gene-ccmFn	G/A	Transcript	transcript-ccmFn.	protein_coding	1287	1287	429	P	ccC/ccT
BA000029.3	174675-174675	T	gene-rps12-2	C/T	Transcript	transcript-rps12-2.	protein_coding	1239	+		BA000029.3	175572-175572	A	gene-rps3-2	C/T	Transcript	transcript-rps3-2.	protein_coding	4663	+		BA000029.3	317641-317641	T	gene-mat-r	G/A	Transcript	transcript-mat-r.	protein_coding	208	208	70	D/N	Gac/Aac	-		BA000029.3	323718-323718	T	gene-ccmFn	G/A	Transcript	transcript-ccmFn.	protein_coding	138	138	46	S	tcG/tcA
BA000029.3	174692-174692	T	gene-nad3	C/T	Transcript	transcript-nad3.	protein_coding	710	+		BA000029.3	175590-175590	A	ENSRNA050013662	C/T	Transcript	ENSRNA050013662-T1.	sense_intronic	2834	+		BA000029.3	317815-317815	A	gene-mat-r	G/A	Transcript	transcript-mat-r.	protein_coding	34	34	12	P/S	Cca/Tca	-		BA000029.3	323817-323817	T	gene-ccmFn	G/A	Transcript	transcript-ccmFn.	protein_coding	39	39	13	P	ccG/ccA
BA000029.3	174692-174692	T	gene-rps12-2	C/T	Transcript	transcript-rps12-2.	protein_coding	1222	+		BA000029.3	175590-175590	A	gene-rps3-2	C/T	Transcript	transcript-rps3-2.	protein_coding	4681	+		BA000029.3	322306-322306	T	gene-ccmFn	G/A	Transcript	transcript-ccmFn.	protein_coding	1550	1550	517	R/Q	cGg/cAg	-		BA000029.3	330896-330896	T	gene-ccmFc	C/T	Transcript	transcript-ccmFc.	protein_coding	300	300	100	F	ttC/ttT
BA000029.3	174699-174699	T	gene-nad3	C/T	Transcript	transcript-nad3.	protein_coding	703	+		BA000029.3	175600-175600	A	ENSRNA050013662	C/T	Transcript	ENSRNA050013662-T1.	sense_intronic	2844	+		BA000029.3	322354-322354	T	gene-ccmFn	G/A	Transcript	transcript-ccmFn.	protein_coding	1502	1502	501	R/H	cGc/cAc	-		BA000029.3	330920-330920	T	gene-ccmFc	C/T	Transcript	transcript-ccmFc.	protein_coding	324	324	108	F	ttC/ttT
BA000029.3	174699-174699	T	gene-rps12-2	C/T	Transcript	transcript-rps12-2.	protein_coding	1215	+		BA000029.3	175600-175600	A	gene-rps3-2	C/T	Transcript	transcript-rps3-2.	protein_coding	4691	+		BA000029.3	322468-322468	T	gene-ccmFn	G/A	Transcript	transcript-ccmFn.	protein_coding	1388	1388	463	R/H	cGt/cAt	-		BA000029.3	330992-330992	T	gene-ccmFc	C/T	Transcript	transcript-ccmFc.	protein_coding	396	396	132	F	ttC/ttT
BA000029.3	175550-175550	A	gene-rps12-2	C/T	Transcript	transcript-rps12-2.	protein_coding	364	+		BA000029.3	175613-175613	T	ENSRNA050013662	C/T	Transcript	ENSRNA050013662-T1.	sense_intronic	2857	+		BA000029.3	322486-322486	T	gene-ccmFn	G/A	Transcript	transcript-ccmFn.	protein_coding	1370	1370	457	R/Q	cGg/cAg	-		BA000029.3	361981-361981	A	gene-nad9	C/T	Transcript	transcript-nad9.	protein_coding	189	189	63	E	gaG/gaA
BA000029.3	175554-175554	A	gene-rps12-2	C/T	Transcript	transcript-rps12-2.	protein_coding	360	+		BA000029.3	175613-175613	T	gene-rps3-2	C/T	Transcript	transcript-rps3-2.	protein_coding	4704	+		BA000029.3	322519-322519	A	gene-ccmFn	G/A	Transcript	transcript-ccmFn.	protein_coding	1337	1337	446	P/L	cCg/cTg	-		BA000029.3	362014-362014	A	gene-nad9	C/T	Transcript	transcript-nad9.	protein_coding	222	222	74	V	gtG/gtA
BA000029.3	175572-175572	A	gene-rps12-2	C/T	Transcript	transcript-rps12-2.	protein_coding	342	+		BA000029.3	175657-175657	T	ENSRNA050013662	C/T	Transcript	ENSRNA050013662-T1.	sense_intronic	2901	+		BA000029.3	322537-322537	A	gene-ccmFn	G/A	Transcript	transcript-ccmFn.	protein_coding	1319	1319	440	P/L	cCg/cTg	-		BA000029.3	362089-362089	A	gene-nad9	C/T	Transcript	transcript-nad9.	protein_coding	297	297	99	S	tcG/tcA
BA000029.3	175590-175590	A	gene-rps12-2	C/T	Transcript	transcript-rps12-2.	protein_coding	324	+		BA000029.3	175657-175657	T	gene-rps3-2	C/T	Transcript	transcript-rps3-2.	protein_coding	4748	+		BA000029.3	322552-322552	A	gene-ccmFn	G/A	Transcript	transcript-ccmFn.	protein_coding	1304	1304	435	P/L	cCt/cTt	-		BA000029.3	362101-362101	A	gene-nad9	C/T	Transcript	transcript-nad9.	protein_coding	309	309	103	R	agG/agA
BA000029.3	175600-175600	A	gene-rps12-2	C/T	Transcript	transcript-rps12-2.	protein_coding	314	+		BA000029.3	175695-175695	T	ENSRNA050013662	C/T	Transcript	ENSRNA050013662-T1.	sense_intronic	2939	+		BA000029.3	322597-322597	A	gene-ccmFn	G/A	Transcript	transcript-ccmFn.	protein_coding	1259	1259	420	P/L	cCg/cTg	-		BA000029.3	362119-362119	T	gene-nad9	C/T	Transcript	transcript-nad9.	protein_coding	327	327	109	G	ggC/ggT
BA000029.3	175613-175613	T	gene-rps12-2	C/T	Transcript	transcript-rps12-2.	protein_coding	301	+		BA000029.3	175695-175695	T	gene-rps3-2	C/T	Transcript	transcript-rps3-2.	protein_coding	4786	+		BA000029.3	323704-323704	T	gene-ccmFn	G/A	Transcript	transcript-ccmFn.	protein_coding	152	152	51	R/Q	cGa/cAa	-		BA000029.3	392039-392039	T	gene-ccmB	C/T	Transcript	transcript-ccmB.	protein_coding	285	285	95	H	caC/caT
BA000029.3	175657-175657	T	gene-rps12-2	C/T	Transcript	transcript-rps12-2.	protein_coding	257	+		BA000029.3	175701-175701	T	ENSRNA050013662	C/T	Transcript	ENSRNA050013662-T1.	sense_intronic	2945	+		BA000029.3	323713-323713	T	gene-ccmFn	G/A	Transcript	transcript-ccmFn.	protein_coding	143	143	48	R/H	cGt/cAt	-		BA000029.3	392057-392057	T	gene-ccmB	C/T	Transcript	transcript-ccmB.	protein_coding	303	303	101	S	agC/agT
BA000029.3	175695-175695	T	gene-rps12-2	C/T	Transcript	transcript-rps12-2.	protein_coding	219	+		BA000029.3	175701-175701	T	gene-rps3-2	C/T	Transcript	transcript-rps3-2.	protein_coding	4792	+		BA000029.3	323734-323734	T	gene-ccmFn	G/A	Transcript	transcript-ccmFn.	protein_coding	122	122	41	R/H	cGt/cAt	-		BA000029.3	392120-392120	T	gene-ccmB	C/T	Transcript	transcript-ccmB.	protein_coding	366	366	122	D	gaC/gaT
BA000029.3	175701-175701	T	gene-rps12-2	C/T	Transcript	transcript-rps12-2.	protein_coding	213	+		BA000029.3	175719-175719	T	ENSRNA050013662	C/T	Transcript	ENSRNA050013662-T1.	sense_intronic	2963	+		BA000029.3	330901-330901	T	gene-ccmFc	C/T	Transcript	transcript-ccmFc.	protein_coding	305	305	102	S/F	tCc/tTc	+		BA000029.3	392144-392144	T	gene-ccmB	C/T	Transcript	transcript-ccmB.	protein_coding	390	390	130	S	agC/agT
BA000029.3	175719-175719	T	gene-rps12-2	C/T	Transcript	transcript-rps12-2.	protein_coding	195	+		BA000029.3	175719-175719	T	gene-rps3-2	C/T	Transcript	transcript-rps3-2.	protein_coding	4810	+		BA000029.3	331138-331138	T	gene-ccmFc	C/T	Transcript	transcript-ccmFc.	protein_coding	542	542	181	A/V	gCc/gTc	+		BA000029.3	392159-392159	T	gene-ccmB	C/T	Transcript	transcript-ccmB.	protein_coding	405	405	135	L	ctC/ctT
BA000029.3	175758-175758	T	gene-rps12-2	C/T	Transcript	transcript-rps12-2.	protein_coding	156	+		BA000029.3	175758-175758	T	ENSRNA050013662	C/T	Transcript	ENSRNA050013662-T1.	sense_intronic	3002	+		BA000029.3	361805-361805	T	gene-nad9	C/T	Transcript	transcript-nad9.	protein_coding	13	13	5	P/S	Ccc/Tcc	+
BA000029.3	175762-175762	T	gene-rps12-2	C/T	Transcript	transcript-rps12-2.	protein_coding	152	+		BA000029.3	175758-175758	T	gene-rps3-2	C/T	Transcript	transcript-rps3-2.	protein_coding	4849	+		BA000029.3	361883-361883	T	gene-nad9	C/T	Transcript	transcript-nad9.	protein_coding	91	91	31	P/S	Cct/Tct	+
BA000029.3	175786-175786	T	gene-rps12-2	C/T	Transcript	transcript-rps12-2.	protein_coding	128	+		BA000029.3	175762-175762	T	ENSRNA050013662	C/T	Transcript	ENSRNA050013662-T1.	sense_intronic	3006	+		BA000029.3	361902-361902	T	gene-nad9	C/T	Transcript	transcript-nad9.	protein_coding	110	110	37	S/F	tCc/tTc	+
BA000029.3	175855-175855	A	gene-rps12-2	C/T	Transcript	transcript-rps12-2.	protein_coding	59	+		BA000029.3	175762-175762	T	gene-rps3-2	C/T	Transcript	transcript-rps3-2.	protein_coding	4853	+		BA000029.3	361904-361904	T	gene-nad9	C/T	Transcript	transcript-nad9.	protein_coding	112	112	38	P/S	Cca/Tca	+
BA000029.3	175860-175860	A	gene-rps12-2	C/T	Transcript	transcript-rps12-2.	protein_coding	54	+		BA000029.3	175786-175786	T	ENSRNA050013662	C/T	Transcript	ENSRNA050013662-T1.	sense_intronic	3030	+		BA000029.3	361958-361958	T	gene-nad9	C/T	Transcript	transcript-nad9.	protein_coding	166	166	56	P/S	Ccg/Tcg	+
BA000029.3	184858-184858	A	gene-orf224	G/A	Transcript	transcript-orf224.	protein_coding	2832	-		BA000029.3	175786-175786	T	gene-rps3-2	C/T	Transcript	transcript-rps3-2.	protein_coding	4877	+		BA000029.3	362147-362147	T	gene-nad9	C/T	Transcript	transcript-nad9.	protein_coding	355	355	119	P/S	Cct/Tct	+
BA000029.3	184862-184862	T	gene-orf224	G/A	Transcript	transcript-orf224.	protein_coding	2836	-		BA000029.3	175855-175855	A	ENSRNA050013662	C/T	Transcript	ENSRNA050013662-T1.	sense_intronic	3099	+		BA000029.3	362159-362159	T	gene-nad9	C/T	Transcript	transcript-nad9.	protein_coding	367	367	123	P/S	Ccc/Tcc	+
BA000029.3	184869-184869	T	gene-orf224	G/A	Transcript	transcript-orf224.	protein_coding	2843	-		BA000029.3	175855-175855	A	gene-rps3-2	C/T	Transcript	transcript-rps3-2.	protein_coding	4946	+		BA000029.3	362189-362189	T	gene-nad9	C/T	Transcript	transcript-nad9.	protein_coding	397	397	133	P/S	Cca/Tca	+
BA000029.3	184893-184893	T	gene-orf224	G/A	Transcript	transcript-orf224.	protein_coding	2867	-		BA000029.3	175860-175860	A	ENSRNA050013662	C/T	Transcript	ENSRNA050013662-T1.	sense_intronic	3104	+		BA000029.3	392091-392091	T	gene-ccmB	C/T	Transcript	transcript-ccmB.	protein_coding	337	337	113	P/S	Ccg/Tcg	+
BA000029.3	184964-184964	T	gene-orf224	G/A	Transcript	transcript-orf224.	protein_coding	2938	-		BA000029.3	175860-175860	A	gene-rps3-2	C/T	Transcript	transcript-rps3-2.	protein_coding	4951	+		BA000029.3	392181-392181	T	gene-ccmB	C/T	Transcript	transcript-ccmB.	protein_coding	427	427	143	P/S	Ccg/Tcg	+
BA000029.3	184983-184983	T	gene-orf224	G/A	Transcript	transcript-orf224.	protein_coding	2957	-		BA000029.3	175940-175940	A	ENSRNA050013662	C/T	Transcript	ENSRNA050013662-T1.	sense_intronic	3184	+		BA000029.3	392265-392265	A	gene-ccmB	C/T	Transcript	transcript-ccmB.	protein_coding	511	511	171	A/T	Gcc/Acc	+
BA000029.3	185159-185159	T	gene-orf224	G/A	Transcript	transcript-orf224.	protein_coding	3133	-		BA000029.3	175940-175940	A	gene-nad3	C/T	Transcript	transcript-nad3.	protein_coding	71	+		BA000029.3	392349-392349	A	gene-ccmB	C/T	Transcript	transcript-ccmB.	protein_coding	595	595	199	A/T	Gcg/Acg	+
BA000029.3	185213-185213	T	gene-orf224	G/A	Transcript	transcript-orf224.	protein_coding	3187	-		BA000029.3	175970-175970	T	ENSRNA050013662	C/T	Transcript	ENSRNA050013662-T1.	sense_intronic	3214	+		BA000029.3	392364-392364	A	gene-ccmB	C/T	Transcript	transcript-ccmB.	protein_coding	610	610	204	A/T	Gca/Aca	+
BA000029.3	185234-185234	T	gene-orf224	G/A	Transcript	transcript-orf224.	protein_coding	3208	-		BA000029.3	175970-175970	T	gene-nad3	C/T	Transcript	transcript-nad3.	protein_coding	101	+
BA000029.3	185435-185435	A	gene-orf224	G/A	Transcript	transcript-orf224.	protein_coding	3409	-		BA000029.3	175983-175983	A	ENSRNA050013662	C/T	Transcript	ENSRNA050013662-T1.	sense_intronic	3227	+
BA000029.3	185467-185467	T	gene-orf224	G/A	Transcript	transcript-orf224.	protein_coding	3441	-		BA000029.3	175983-175983	A	gene-nad3	C/T	Transcript	transcript-nad3.	protein_coding	114	+
BA000029.3	185480-185480	A	gene-orf224	G/A	Transcript	transcript-orf224.	protein_coding	3454	-		BA000029.3	175988-175988	A	ENSRNA050013662	C/T	Transcript	ENSRNA050013662-T1.	sense_intronic	3232	+
BA000029.3	185626-185626	A	gene-orf224	G/A	Transcript	transcript-orf224.	protein_coding	3600	-		BA000029.3	175988-175988	A	gene-nad3	C/T	Transcript	transcript-nad3.	protein_coding	119	+
BA000029.3	212421-212421	T	ENSRNA050013666	C/T	Transcript	ENSRNA050013666-T1.	sense_intronic	1594	+		BA000029.3	175995-175995	A	ENSRNA050013662	C/T	Transcript	ENSRNA050013662-T1.	sense_intronic	3239	+
BA000029.3	212425-212425	A	ENSRNA050013666	C/T	Transcript	ENSRNA050013666-T1.	sense_intronic	1590	+		BA000029.3	175995-175995	A	gene-nad3	C/T	Transcript	transcript-nad3.	protein_coding	126	+
BA000029.3	212441-212441	A	ENSRNA050013666	C/T	Transcript	ENSRNA050013666-T1.	sense_intronic	1574	+		BA000029.3	184858-184858	A	EPlORYSAT000373624	G/A	Transcript	EPlORYSAT000373624.	tRNA	3687	-
BA000029.3	212444-212444	A	ENSRNA050013666	C/T	Transcript	ENSRNA050013666-T1.	sense_intronic	1571	+		BA000029.3	184862-184862	T	EPlORYSAT000373624	G/A	Transcript	EPlORYSAT000373624.	tRNA	3683	-
BA000029.3	212488-212488	A	ENSRNA050013666	C/T	Transcript	ENSRNA050013666-T1.	sense_intronic	1527	+		BA000029.3	184869-184869	T	EPlORYSAT000373624	G/A	Transcript	EPlORYSAT000373624.	tRNA	3676	-
BA000029.3	212555-212555	T	ENSRNA050013666	C/T	Transcript	ENSRNA050013666-T1.	sense_intronic	1460	+		BA000029.3	184893-184893	T	EPlORYSAT000373624	G/A	Transcript	EPlORYSAT000373624.	tRNA	3652	-
BA000029.3	212573-212573	T	ENSRNA050013666	C/T	Transcript	ENSRNA050013666-T1.	sense_intronic	1442	+		BA000029.3	184964-184964	T	EPlORYSAT000373624	G/A	Transcript	EPlORYSAT000373624.	tRNA	3581	-
BA000029.3	212578-212578	T	ENSRNA050013666	C/T	Transcript	ENSRNA050013666-T1.	sense_intronic	1437	+		BA000029.3	184983-184983	T	EPlORYSAT000373624	G/A	Transcript	EPlORYSAT000373624.	tRNA	3562	-
BA000029.3	212580-212580	T	ENSRNA050013666	C/T	Transcript	ENSRNA050013666-T1.	sense_intronic	1435	+		BA000029.3	185159-185159	T	EPlORYSAT000373624	G/A	Transcript	EPlORYSAT000373624.	tRNA	3386	-
BA000029.3	212592-212592	A	ENSRNA050013666	C/T	Transcript	ENSRNA050013666-T1.	sense_intronic	1423	+		BA000029.3	185213-185213	T	EPlORYSAT000373624	G/A	Transcript	EPlORYSAT000373624.	tRNA	3332	-
BA000029.3	212670-212670	T	ENSRNA050013666	C/T	Transcript	ENSRNA050013666-T1.	sense_intronic	1345	+		BA000029.3	185234-185234	T	EPlORYSAT000373624	G/A	Transcript	EPlORYSAT000373624.	tRNA	3311	-
BA000029.3	231614-231614	T	gene-orf153	G/A	Transcript	transcript-orf153.	protein_coding	4546	+		BA000029.3	185435-185435	A	EPlORYSAT000373624	G/A	Transcript	EPlORYSAT000373624.	tRNA	3110	-
BA000029.3	231616-231616	T	gene-orf153	G/A	Transcript	transcript-orf153.	protein_coding	4544	+		BA000029.3	185467-185467	T	EPlORYSAT000373624	G/A	Transcript	EPlORYSAT000373624.	tRNA	3078	-
BA000029.3	231631-231631	T	gene-orf153	G/A	Transcript	transcript-orf153.	protein_coding	4529	+		BA000029.3	185480-185480	A	EPlORYSAT000373624	G/A	Transcript	EPlORYSAT000373624.	tRNA	3065	-
BA000029.3	231637-231637	T	gene-orf153	G/A	Transcript	transcript-orf153.	protein_coding	4523	+		BA000029.3	185626-185626	A	EPlORYSAT000373624	G/A	Transcript	EPlORYSAT000373624.	tRNA	2919	-
BA000029.3	232787-232787	A	ENSRNA050013672	G/A	Transcript	ENSRNA050013672-T1.	sense_intronic	1056	-		BA000029.3	212421-212421	T	gene-orf161	C/T	Transcript	transcript-orf161.	protein_coding	2640	-
BA000029.3	232787-232787	A	gene-orf153	G/A	Transcript	transcript-orf153.	protein_coding	3373	+		BA000029.3	212425-212425	A	gene-orf161	C/T	Transcript	transcript-orf161.	protein_coding	2636	-
BA000029.3	232793-232793	T	ENSRNA050013672	G/A	Transcript	ENSRNA050013672-T1.	sense_intronic	1062	-		BA000029.3	212441-212441	A	gene-orf161	C/T	Transcript	transcript-orf161.	protein_coding	2620	-
BA000029.3	232793-232793	T	gene-orf153	G/A	Transcript	transcript-orf153.	protein_coding	3367	+		BA000029.3	212444-212444	A	gene-orf161	C/T	Transcript	transcript-orf161.	protein_coding	2617	-
BA000029.3	232847-232847	A	ENSRNA050013672	G/A	Transcript	ENSRNA050013672-T1.	sense_intronic	1116	-		BA000029.3	212488-212488	A	gene-orf161	C/T	Transcript	transcript-orf161.	protein_coding	2573	-
BA000029.3	232847-232847	A	gene-orf153	G/A	Transcript	transcript-orf153.	protein_coding	3313	+		BA000029.3	212555-212555	T	gene-orf161	C/T	Transcript	transcript-orf161.	protein_coding	2506	-
BA000029.3	232867-232867	A	ENSRNA050013672	G/A	Transcript	ENSRNA050013672-T1.	sense_intronic	1136	-		BA000029.3	212573-212573	T	gene-orf161	C/T	Transcript	transcript-orf161.	protein_coding	2488	-
BA000029.3	232867-232867	A	gene-orf153	G/A	Transcript	transcript-orf153.	protein_coding	3293	+		BA000029.3	212578-212578	T	gene-orf161	C/T	Transcript	transcript-orf161.	protein_coding	2483	-
BA000029.3	232869-232869	T	ENSRNA050013672	G/A	Transcript	ENSRNA050013672-T1.	sense_intronic	1138	-		BA000029.3	212580-212580	T	gene-orf161	C/T	Transcript	transcript-orf161.	protein_coding	2481	-
BA000029.3	232869-232869	T	gene-orf153	G/A	Transcript	transcript-orf153.	protein_coding	3291	+		BA000029.3	212592-212592	A	gene-orf161	C/T	Transcript	transcript-orf161.	protein_coding	2469	-
BA000029.3	232878-232878	T	ENSRNA050013672	G/A	Transcript	ENSRNA050013672-T1.	sense_intronic	1147	-		BA000029.3	212670-212670	T	gene-orf161	C/T	Transcript	transcript-orf161.	protein_coding	2391	-
BA000029.3	232878-232878	T	gene-orf153	G/A	Transcript	transcript-orf153.	protein_coding	3282	+		BA000029.3	214135-214135	T	ENSRNA050013666	C/T	Transcript	ENSRNA050013666-T1.	sense_intronic	60	+
BA000029.3	232891-232891	A	ENSRNA050013672	G/A	Transcript	ENSRNA050013672-T1.	sense_intronic	1160	-		BA000029.3	214135-214135	T	gene-cox2	C/T	Transcript	transcript-cox2.	protein_coding	1335	+
BA000029.3	232891-232891	A	gene-orf153	G/A	Transcript	transcript-orf153.	protein_coding	3269	+		BA000029.3	214135-214135	T	gene-orf161	C/T	Transcript	transcript-orf161.	protein_coding	926	-
BA000029.3	232908-232908	T	ENSRNA050013672	G/A	Transcript	ENSRNA050013672-T1.	sense_intronic	1177	-		BA000029.3	214152-214152	T	ENSRNA050013666	C/T	Transcript	ENSRNA050013666-T1.	sense_intronic	77	+
BA000029.3	232908-232908	T	gene-orf153	G/A	Transcript	transcript-orf153.	protein_coding	3252	+		BA000029.3	214152-214152	T	gene-cox2	C/T	Transcript	transcript-cox2.	protein_coding	1352	+
BA000029.3	232914-232914	T	ENSRNA050013672	G/A	Transcript	ENSRNA050013672-T1.	sense_intronic	1183	-		BA000029.3	214152-214152	T	gene-orf161	C/T	Transcript	transcript-orf161.	protein_coding	909	-
BA000029.3	232914-232914	T	gene-orf153	G/A	Transcript	transcript-orf153.	protein_coding	3246	+		BA000029.3	214168-214168	T	ENSRNA050013666	C/T	Transcript	ENSRNA050013666-T1.	sense_intronic	93	+
BA000029.3	232964-232964	T	ENSRNA050013672	G/A	Transcript	ENSRNA050013672-T1.	sense_intronic	1233	-		BA000029.3	214168-214168	T	gene-cox2	C/T	Transcript	transcript-cox2.	protein_coding	1368	+
BA000029.3	232964-232964	T	gene-orf153	G/A	Transcript	transcript-orf153.	protein_coding	3196	+		BA000029.3	214168-214168	T	gene-orf161	C/T	Transcript	transcript-orf161.	protein_coding	893	-
BA000029.3	232968-232968	A	ENSRNA050013672	G/A	Transcript	ENSRNA050013672-T1.	sense_intronic	1237	-		BA000029.3	214236-214236	A	ENSRNA050013666	C/T	Transcript	ENSRNA050013666-T1.	sense_intronic	161	+
BA000029.3	232968-232968	A	gene-orf153	G/A	Transcript	transcript-orf153.	protein_coding	3192	+		BA000029.3	214236-214236	A	gene-cox2	C/T	Transcript	transcript-cox2.	protein_coding	1436	+
BA000029.3	242554-242554	A	ENSRNA050013661	G/A	Transcript	ENSRNA050013661-T1.	sense_intronic	2418	-		BA000029.3	214236-214236	A	gene-orf161	C/T	Transcript	transcript-orf161.	protein_coding	825	-
BA000029.3	242585-242585	A	ENSRNA050013661	G/A	Transcript	ENSRNA050013661-T1.	sense_intronic	2449	-		BA000029.3	214249-214249	A	ENSRNA050013666	C/T	Transcript	ENSRNA050013666-T1.	sense_intronic	174	+
BA000029.3	242741-242741	A	ENSRNA050013661	G/A	Transcript	ENSRNA050013661-T1.	sense_intronic	2605	-		BA000029.3	214249-214249	A	gene-cox2	C/T	Transcript	transcript-cox2.	protein_coding	1449	+
BA000029.3	242785-242785	A	ENSRNA050013661	G/A	Transcript	ENSRNA050013661-T1.	sense_intronic	2649	-		BA000029.3	214249-214249	A	gene-orf161	C/T	Transcript	transcript-orf161.	protein_coding	812	-
BA000029.3	242815-242815	A	ENSRNA050013661	G/A	Transcript	ENSRNA050013661-T1.	sense_intronic	2679	-		BA000029.3	214273-214273	A	ENSRNA050013666	C/T	Transcript	ENSRNA050013666-T1.	sense_intronic	198	+
BA000029.3	242827-242827	A	ENSRNA050013661	G/A	Transcript	ENSRNA050013661-T1.	sense_intronic	2691	-		BA000029.3	214273-214273	A	gene-cox2	C/T	Transcript	transcript-cox2.	protein_coding	1473	+
BA000029.3	242836-242836	A	ENSRNA050013661	G/A	Transcript	ENSRNA050013661-T1.	sense_intronic	2700	-		BA000029.3	214273-214273	A	gene-orf161	C/T	Transcript	transcript-orf161.	protein_coding	788	-
BA000029.3	303863-303863	T	gene-orf241	G/A	Transcript	transcript-orf241.	protein_coding	3334	-		BA000029.3	214306-214306	A	ENSRNA050013666	C/T	Transcript	ENSRNA050013666-T1.	sense_intronic	231	+
BA000029.3	303867-303867	T	gene-orf241	G/A	Transcript	transcript-orf241.	protein_coding	3338	-		BA000029.3	214306-214306	A	gene-cox2	C/T	Transcript	transcript-cox2.	protein_coding	1506	+
BA000029.3	303881-303881	T	gene-orf241	G/A	Transcript	transcript-orf241.	protein_coding	3352	-		BA000029.3	214306-214306	A	gene-orf161	C/T	Transcript	transcript-orf161.	protein_coding	755	-
BA000029.3	303917-303917	T	gene-orf241	G/A	Transcript	transcript-orf241.	protein_coding	3388	-		BA000029.3	214324-214324	A	ENSRNA050013666	C/T	Transcript	ENSRNA050013666-T1.	sense_intronic	249	+
BA000029.3	303922-303922	T	gene-orf241	G/A	Transcript	transcript-orf241.	protein_coding	3393	-		BA000029.3	214324-214324	A	gene-cox2	C/T	Transcript	transcript-cox2.	protein_coding	1524	+
BA000029.3	304133-304133	A	gene-orf241	G/A	Transcript	transcript-orf241.	protein_coding	3604	-		BA000029.3	214324-214324	A	gene-orf161	C/T	Transcript	transcript-orf161.	protein_coding	737	-
BA000029.3	304188-304188	A	gene-orf241	G/A	Transcript	transcript-orf241.	protein_coding	3659	-		BA000029.3	225573-225573	T	gene-orf152b	G/A	Transcript	transcript-orf152b.	protein_coding	4899	+
BA000029.3	304233-304233	A	gene-orf241	G/A	Transcript	transcript-orf241.	protein_coding	3704	-		BA000029.3	225573-225573	T	gene-orf187	G/A	Transcript	transcript-orf187.	protein_coding	2987	+
BA000029.3	304309-304309	T	gene-orf241	G/A	Transcript	transcript-orf241.	protein_coding	3780	-		BA000029.3	225630-225630	T	gene-orf152b	G/A	Transcript	transcript-orf152b.	protein_coding	4956	+
BA000029.3	304316-304316	T	gene-orf241	G/A	Transcript	transcript-orf241.	protein_coding	3787	-		BA000029.3	225630-225630	T	gene-orf187	G/A	Transcript	transcript-orf187.	protein_coding	3044	+
BA000029.3	304326-304326	T	gene-orf241	G/A	Transcript	transcript-orf241.	protein_coding	3797	-		BA000029.3	225662-225662	A	gene-orf152b	G/A	Transcript	transcript-orf152b.	protein_coding	4988	+
BA000029.3	322242-322242	T	gene-mat-r	G/A	Transcript	transcript-mat-r.	protein_coding	4394	-		BA000029.3	225662-225662	A	gene-orf187	G/A	Transcript	transcript-orf187.	protein_coding	3076	+
BA000029.3	322242-322242	T	gene-rps1	G/A	Transcript	transcript-rps1.	protein_coding	356	-		BA000029.3	225696-225696	A	gene-orf187	G/A	Transcript	transcript-orf187.	protein_coding	3110	+
BA000029.3	322306-322306	T	gene-mat-r	G/A	Transcript	transcript-mat-r.	protein_coding	4458	-		BA000029.3	225720-225720	A	gene-orf187	G/A	Transcript	transcript-orf187.	protein_coding	3134	+
BA000029.3	322306-322306	T	gene-rps1	G/A	Transcript	transcript-rps1.	protein_coding	420	-		BA000029.3	225728-225728	A	gene-orf187	G/A	Transcript	transcript-orf187.	protein_coding	3142	+
BA000029.3	322341-322341	T	gene-mat-r	G/A	Transcript	transcript-mat-r.	protein_coding	4493	-		BA000029.3	225736-225736	A	gene-orf187	G/A	Transcript	transcript-orf187.	protein_coding	3150	+
BA000029.3	322341-322341	T	gene-rps1	G/A	Transcript	transcript-rps1.	protein_coding	455	-		BA000029.3	225754-225754	A	gene-orf187	G/A	Transcript	transcript-orf187.	protein_coding	3168	+
BA000029.3	322354-322354	T	gene-mat-r	G/A	Transcript	transcript-mat-r.	protein_coding	4506	-		BA000029.3	225761-225761	A	gene-orf187	G/A	Transcript	transcript-orf187.	protein_coding	3175	+
BA000029.3	322354-322354	T	gene-rps1	G/A	Transcript	transcript-rps1.	protein_coding	468	-		BA000029.3	225865-225865	T	gene-orf187	G/A	Transcript	transcript-orf187.	protein_coding	3279	+
BA000029.3	322468-322468	T	gene-mat-r	G/A	Transcript	transcript-mat-r.	protein_coding	4620	-		BA000029.3	225907-225907	T	gene-orf187	G/A	Transcript	transcript-orf187.	protein_coding	3321	+
BA000029.3	322468-322468	T	gene-rps1	G/A	Transcript	transcript-rps1.	protein_coding	582	-		BA000029.3	225928-225928	T	gene-orf187	G/A	Transcript	transcript-orf187.	protein_coding	3342	+
BA000029.3	322486-322486	T	gene-mat-r	G/A	Transcript	transcript-mat-r.	protein_coding	4638	-		BA000029.3	225934-225934	T	gene-orf187	G/A	Transcript	transcript-orf187.	protein_coding	3348	+
BA000029.3	322486-322486	T	gene-rps1	G/A	Transcript	transcript-rps1.	protein_coding	600	-		BA000029.3	225951-225951	A	gene-orf187	G/A	Transcript	transcript-orf187.	protein_coding	3365	+
BA000029.3	322519-322519	A	gene-mat-r	G/A	Transcript	transcript-mat-r.	protein_coding	4671	-		BA000029.3	226113-226113	T	gene-orf187	G/A	Transcript	transcript-orf187.	protein_coding	3527	+
BA000029.3	322519-322519	A	gene-rps1	G/A	Transcript	transcript-rps1.	protein_coding	633	-		BA000029.3	226142-226142	T	gene-orf187	G/A	Transcript	transcript-orf187.	protein_coding	3556	+
BA000029.3	322537-322537	A	gene-mat-r	G/A	Transcript	transcript-mat-r.	protein_coding	4689	-		BA000029.3	226222-226222	T	gene-orf187	G/A	Transcript	transcript-orf187.	protein_coding	3636	+
BA000029.3	322537-322537	A	gene-rps1	G/A	Transcript	transcript-rps1.	protein_coding	651	-		BA000029.3	226262-226262	T	gene-orf187	G/A	Transcript	transcript-orf187.	protein_coding	3676	+
BA000029.3	322552-322552	A	gene-mat-r	G/A	Transcript	transcript-mat-r.	protein_coding	4704	-		BA000029.3	231614-231614	T	ENSRNA050013672	G/A	Transcript	ENSRNA050013672-T1.	sense_intronic	56	-
BA000029.3	322552-322552	A	gene-rps1	G/A	Transcript	transcript-rps1.	protein_coding	666	-		BA000029.3	231616-231616	T	ENSRNA050013672	G/A	Transcript	ENSRNA050013672-T1.	sense_intronic	54	-
BA000029.3	322569-322569	A	gene-mat-r	G/A	Transcript	transcript-mat-r.	protein_coding	4721	-		BA000029.3	231631-231631	T	ENSRNA050013672	G/A	Transcript	ENSRNA050013672-T1.	sense_intronic	39	-
BA000029.3	322569-322569	A	gene-rps1	G/A	Transcript	transcript-rps1.	protein_coding	683	-		BA000029.3	231637-231637	T	ENSRNA050013672	G/A	Transcript	ENSRNA050013672-T1.	sense_intronic	33	-
BA000029.3	322597-322597	A	gene-mat-r	G/A	Transcript	transcript-mat-r.	protein_coding	4749	-		BA000029.3	239914-239914	A	ENSRNA050013661	G/A	Transcript	ENSRNA050013661-T1.	sense_intronic	170	-
BA000029.3	322597-322597	A	gene-rps1	G/A	Transcript	transcript-rps1.	protein_coding	711	-		BA000029.3	239914-239914	A	gene-orf153	G/A	Transcript	transcript-orf153.	protein_coding	3293	+
BA000029.3	323704-323704	T	gene-rps1	G/A	Transcript	transcript-rps1.	protein_coding	1818	-		BA000029.3	239914-239914	A	gene-rps13	G/A	Transcript	transcript-rps13.	protein_coding	2577	-
BA000029.3	323713-323713	T	gene-rps1	G/A	Transcript	transcript-rps1.	protein_coding	1827	-		BA000029.3	239941-239941	A	ENSRNA050013661	G/A	Transcript	ENSRNA050013661-T1.	sense_intronic	143	-
BA000029.3	323718-323718	T	gene-rps1	G/A	Transcript	transcript-rps1.	protein_coding	1832	-		BA000029.3	239941-239941	A	gene-orf153	G/A	Transcript	transcript-orf153.	protein_coding	3320	+
BA000029.3	323734-323734	T	gene-rps1	G/A	Transcript	transcript-rps1.	protein_coding	1848	-		BA000029.3	239941-239941	A	gene-rps13	G/A	Transcript	transcript-rps13.	protein_coding	2550	-
BA000029.3	323817-323817	T	gene-rps1	G/A	Transcript	transcript-rps1.	protein_coding	1931	-		BA000029.3	239972-239972	A	ENSRNA050013661	G/A	Transcript	ENSRNA050013661-T1.	sense_intronic	112	-
BA000029.3	332682-332682	T	EPlORYSAT000373650	C/T	Transcript	EPlORYSAT000373650.	tRNA	4046	+		BA000029.3	239972-239972	A	gene-orf153	G/A	Transcript	transcript-orf153.	protein_coding	3351	+
BA000029.3	332682-332682	T	gene-orf284	C/T	Transcript	transcript-orf284.	protein_coding	4838	+		BA000029.3	239972-239972	A	gene-rps13	G/A	Transcript	transcript-rps13.	protein_coding	2519	-
BA000029.3	332729-332729	T	EPlORYSAT000373650	C/T	Transcript	EPlORYSAT000373650.	tRNA	3999	+		BA000029.3	239994-239994	A	ENSRNA050013661	G/A	Transcript	ENSRNA050013661-T1.	sense_intronic	90	-
BA000029.3	332729-332729	T	gene-orf284	C/T	Transcript	transcript-orf284.	protein_coding	4791	+		BA000029.3	239994-239994	A	gene-orf153	G/A	Transcript	transcript-orf153.	protein_coding	3373	+
BA000029.3	332750-332750	T	EPlORYSAT000373650	C/T	Transcript	EPlORYSAT000373650.	tRNA	3978	+		BA000029.3	239994-239994	A	gene-rps13	G/A	Transcript	transcript-rps13.	protein_coding	2497	-
BA000029.3	332750-332750	T	gene-orf284	C/T	Transcript	transcript-orf284.	protein_coding	4770	+		BA000029.3	240012-240012	A	ENSRNA050013661	G/A	Transcript	ENSRNA050013661-T1.	sense_intronic	72	-
BA000029.3	332824-332824	T	EPlORYSAT000373650	C/T	Transcript	EPlORYSAT000373650.	tRNA	3904	+		BA000029.3	240012-240012	A	gene-orf153	G/A	Transcript	transcript-orf153.	protein_coding	3391	+
BA000029.3	332824-332824	T	gene-orf284	C/T	Transcript	transcript-orf284.	protein_coding	4696	+		BA000029.3	240012-240012	A	gene-rps13	G/A	Transcript	transcript-rps13.	protein_coding	2479	-
BA000029.3	332849-332849	T	EPlORYSAT000373650	C/T	Transcript	EPlORYSAT000373650.	tRNA	3879	+		BA000029.3	303863-303863	T	gene-nad4L	G/A	Transcript	transcript-nad4L.	protein_coding	4732	+
BA000029.3	332849-332849	T	gene-orf284	C/T	Transcript	transcript-orf284.	protein_coding	4671	+		BA000029.3	303867-303867	T	gene-nad4L	G/A	Transcript	transcript-nad4L.	protein_coding	4736	+
BA000029.3	332905-332905	T	EPlORYSAT000373650	C/T	Transcript	EPlORYSAT000373650.	tRNA	3823	+		BA000029.3	303881-303881	T	gene-nad4L	G/A	Transcript	transcript-nad4L.	protein_coding	4750	+
BA000029.3	332905-332905	T	gene-orf284	C/T	Transcript	transcript-orf284.	protein_coding	4615	+		BA000029.3	303917-303917	T	gene-nad4L	G/A	Transcript	transcript-nad4L.	protein_coding	4786	+
BA000029.3	338585-338585	A	gene-orf165	C/T	Transcript	transcript-orf165.	protein_coding	1011	-		BA000029.3	303922-303922	T	gene-nad4L	G/A	Transcript	transcript-nad4L.	protein_coding	4791	+
BA000029.3	338636-338636	A	gene-orf165	C/T	Transcript	transcript-orf165.	protein_coding	1062	-		BA000029.3	315060-315060	T	gene-mat-r	G/A	Transcript	transcript-mat-r.	protein_coding	752	-
BA000029.3	338639-338639	A	gene-orf165	C/T	Transcript	transcript-orf165.	protein_coding	1065	-		BA000029.3	315074-315074	T	gene-mat-r	G/A	Transcript	transcript-mat-r.	protein_coding	738	-
BA000029.3	338708-338708	T	gene-orf165	C/T	Transcript	transcript-orf165.	protein_coding	1134	-		BA000029.3	315076-315076	T	gene-mat-r	G/A	Transcript	transcript-mat-r.	protein_coding	736	-
BA000029.3	339973-339973	A	gene-orf165	C/T	Transcript	transcript-orf165.	protein_coding	2399	-		BA000029.3	315085-315085	T	gene-mat-r	G/A	Transcript	transcript-mat-r.	protein_coding	727	-
BA000029.3	339976-339976	A	gene-orf165	C/T	Transcript	transcript-orf165.	protein_coding	2402	-		BA000029.3	315115-315115	A	gene-mat-r	G/A	Transcript	transcript-mat-r.	protein_coding	697	-
BA000029.3	339981-339981	A	gene-orf165	C/T	Transcript	transcript-orf165.	protein_coding	2407	-		BA000029.3	315148-315148	T	gene-mat-r	G/A	Transcript	transcript-mat-r.	protein_coding	664	-
BA000029.3	340004-340004	A	gene-orf165	C/T	Transcript	transcript-orf165.	protein_coding	2430	-		BA000029.3	315178-315178	T	gene-mat-r	G/A	Transcript	transcript-mat-r.	protein_coding	634	-
BA000029.3	340060-340060	A	gene-orf165	C/T	Transcript	transcript-orf165.	protein_coding	2486	-		BA000029.3	315190-315190	A	gene-mat-r	G/A	Transcript	transcript-mat-r.	protein_coding	622	-
BA000029.3	361805-361805	T	ENSRNA050013671	C/T	Transcript	ENSRNA050013671-T1.	sense_intronic	1936	+		BA000029.3	315216-315216	A	gene-mat-r	G/A	Transcript	transcript-mat-r.	protein_coding	596	-
BA000029.3	361805-361805	T	EPlORYSAT000373635	C/T	Transcript	EPlORYSAT000373635.	tRNA	1305	+		BA000029.3	315234-315234	A	gene-mat-r	G/A	Transcript	transcript-mat-r.	protein_coding	578	-
BA000029.3	361805-361805	T	gene-nad2	C/T	Transcript	transcript-nad2.	nontranslating_CDS	2025	+		BA000029.3	315258-315258	A	gene-mat-r	G/A	Transcript	transcript-mat-r.	protein_coding	554	-
BA000029.3	361883-361883	T	ENSRNA050013671	C/T	Transcript	ENSRNA050013671-T1.	sense_intronic	1858	+		BA000029.3	315270-315270	A	gene-mat-r	G/A	Transcript	transcript-mat-r.	protein_coding	542	-
BA000029.3	361883-361883	T	EPlORYSAT000373635	C/T	Transcript	EPlORYSAT000373635.	tRNA	1227	+		BA000029.3	315279-315279	A	gene-mat-r	G/A	Transcript	transcript-mat-r.	protein_coding	533	-
BA000029.3	361883-361883	T	gene-nad2	C/T	Transcript	transcript-nad2.	nontranslating_CDS	1947	+		BA000029.3	317552-317552	T	gene-ccmFn	G/A	Transcript	transcript-ccmFn.	protein_coding	4519	-
BA000029.3	361902-361902	T	ENSRNA050013671	C/T	Transcript	ENSRNA050013671-T1.	sense_intronic	1839	+		BA000029.3	317552-317552	T	gene-rps1	G/A	Transcript	transcript-rps1.	protein_coding	3816	-
BA000029.3	361902-361902	T	EPlORYSAT000373635	C/T	Transcript	EPlORYSAT000373635.	tRNA	1208	+		BA000029.3	317641-317641	T	gene-ccmFn	G/A	Transcript	transcript-ccmFn.	protein_coding	4430	-
BA000029.3	361902-361902	T	gene-nad2	C/T	Transcript	transcript-nad2.	nontranslating_CDS	1928	+		BA000029.3	317641-317641	T	gene-rps1	G/A	Transcript	transcript-rps1.	protein_coding	3727	-
BA000029.3	361904-361904	T	ENSRNA050013671	C/T	Transcript	ENSRNA050013671-T1.	sense_intronic	1837	+		BA000029.3	317756-317756	A	gene-ccmFn	G/A	Transcript	transcript-ccmFn.	protein_coding	4315	-
BA000029.3	361904-361904	T	EPlORYSAT000373635	C/T	Transcript	EPlORYSAT000373635.	tRNA	1206	+		BA000029.3	317756-317756	A	gene-rps1	G/A	Transcript	transcript-rps1.	protein_coding	3612	-
BA000029.3	361904-361904	T	gene-nad2	C/T	Transcript	transcript-nad2.	nontranslating_CDS	1926	+		BA000029.3	317762-317762	A	gene-ccmFn	G/A	Transcript	transcript-ccmFn.	protein_coding	4309	-
BA000029.3	361958-361958	T	ENSRNA050013671	C/T	Transcript	ENSRNA050013671-T1.	sense_intronic	1783	+		BA000029.3	317762-317762	A	gene-rps1	G/A	Transcript	transcript-rps1.	protein_coding	3606	-
BA000029.3	361958-361958	T	EPlORYSAT000373635	C/T	Transcript	EPlORYSAT000373635.	tRNA	1152	+		BA000029.3	317804-317804	A	gene-ccmFn	G/A	Transcript	transcript-ccmFn.	protein_coding	4267	-
BA000029.3	361958-361958	T	gene-nad2	C/T	Transcript	transcript-nad2.	nontranslating_CDS	1872	+		BA000029.3	317804-317804	A	gene-rps1	G/A	Transcript	transcript-rps1.	protein_coding	3564	-
BA000029.3	361981-361981	A	ENSRNA050013671	C/T	Transcript	ENSRNA050013671-T1.	sense_intronic	1760	+		BA000029.3	317815-317815	A	gene-ccmFn	G/A	Transcript	transcript-ccmFn.	protein_coding	4256	-
BA000029.3	361981-361981	A	EPlORYSAT000373635	C/T	Transcript	EPlORYSAT000373635.	tRNA	1129	+		BA000029.3	317815-317815	A	gene-rps1	G/A	Transcript	transcript-rps1.	protein_coding	3553	-
BA000029.3	361981-361981	A	gene-nad2	C/T	Transcript	transcript-nad2.	nontranslating_CDS	1849	+		BA000029.3	317831-317831	A	gene-ccmFn	G/A	Transcript	transcript-ccmFn.	protein_coding	4240	-
BA000029.3	362014-362014	A	ENSRNA050013671	C/T	Transcript	ENSRNA050013671-T1.	sense_intronic	1727	+		BA000029.3	317831-317831	A	gene-rps1	G/A	Transcript	transcript-rps1.	protein_coding	3537	-
BA000029.3	362014-362014	A	EPlORYSAT000373635	C/T	Transcript	EPlORYSAT000373635.	tRNA	1096	+		BA000029.3	332682-332682	T	gene-ccmFc	C/T	Transcript	transcript-ccmFc.	protein_coding	1337	+
BA000029.3	362014-362014	A	gene-nad2	C/T	Transcript	transcript-nad2.	nontranslating_CDS	1816	+		BA000029.3	332682-332682	T	gene-orf165	C/T	Transcript	transcript-orf165.	protein_coding	4395	-
BA000029.3	362089-362089	A	ENSRNA050013671	C/T	Transcript	ENSRNA050013671-T1.	sense_intronic	1652	+		BA000029.3	332729-332729	T	gene-ccmFc	C/T	Transcript	transcript-ccmFc.	protein_coding	1384	+
BA000029.3	362089-362089	A	EPlORYSAT000373635	C/T	Transcript	EPlORYSAT000373635.	tRNA	1021	+		BA000029.3	332729-332729	T	gene-orf165	C/T	Transcript	transcript-orf165.	protein_coding	4348	-
BA000029.3	362089-362089	A	gene-nad2	C/T	Transcript	transcript-nad2.	nontranslating_CDS	1741	+		BA000029.3	332750-332750	T	gene-ccmFc	C/T	Transcript	transcript-ccmFc.	protein_coding	1405	+
BA000029.3	362101-362101	A	ENSRNA050013671	C/T	Transcript	ENSRNA050013671-T1.	sense_intronic	1640	+		BA000029.3	332750-332750	T	gene-orf165	C/T	Transcript	transcript-orf165.	protein_coding	4327	-
BA000029.3	362101-362101	A	EPlORYSAT000373635	C/T	Transcript	EPlORYSAT000373635.	tRNA	1009	+		BA000029.3	332824-332824	T	gene-ccmFc	C/T	Transcript	transcript-ccmFc.	protein_coding	1479	+
BA000029.3	362101-362101	A	gene-nad2	C/T	Transcript	transcript-nad2.	nontranslating_CDS	1729	+		BA000029.3	332824-332824	T	gene-orf165	C/T	Transcript	transcript-orf165.	protein_coding	4253	-
BA000029.3	362119-362119	T	ENSRNA050013671	C/T	Transcript	ENSRNA050013671-T1.	sense_intronic	1622	+		BA000029.3	332849-332849	T	gene-ccmFc	C/T	Transcript	transcript-ccmFc.	protein_coding	1504	+
BA000029.3	362119-362119	T	EPlORYSAT000373635	C/T	Transcript	EPlORYSAT000373635.	tRNA	991	+		BA000029.3	332849-332849	T	gene-orf165	C/T	Transcript	transcript-orf165.	protein_coding	4228	-
BA000029.3	362119-362119	T	gene-nad2	C/T	Transcript	transcript-nad2.	nontranslating_CDS	1711	+		BA000029.3	332905-332905	T	gene-ccmFc	C/T	Transcript	transcript-ccmFc.	protein_coding	1560	+
BA000029.3	362147-362147	T	ENSRNA050013671	C/T	Transcript	ENSRNA050013671-T1.	sense_intronic	1594	+		BA000029.3	332905-332905	T	gene-orf165	C/T	Transcript	transcript-orf165.	protein_coding	4172	-
BA000029.3	362147-362147	T	EPlORYSAT000373635	C/T	Transcript	EPlORYSAT000373635.	tRNA	963	+		BA000029.3	338585-338585	A	EPlORYSAT000373650	C/T	Transcript	EPlORYSAT000373650.	tRNA	1770	+
BA000029.3	362147-362147	T	gene-nad2	C/T	Transcript	transcript-nad2.	nontranslating_CDS	1683	+		BA000029.3	338585-338585	A	gene-orf284	C/T	Transcript	transcript-orf284.	protein_coding	211	+
BA000029.3	362159-362159	T	ENSRNA050013671	C/T	Transcript	ENSRNA050013671-T1.	sense_intronic	1582	+		BA000029.3	338585-338585	A	gene-rpl5	C/T	Transcript	transcript-rpl5.	protein_coding	4314	-
BA000029.3	362159-362159	T	EPlORYSAT000373635	C/T	Transcript	EPlORYSAT000373635.	tRNA	951	+		BA000029.3	338636-338636	A	EPlORYSAT000373650	C/T	Transcript	EPlORYSAT000373650.	tRNA	1821	+
BA000029.3	362159-362159	T	gene-nad2	C/T	Transcript	transcript-nad2.	nontranslating_CDS	1671	+		BA000029.3	338636-338636	A	gene-orf284	C/T	Transcript	transcript-orf284.	protein_coding	262	+
BA000029.3	362189-362189	T	ENSRNA050013671	C/T	Transcript	ENSRNA050013671-T1.	sense_intronic	1552	+		BA000029.3	338636-338636	A	gene-rpl5	C/T	Transcript	transcript-rpl5.	protein_coding	4263	-
BA000029.3	362189-362189	T	EPlORYSAT000373635	C/T	Transcript	EPlORYSAT000373635.	tRNA	921	+		BA000029.3	338639-338639	A	EPlORYSAT000373650	C/T	Transcript	EPlORYSAT000373650.	tRNA	1824	+
BA000029.3	362189-362189	T	gene-nad2	C/T	Transcript	transcript-nad2.	nontranslating_CDS	1641	+		BA000029.3	338639-338639	A	gene-orf284	C/T	Transcript	transcript-orf284.	protein_coding	265	+
BA000029.3	366452-366452	A	ENSRNA050013668	C/T	Transcript	ENSRNA050013668-T1.	sense_intronic	1814	+		BA000029.3	338639-338639	A	gene-rpl5	C/T	Transcript	transcript-rpl5.	protein_coding	4260	-
BA000029.3	366468-366468	T	ENSRNA050013668	C/T	Transcript	ENSRNA050013668-T1.	sense_intronic	1798	+		BA000029.3	338708-338708	T	EPlORYSAT000373650	C/T	Transcript	EPlORYSAT000373650.	tRNA	1893	+
BA000029.3	366480-366480	T	ENSRNA050013668	C/T	Transcript	ENSRNA050013668-T1.	sense_intronic	1786	+		BA000029.3	338708-338708	T	gene-orf284	C/T	Transcript	transcript-orf284.	protein_coding	334	+
BA000029.3	366489-366489	T	ENSRNA050013668	C/T	Transcript	ENSRNA050013668-T1.	sense_intronic	1777	+		BA000029.3	338708-338708	T	gene-rpl5	C/T	Transcript	transcript-rpl5.	protein_coding	4191	-
BA000029.3	366526-366526	T	ENSRNA050013668	C/T	Transcript	ENSRNA050013668-T1.	sense_intronic	1740	+		BA000029.3	339973-339973	A	EPlORYSAT000373650	C/T	Transcript	EPlORYSAT000373650.	tRNA	3158	+
BA000029.3	366535-366535	T	ENSRNA050013668	C/T	Transcript	ENSRNA050013668-T1.	sense_intronic	1731	+		BA000029.3	339973-339973	A	gene-orf284	C/T	Transcript	transcript-orf284.	protein_coding	1599	+
BA000029.3	366600-366600	A	ENSRNA050013668	C/T	Transcript	ENSRNA050013668-T1.	sense_intronic	1666	+		BA000029.3	339973-339973	A	gene-rpl5	C/T	Transcript	transcript-rpl5.	protein_coding	2926	-
BA000029.3	366608-366608	A	ENSRNA050013668	C/T	Transcript	ENSRNA050013668-T1.	sense_intronic	1658	+		BA000029.3	339976-339976	A	EPlORYSAT000373650	C/T	Transcript	EPlORYSAT000373650.	tRNA	3161	+
BA000029.3	366638-366638	A	ENSRNA050013668	C/T	Transcript	ENSRNA050013668-T1.	sense_intronic	1628	+		BA000029.3	339976-339976	A	gene-orf284	C/T	Transcript	transcript-orf284.	protein_coding	1602	+
BA000029.3	366642-366642	A	ENSRNA050013668	C/T	Transcript	ENSRNA050013668-T1.	sense_intronic	1624	+		BA000029.3	339976-339976	A	gene-rpl5	C/T	Transcript	transcript-rpl5.	protein_coding	2923	-
BA000029.3	366708-366708	T	ENSRNA050013668	C/T	Transcript	ENSRNA050013668-T1.	sense_intronic	1558	+		BA000029.3	339981-339981	A	EPlORYSAT000373650	C/T	Transcript	EPlORYSAT000373650.	tRNA	3166	+
BA000029.3	366738-366738	T	ENSRNA050013668	C/T	Transcript	ENSRNA050013668-T1.	sense_intronic	1528	+		BA000029.3	339981-339981	A	gene-orf284	C/T	Transcript	transcript-orf284.	protein_coding	1607	+
BA000029.3	366790-366790	A	ENSRNA050013668	C/T	Transcript	ENSRNA050013668-T1.	sense_intronic	1476	+		BA000029.3	339981-339981	A	gene-rpl5	C/T	Transcript	transcript-rpl5.	protein_coding	2918	-
BA000029.3	366828-366828	T	ENSRNA050013668	C/T	Transcript	ENSRNA050013668-T1.	sense_intronic	1438	+		BA000029.3	340004-340004	A	EPlORYSAT000373650	C/T	Transcript	EPlORYSAT000373650.	tRNA	3189	+
BA000029.3	368479-368479	T	gene-orf173	C/T	Transcript	transcript-orf173.	protein_coding	780	-		BA000029.3	340004-340004	A	gene-orf284	C/T	Transcript	transcript-orf284.	protein_coding	1630	+
BA000029.3	368482-368482	T	gene-orf173	C/T	Transcript	transcript-orf173.	protein_coding	783	-		BA000029.3	340004-340004	A	gene-rpl5	C/T	Transcript	transcript-rpl5.	protein_coding	2895	-
BA000029.3	368485-368485	T	gene-orf173	C/T	Transcript	transcript-orf173.	protein_coding	786	-		BA000029.3	340060-340060	A	EPlORYSAT000373650	C/T	Transcript	EPlORYSAT000373650.	tRNA	3245	+
BA000029.3	368490-368490	T	gene-orf173	C/T	Transcript	transcript-orf173.	protein_coding	791	-		BA000029.3	340060-340060	A	gene-orf284	C/T	Transcript	transcript-orf284.	protein_coding	1686	+
BA000029.3	368498-368498	T	gene-orf173	C/T	Transcript	transcript-orf173.	protein_coding	799	-		BA000029.3	340060-340060	A	gene-rpl5	C/T	Transcript	transcript-rpl5.	protein_coding	2839	-
BA000029.3	392039-392039	T	EPlORYSAT000373620	C/T	Transcript	EPlORYSAT000373620.	tRNA	1163	-		BA000029.3	361805-361805	T	EPlORYSAT000373612	C/T	Transcript	EPlORYSAT000373612.	tRNA	2256	+
BA000029.3	392057-392057	T	EPlORYSAT000373620	C/T	Transcript	EPlORYSAT000373620.	tRNA	1181	-		BA000029.3	361805-361805	T	EPlORYSAT000373657	C/T	Transcript	EPlORYSAT000373657.	tRNA	3867	+
BA000029.3	392091-392091	T	EPlORYSAT000373620	C/T	Transcript	EPlORYSAT000373620.	tRNA	1215	-		BA000029.3	361883-361883	T	EPlORYSAT000373612	C/T	Transcript	EPlORYSAT000373612.	tRNA	2334	+
BA000029.3	392120-392120	T	EPlORYSAT000373620	C/T	Transcript	EPlORYSAT000373620.	tRNA	1244	-		BA000029.3	361883-361883	T	EPlORYSAT000373657	C/T	Transcript	EPlORYSAT000373657.	tRNA	3945	+
BA000029.3	392144-392144	T	EPlORYSAT000373620	C/T	Transcript	EPlORYSAT000373620.	tRNA	1268	-		BA000029.3	361902-361902	T	EPlORYSAT000373612	C/T	Transcript	EPlORYSAT000373612.	tRNA	2353	+
BA000029.3	392159-392159	T	EPlORYSAT000373620	C/T	Transcript	EPlORYSAT000373620.	tRNA	1283	-		BA000029.3	361902-361902	T	EPlORYSAT000373657	C/T	Transcript	EPlORYSAT000373657.	tRNA	3964	+
BA000029.3	392181-392181	T	EPlORYSAT000373620	C/T	Transcript	EPlORYSAT000373620.	tRNA	1305	-		BA000029.3	361904-361904	T	EPlORYSAT000373612	C/T	Transcript	EPlORYSAT000373612.	tRNA	2355	+
BA000029.3	392265-392265	A	EPlORYSAT000373620	C/T	Transcript	EPlORYSAT000373620.	tRNA	1389	-		BA000029.3	361904-361904	T	EPlORYSAT000373657	C/T	Transcript	EPlORYSAT000373657.	tRNA	3966	+
BA000029.3	392349-392349	A	EPlORYSAT000373620	C/T	Transcript	EPlORYSAT000373620.	tRNA	1473	-		BA000029.3	361958-361958	T	EPlORYSAT000373612	C/T	Transcript	EPlORYSAT000373612.	tRNA	2409	+
BA000029.3	392364-392364	A	EPlORYSAT000373620	C/T	Transcript	EPlORYSAT000373620.	tRNA	1488	-		BA000029.3	361958-361958	T	EPlORYSAT000373657	C/T	Transcript	EPlORYSAT000373657.	tRNA	4020	+
BA000029.3	403808-403808	T	gene-orf160	G/A	Transcript	transcript-orf160.	protein_coding	1098	-		BA000029.3	361981-361981	A	EPlORYSAT000373612	C/T	Transcript	EPlORYSAT000373612.	tRNA	2432	+
BA000029.3	403834-403834	T	gene-orf160	G/A	Transcript	transcript-orf160.	protein_coding	1124	-		BA000029.3	361981-361981	A	EPlORYSAT000373657	C/T	Transcript	EPlORYSAT000373657.	tRNA	4043	+
BA000029.3	403937-403937	T	gene-orf160	G/A	Transcript	transcript-orf160.	protein_coding	1227	-		BA000029.3	362014-362014	A	EPlORYSAT000373612	C/T	Transcript	EPlORYSAT000373612.	tRNA	2465	+
BA000029.3	403943-403943	T	gene-orf160	G/A	Transcript	transcript-orf160.	protein_coding	1233	-		BA000029.3	362014-362014	A	EPlORYSAT000373657	C/T	Transcript	EPlORYSAT000373657.	tRNA	4076	+
BA000029.3	403964-403964	T	gene-orf160	G/A	Transcript	transcript-orf160.	protein_coding	1254	-		BA000029.3	362089-362089	A	EPlORYSAT000373612	C/T	Transcript	EPlORYSAT000373612.	tRNA	2540	+
BA000029.3	403970-403970	A	gene-orf160	G/A	Transcript	transcript-orf160.	protein_coding	1260	-		BA000029.3	362089-362089	A	EPlORYSAT000373657	C/T	Transcript	EPlORYSAT000373657.	tRNA	4151	+
BA000029.3	403975-403975	T	gene-orf160	G/A	Transcript	transcript-orf160.	protein_coding	1265	-		BA000029.3	362101-362101	A	EPlORYSAT000373612	C/T	Transcript	EPlORYSAT000373612.	tRNA	2552	+
BA000029.3	403996-403996	A	gene-orf160	G/A	Transcript	transcript-orf160.	protein_coding	1286	-		BA000029.3	362101-362101	A	EPlORYSAT000373657	C/T	Transcript	EPlORYSAT000373657.	tRNA	4163	+
BA000029.3	404023-404023	A	gene-orf160	G/A	Transcript	transcript-orf160.	protein_coding	1313	-		BA000029.3	362119-362119	T	EPlORYSAT000373612	C/T	Transcript	EPlORYSAT000373612.	tRNA	2570	+
BA000029.3	404028-404028	A	gene-orf160	G/A	Transcript	transcript-orf160.	protein_coding	1318	-		BA000029.3	362119-362119	T	EPlORYSAT000373657	C/T	Transcript	EPlORYSAT000373657.	tRNA	4181	+
BA000029.3	404066-404066	A	gene-orf160	G/A	Transcript	transcript-orf160.	protein_coding	1356	-		BA000029.3	362147-362147	T	EPlORYSAT000373612	C/T	Transcript	EPlORYSAT000373612.	tRNA	2598	+
BA000029.3	405515-405515	A	gene-orf160	G/A	Transcript	transcript-orf160.	protein_coding	2805	-		BA000029.3	362147-362147	T	EPlORYSAT000373657	C/T	Transcript	EPlORYSAT000373657.	tRNA	4209	+
											BA000029.3	362159-362159	T	EPlORYSAT000373612	C/T	Transcript	EPlORYSAT000373612.	tRNA	2610	+
											BA000029.3	362159-362159	T	EPlORYSAT000373657	C/T	Transcript	EPlORYSAT000373657.	tRNA	4221	+
											BA000029.3	362189-362189	T	EPlORYSAT000373612	C/T	Transcript	EPlORYSAT000373612.	tRNA	2640	+
											BA000029.3	362189-362189	T	EPlORYSAT000373657	C/T	Transcript	EPlORYSAT000373657.	tRNA	4251	+
											BA000029.3	362189-362189	T	gene-orf173	C/T	Transcript	transcript-orf173.	protein_coding	4989	-
											BA000029.3	366452-366452	A	ENSRNA050013671	C/T	Transcript	ENSRNA050013671-T1.	sense_intronic	2623	+
											BA000029.3	366452-366452	A	EPlORYSAT000373635	C/T	Transcript	EPlORYSAT000373635.	tRNA	3260	+
											BA000029.3	366452-366452	A	gene-nad2	C/T	Transcript	transcript-nad2.	nontranslating_CDS	2462	+
											BA000029.3	366452-366452	A	gene-nad9	C/T	Transcript	transcript-nad9.	protein_coding	4087	+
											BA000029.3	366452-366452	A	gene-orf173	C/T	Transcript	transcript-orf173.	protein_coding	726	-
											BA000029.3	366468-366468	T	ENSRNA050013671	C/T	Transcript	ENSRNA050013671-T1.	sense_intronic	2639	+
											BA000029.3	366468-366468	T	EPlORYSAT000373635	C/T	Transcript	EPlORYSAT000373635.	tRNA	3276	+
											BA000029.3	366468-366468	T	gene-nad2	C/T	Transcript	transcript-nad2.	nontranslating_CDS	2478	+
											BA000029.3	366468-366468	T	gene-nad9	C/T	Transcript	transcript-nad9.	protein_coding	4103	+
											BA000029.3	366468-366468	T	gene-orf173	C/T	Transcript	transcript-orf173.	protein_coding	710	-
											BA000029.3	366480-366480	T	ENSRNA050013671	C/T	Transcript	ENSRNA050013671-T1.	sense_intronic	2651	+
											BA000029.3	366480-366480	T	EPlORYSAT000373635	C/T	Transcript	EPlORYSAT000373635.	tRNA	3288	+
											BA000029.3	366480-366480	T	gene-nad2	C/T	Transcript	transcript-nad2.	nontranslating_CDS	2490	+
											BA000029.3	366480-366480	T	gene-nad9	C/T	Transcript	transcript-nad9.	protein_coding	4115	+
											BA000029.3	366480-366480	T	gene-orf173	C/T	Transcript	transcript-orf173.	protein_coding	698	-
											BA000029.3	366489-366489	T	ENSRNA050013671	C/T	Transcript	ENSRNA050013671-T1.	sense_intronic	2660	+
											BA000029.3	366489-366489	T	EPlORYSAT000373635	C/T	Transcript	EPlORYSAT000373635.	tRNA	3297	+
											BA000029.3	366489-366489	T	gene-nad2	C/T	Transcript	transcript-nad2.	nontranslating_CDS	2499	+
											BA000029.3	366489-366489	T	gene-nad9	C/T	Transcript	transcript-nad9.	protein_coding	4124	+
											BA000029.3	366489-366489	T	gene-orf173	C/T	Transcript	transcript-orf173.	protein_coding	689	-
											BA000029.3	366526-366526	T	ENSRNA050013671	C/T	Transcript	ENSRNA050013671-T1.	sense_intronic	2697	+
											BA000029.3	366526-366526	T	EPlORYSAT000373635	C/T	Transcript	EPlORYSAT000373635.	tRNA	3334	+
											BA000029.3	366526-366526	T	gene-nad2	C/T	Transcript	transcript-nad2.	nontranslating_CDS	2536	+
											BA000029.3	366526-366526	T	gene-nad9	C/T	Transcript	transcript-nad9.	protein_coding	4161	+
											BA000029.3	366526-366526	T	gene-orf173	C/T	Transcript	transcript-orf173.	protein_coding	652	-
											BA000029.3	366535-366535	T	ENSRNA050013671	C/T	Transcript	ENSRNA050013671-T1.	sense_intronic	2706	+
											BA000029.3	366535-366535	T	EPlORYSAT000373635	C/T	Transcript	EPlORYSAT000373635.	tRNA	3343	+
											BA000029.3	366535-366535	T	gene-nad2	C/T	Transcript	transcript-nad2.	nontranslating_CDS	2545	+
											BA000029.3	366535-366535	T	gene-nad9	C/T	Transcript	transcript-nad9.	protein_coding	4170	+
											BA000029.3	366535-366535	T	gene-orf173	C/T	Transcript	transcript-orf173.	protein_coding	643	-
											BA000029.3	366600-366600	A	ENSRNA050013671	C/T	Transcript	ENSRNA050013671-T1.	sense_intronic	2771	+
											BA000029.3	366600-366600	A	EPlORYSAT000373635	C/T	Transcript	EPlORYSAT000373635.	tRNA	3408	+
											BA000029.3	366600-366600	A	gene-nad2	C/T	Transcript	transcript-nad2.	nontranslating_CDS	2610	+
											BA000029.3	366600-366600	A	gene-nad9	C/T	Transcript	transcript-nad9.	protein_coding	4235	+
											BA000029.3	366600-366600	A	gene-orf173	C/T	Transcript	transcript-orf173.	protein_coding	578	-
											BA000029.3	366608-366608	A	ENSRNA050013671	C/T	Transcript	ENSRNA050013671-T1.	sense_intronic	2779	+
											BA000029.3	366608-366608	A	EPlORYSAT000373635	C/T	Transcript	EPlORYSAT000373635.	tRNA	3416	+
											BA000029.3	366608-366608	A	gene-nad2	C/T	Transcript	transcript-nad2.	nontranslating_CDS	2618	+
											BA000029.3	366608-366608	A	gene-nad9	C/T	Transcript	transcript-nad9.	protein_coding	4243	+
											BA000029.3	366608-366608	A	gene-orf173	C/T	Transcript	transcript-orf173.	protein_coding	570	-
											BA000029.3	366638-366638	A	ENSRNA050013671	C/T	Transcript	ENSRNA050013671-T1.	sense_intronic	2809	+
											BA000029.3	366638-366638	A	EPlORYSAT000373635	C/T	Transcript	EPlORYSAT000373635.	tRNA	3446	+
											BA000029.3	366638-366638	A	gene-nad2	C/T	Transcript	transcript-nad2.	nontranslating_CDS	2648	+
											BA000029.3	366638-366638	A	gene-nad9	C/T	Transcript	transcript-nad9.	protein_coding	4273	+
											BA000029.3	366638-366638	A	gene-orf173	C/T	Transcript	transcript-orf173.	protein_coding	540	-
											BA000029.3	366642-366642	A	ENSRNA050013671	C/T	Transcript	ENSRNA050013671-T1.	sense_intronic	2813	+
											BA000029.3	366642-366642	A	EPlORYSAT000373635	C/T	Transcript	EPlORYSAT000373635.	tRNA	3450	+
											BA000029.3	366642-366642	A	gene-nad2	C/T	Transcript	transcript-nad2.	nontranslating_CDS	2652	+
											BA000029.3	366642-366642	A	gene-nad9	C/T	Transcript	transcript-nad9.	protein_coding	4277	+
											BA000029.3	366642-366642	A	gene-orf173	C/T	Transcript	transcript-orf173.	protein_coding	536	-
											BA000029.3	366708-366708	T	ENSRNA050013671	C/T	Transcript	ENSRNA050013671-T1.	sense_intronic	2879	+
											BA000029.3	366708-366708	T	EPlORYSAT000373635	C/T	Transcript	EPlORYSAT000373635.	tRNA	3516	+
											BA000029.3	366708-366708	T	gene-nad2	C/T	Transcript	transcript-nad2.	nontranslating_CDS	2718	+
											BA000029.3	366708-366708	T	gene-nad9	C/T	Transcript	transcript-nad9.	protein_coding	4343	+
											BA000029.3	366708-366708	T	gene-orf173	C/T	Transcript	transcript-orf173.	protein_coding	470	-
											BA000029.3	366738-366738	T	ENSRNA050013671	C/T	Transcript	ENSRNA050013671-T1.	sense_intronic	2909	+
											BA000029.3	366738-366738	T	EPlORYSAT000373635	C/T	Transcript	EPlORYSAT000373635.	tRNA	3546	+
											BA000029.3	366738-366738	T	gene-nad2	C/T	Transcript	transcript-nad2.	nontranslating_CDS	2748	+
											BA000029.3	366738-366738	T	gene-nad9	C/T	Transcript	transcript-nad9.	protein_coding	4373	+
											BA000029.3	366738-366738	T	gene-orf173	C/T	Transcript	transcript-orf173.	protein_coding	440	-
											BA000029.3	366790-366790	A	ENSRNA050013671	C/T	Transcript	ENSRNA050013671-T1.	sense_intronic	2961	+
											BA000029.3	366790-366790	A	EPlORYSAT000373635	C/T	Transcript	EPlORYSAT000373635.	tRNA	3598	+
											BA000029.3	366790-366790	A	gene-nad2	C/T	Transcript	transcript-nad2.	nontranslating_CDS	2800	+
											BA000029.3	366790-366790	A	gene-nad9	C/T	Transcript	transcript-nad9.	protein_coding	4425	+
											BA000029.3	366790-366790	A	gene-orf173	C/T	Transcript	transcript-orf173.	protein_coding	388	-
											BA000029.3	366828-366828	T	ENSRNA050013671	C/T	Transcript	ENSRNA050013671-T1.	sense_intronic	2999	+
											BA000029.3	366828-366828	T	EPlORYSAT000373635	C/T	Transcript	EPlORYSAT000373635.	tRNA	3636	+
											BA000029.3	366828-366828	T	gene-nad2	C/T	Transcript	transcript-nad2.	nontranslating_CDS	2838	+
											BA000029.3	366828-366828	T	gene-nad9	C/T	Transcript	transcript-nad9.	protein_coding	4463	+
											BA000029.3	366828-366828	T	gene-orf173	C/T	Transcript	transcript-orf173.	protein_coding	350	-
											BA000029.3	368479-368479	T	ENSRNA050013668	C/T	Transcript	ENSRNA050013668-T1.	sense_intronic	117	+
											BA000029.3	368479-368479	T	ENSRNA050013671	C/T	Transcript	ENSRNA050013671-T1.	sense_intronic	4650	+
											BA000029.3	368479-368479	T	gene-nad2	C/T	Transcript	transcript-nad2.	nontranslating_CDS	4489	+
											BA000029.3	368482-368482	T	ENSRNA050013668	C/T	Transcript	ENSRNA050013668-T1.	sense_intronic	120	+
											BA000029.3	368482-368482	T	ENSRNA050013671	C/T	Transcript	ENSRNA050013671-T1.	sense_intronic	4653	+
											BA000029.3	368482-368482	T	gene-nad2	C/T	Transcript	transcript-nad2.	nontranslating_CDS	4492	+
											BA000029.3	368485-368485	T	ENSRNA050013668	C/T	Transcript	ENSRNA050013668-T1.	sense_intronic	123	+
											BA000029.3	368485-368485	T	ENSRNA050013671	C/T	Transcript	ENSRNA050013671-T1.	sense_intronic	4656	+
											BA000029.3	368485-368485	T	gene-nad2	C/T	Transcript	transcript-nad2.	nontranslating_CDS	4495	+
											BA000029.3	368490-368490	T	ENSRNA050013668	C/T	Transcript	ENSRNA050013668-T1.	sense_intronic	128	+
											BA000029.3	368490-368490	T	ENSRNA050013671	C/T	Transcript	ENSRNA050013671-T1.	sense_intronic	4661	+
											BA000029.3	368490-368490	T	gene-nad2	C/T	Transcript	transcript-nad2.	nontranslating_CDS	4500	+
											BA000029.3	368498-368498	T	ENSRNA050013668	C/T	Transcript	ENSRNA050013668-T1.	sense_intronic	136	+
											BA000029.3	368498-368498	T	ENSRNA050013671	C/T	Transcript	ENSRNA050013671-T1.	sense_intronic	4669	+
											BA000029.3	368498-368498	T	gene-nad2	C/T	Transcript	transcript-nad2.	nontranslating_CDS	4508	+
											BA000029.3	403808-403808	T	EPlORYSAT000373615	G/A	Transcript	EPlORYSAT000373615.	tRNA	3421	-
											BA000029.3	403834-403834	T	EPlORYSAT000373615	G/A	Transcript	EPlORYSAT000373615.	tRNA	3395	-
											BA000029.3	403937-403937	T	EPlORYSAT000373615	G/A	Transcript	EPlORYSAT000373615.	tRNA	3292	-
											BA000029.3	403943-403943	T	EPlORYSAT000373615	G/A	Transcript	EPlORYSAT000373615.	tRNA	3286	-
											BA000029.3	403964-403964	T	EPlORYSAT000373615	G/A	Transcript	EPlORYSAT000373615.	tRNA	3265	-
											BA000029.3	403970-403970	A	EPlORYSAT000373615	G/A	Transcript	EPlORYSAT000373615.	tRNA	3259	-
											BA000029.3	403975-403975	T	EPlORYSAT000373615	G/A	Transcript	EPlORYSAT000373615.	tRNA	3254	-
											BA000029.3	403996-403996	A	EPlORYSAT000373615	G/A	Transcript	EPlORYSAT000373615.	tRNA	3233	-
											BA000029.3	404023-404023	A	EPlORYSAT000373615	G/A	Transcript	EPlORYSAT000373615.	tRNA	3206	-
											BA000029.3	404028-404028	A	EPlORYSAT000373615	G/A	Transcript	EPlORYSAT000373615.	tRNA	3201	-
											BA000029.3	404066-404066	A	EPlORYSAT000373615	G/A	Transcript	EPlORYSAT000373615.	tRNA	3163	-
											BA000029.3	405515-405515	A	EPlORYSAT000373615	G/A	Transcript	EPlORYSAT000373615.	tRNA	1714	-
[truncated: 15 more columns]
