# Supplementary material for: Decoding RNA Editing Sites Through Transcriptome Analysis in Rice Under Alkaline Stress
Source: Front Plant Sci. 2022 Jun 23;13:892729. doi: 10.3389/fpls.2022.892729 (PMC9260663; doi:10.3389/fpls.2022.892729)
Supplement: Supplementary file 1 [file Data_Sheet_1.ZIP › Supplementary Files/Supplementary Table S6-Editing allele proportion of RNA editing sites in all samples.xlsx]

## Sheet: Chloroplast
Chr	CD	CDT	WD	WDT
KT289404.1	0.510204	0.273973	0.0229008	0.687285
KT289404.1	0.97561	1.0979	0.015748	0.671141
KT289404.1	0.492611	0.0911577	0.0176991	0.328947
KT289404.1	0.0149254	0.453721	0.0165289	0.651466
KT289404.1	0.497512	0.447628	0.00826446	0.970874
KT289404.1	0.513699	0.277008	0.00819672	0.141343
KT289404.1	0.175747	0.141844	0.08	0.0750751
KT289404.1	0.177936	0.281294	0.75	0.0754148
KT289404.1	0.182482	0.143472	0.981481	0.381971
KT289404.1	0.192678	0.144718	0.941176	0.153022
KT289404.1	0.201207	0.78329	0.92	0.15625
KT289404.1	1.00806	0.522193	1	0.864198
KT289404.1	0.20284	1.75439	0.2	0.370828
KT289404.1	0.460829	1.76211	0.333333	0.734394
KT289404.1	0.235294	0.888889	1	0.352941
KT289404.1	0.236967	0.968326	0.844444	0.461361
KT289404.1	0.990099	0.112435	0.981132	0.349243
KT289404.1	0.269542	0.178134	0.763158	0.701754
KT289404.1	0.284091	0.0668449		1.21359
KT289404.1	0.595238	0.133393		0.875
KT289404.1	0.687285	0.0662544		0.747198
KT289404.1	0.692042	0.155902
KT289404.1	0.35461	0.0987167
KT289404.1	0.355872	0.39604
KT289404.1	0.361011	0.0992063
KT289404.1	0.361011	0.297324
KT289404.1	0.727273	0.19685
KT289404.1	0.735294	0.165017
KT289404.1	0.387597	0.332502
KT289404.1	0.408163	0.508475
KT289404.1	0.401606	0.529101
KT289404.1	0.260465	0.357143
KT289404.1	0.456621	0.052632
KT289404.1	0.431034	0.882353
KT289404.1	0.42735	0.882353
KT289404.1	0.431034	1
KT289404.1	0.0337079	1
KT289404.1	0.0225	0.888889
KT289404.1	0.0286299	0.111111
KT289404.1	0.15983
KT289404.1	0.521921
KT289404.1	0.0148148
KT289404.1	0.109489
KT289404.1	0.10219
KT289404.1	0.108527
KT289404.1	0.128
KT289404.1	0.485201
KT289404.1	0.813397
KT289404.1	0.0105213
KT289404.1	0.816131
KT289404.1	0.770713
KT289404.1	0.0550055
KT289404.1	0.684932
KT289404.1	0.649351
KT289404.1	0.05625
KT289404.1	0.617284
KT289404.1	0.625
KT289404.1	0.606061
KT289404.1	0.327957
KT289404.1	0.502513
KT289404.1	0.478469
KT289404.1	0.465116
KT289404.1	0.727273
KT289404.1	0.3367
KT289404.1	0.325733
KT289404.1	0.324675
KT289404.1	0.626959
KT289404.1	0.298507
KT289404.1	0.297619
KT289404.1	0.0119048
KT289404.1	0.887574
KT289404.1	0.286533
KT289404.1	0.28169
KT289404.1	0.28169
KT289404.1	0.255754
KT289404.1	0.507614
KT289404.1	0.25641
KT289404.1	0.78534
KT289404.1	0.520833
KT289404.1	0.25974
KT289404.1	0.544959
KT289404.1	0.0166205
KT289404.1	0.276243
KT289404.1	0.31348
KT289404.1	0.324675
KT289404.1	0.334448
KT289404.1	0.0138889
KT289404.1	0.358423
KT289404.1	0.724638
KT289404.1	0.367647
KT289404.1	0.738007
KT289404.1	0.367647
KT289404.1	0.37037
KT289404.1	0.0222222
KT289404.1	0.025
KT289404.1	0.05
KT289404.1	0.0263158
KT289404.1	0.0151515
KT289404.1	0.0148148
KT289404.1	0.684932
KT289404.1	0.653595
KT289404.1	0.649351
KT289404.1	0.649351
KT289404.1	0.156863
KT289404.1	0.684932
KT289404.1	0.183673
KT289404.1	0.865801
KT289404.1	0.29646
KT289404.1	0.446429
KT289404.1	0.854701
KT289404.1	0.294872
KT289404.1	0.425532
KT289404.1	0.854701
KT289404.1	0.42735
KT289404.1	0.858369
KT289404.1	0.334129
KT289404.1	0.0960615
KT289404.1	0.146484
KT289404.1	0.484731
KT289404.1	0.395844
KT289404.1	0.136799
KT289404.1	0.205058
KT289404.1	0.204778
KT289404.1	0.273411
KT289404.1	0.413223
KT289404.1	0.485774
KT289404.1	0.121852
KT289404.1	0.0814996
KT289404.1	0.0817327
KT289404.1	0.0409165
KT289404.1	0.0417014
KT289404.1	0.05
KT289404.1	0.0526316
KT289404.1	0.05
KT289404.1	0.05
KT289404.1	0.05
KT289404.1	0.05
KT289404.1	0.05
KT289404.1	0.05
KT289404.1	0.1
KT289404.1	0.0526316
KT289404.1	0.0625
KT289404.1	0.0625
KT289404.1	0.0625
KT289404.1	0.0666667
KT289404.1	0.0588235
KT289404.1	0.0526316
KT289404.1	0.0555556
KT289404.1	0.0555556
KT289404.1	0.0555556
KT289404.1	0.0526316
KT289404.1	0.047619
KT289404.1	0.047619
KT289404.1	0.047619
KT289404.1	0.0454545
KT289404.1	0.0416667
KT289404.1	0.0416667
KT289404.1	0.0416667
KT289404.1	0.0416667
KT289404.1	0.0384615
KT289404.1	0.836066
KT289404.1	0.836066
KT289404.1	0.0192308
KT289404.1	0.960784
KT289404.1	0.960784
KT289404.1	0.888889
KT289404.1	0.75
KT289404.1	0.0666667
KT289404.1	0.0666667
KT289404.1	0.0666667
KT289404.1	0.0714286
KT289404.1	0.0714286
KT289404.1	0.0833333
KT289404.1	0.166667
KT289404.1	0.111111
KT289404.1	0.111111
KT289404.1	0.111111
KT289404.1	0.111111
KT289404.1	0.125
KT289404.1	0.125
KT289404.1	0.166667
KT289404.1	0.8
KT289404.1	0.2
KT289404.1	0.166667
KT289404.1	0.142857
KT289404.1	0.6
KT289404.1	0.25
KT289404.1	0.25
KT289404.1	0.5
KT289404.1	0.25
KT289404.1	0.25
KT289404.1	0.25
KT289404.1	0.5
KT289404.1	0.5
KT289404.1	0.5
KT289404.1	0.5
KT289404.1	0.5
KT289404.1	0.25
KT289404.1	0.2
KT289404.1	0.333333
KT289404.1	0.333333
KT289404.1	0.333333
KT289404.1	0.333333
KT289404.1	0.333333
KT289404.1	0.25
KT289404.1	0.25
KT289404.1	0.25
KT289404.1	1
KT289404.1	0.5
KT289404.1	0.5
KT289404.1	1
KT289404.1	0.25
KT289404.1	0.333333
KT289404.1	0.333333
KT289404.1	0.666667
KT289404.1	0.25
KT289404.1	0.2
KT289404.1	0.2
KT289404.1	0.2
KT289404.1	0.2
KT289404.1	0.2
KT289404.1	0.2
KT289404.1	0.222222
KT289404.1	0.111111
KT289404.1	0.0909091
KT289404.1	0.0769231
KT289404.1	0.0714286
KT289404.1	0.0588235
KT289404.1	0.0555556
KT289404.1	0.894737
KT289404.1	0.894737
KT289404.1	0.9
KT289404.1	0.9
KT289404.1	0.0357143
KT289404.1	0.981132
KT289404.1	0.981132
KT289404.1	0.847458
KT289404.1	0.847458
KT289404.1	0.0285714
KT289404.1	0.0344828
KT289404.1	0.0357143
KT289404.1	0.04
KT289404.1	0.04
KT289404.1	0.04
KT289404.1	0.0416667
KT289404.1	0.0416667
KT289404.1	0.0416667
KT289404.1	0.0416667
KT289404.1	0.0416667
KT289404.1	0.0416667
KT289404.1	0.0416667
KT289404.1	0.04
KT289404.1	0.0416667
KT289404.1	0.0434783
KT289404.1	0.04
KT289404.1	0.04
KT289404.1	0.0416667
KT289404.1	0.0416667
KT289404.1	0.0833333
KT289404.1	0.0434783
KT289404.1	0.0434783
KT289404.1	0.0434783
KT289404.1	0.0434783
KT289404.1	0.0416667
KT289404.1	0.0416667
KT289404.1	0.0833333
KT289404.1	0.0416667
AVG	0.307603	0.475451	0.493559	0.522062
	0.307603	0.475451	0.493559	0.522062
SD	0.280937	0.443028	0.439942	0.321853
SE	0.0171931	0.0271129	0.026924	0.0196971
T.test		0.0264501		0.821481
P<= 0.05		*		NA
P<= 0.01		NA		NA
P<= 0.001		NA		NA
	CD	CDT	WD	WDT
	0.307603	0.475451	0.493559	0.522062

## Sheet: Mitochondria
Chr	CD	CDT	WD	WDT
BA000029.3	0.0229008	0.25	0.115942	1
BA000029.3	0.977099	0.727273	0.5625	1
BA000029.3	0.627907	0.030303	0.943396	0.210526
BA000029.3	0.990909	0.730769	0.57377	0.037037
BA000029.3	0.915789	0.769231	0.921875	0.925926
BA000029.3	0.00952381	0.0810811	0.862069	0.92
BA000029.3	0.00909091	0.706667	0.961538	0.923077
BA000029.3	0.981481	0.706667	0.938776	1
BA000029.3	0.981481	0.015625	0.512195	1
BA000029.3	0.962264	0.0526316	0.966667	1
BA000029.3	0.962264	0.948276	0.966667	1
BA000029.3	0.670103	0.948276	1	0.882353
BA000029.3	0.92	0.696429	0.027027	0.882353
BA000029.3	0.92	0.696429	0.027027	0.882353
BA000029.3	0.9375	0.0185185	0.861111	0.882353
BA000029.3	0.9375	0.944444	0.972222	0.111111
BA000029.3	0.918919	0.944444	1	0.111111
BA000029.3	0.918919	0.0208333	1	0.894737
BA000029.3	0.756757	0.895833	1	0.0454545
BA000029.3	0.820513	0.895833	1	0.0454545
BA000029.3	0.0598291	0.0196078	1	0.904762
BA000029.3	0.00934579	0.972973	1	0.904762
BA000029.3	0.0107527	0.972973	0.2	1
BA000029.3	0.0111111	0.8	1	1
BA000029.3	0.021978	0.85	1	0.0526316
BA000029.3	0.0454545	0.85	1	0.923077
BA000029.3	0.973684	0.9375	1	0.923077
BA000029.3	0.956522	0.9375	1	0.25
BA000029.3	0.0416667	0.764706	0.818182	1
BA000029.3	0.08	0.764706	0.5	0.142857
BA000029.3	1	0.882353	0.636364	1
BA000029.3	0.04	0.882353	0.666667	1
BA000029.3	1	0.711111	0.266667	1
BA000029.3	1	0.0217391	0.545455	1
BA000029.3	0.909091	0.05	0.545455	1
BA000029.3	0.909091	0.030303	0.727273	1
BA000029.3	0.916667	0.0645161	0.8	1
BA000029.3	0.916667	0.0434783	0.7	0.666667
BA000029.3	0.916667	0.0454545	0.714286	0.8
BA000029.3	0.916667	1	0.714286	0.333333
BA000029.3	0.916667	0.875	0.642857	0.333333
BA000029.3	0.916667	0.9	0.666667	0.25
BA000029.3	0.916667	1	0.0666667	1
BA000029.3	0.916667	1	0.642857	0.5
BA000029.3	0.0909091	0.9	0.714286	0.333333
BA000029.3	0.105263	1	0.6875	1
BA000029.3	0.125	0.1	0.666667	0.166667
BA000029.3	0.05	0.222222	0.0555556	1
BA000029.3	0.269231	0.785714	0.894737	1
BA000029.3	0.0434783	0.555556	0.894737	0.5
BA000029.3	0.08	0.0714286	0.888889	1
BA000029.3	0.172414	0.0714286	0.888889	1
BA000029.3	0.5	0.363636	0.823529	1
BA000029.3	0.142857	0.583333	0.882353	1
BA000029.3	0.333333	0.166667	0.9375	0.857143
BA000029.3	0.173913	1	0.882353	0.285714
BA000029.3	0.047619	0.428571	0.5625	1
BA000029.3	0.857143	0.722222	0.941176	0.166667
BA000029.3	0.238095	0.166667	0.733333	1
BA000029.3	0.866667	0.761905	0.7	0.857143
BA000029.3	1	0.677419	0.636364	0.285714
BA000029.3	1	0.5	0.785714	0.0833333
BA000029.3	1	1	0.285714	0.166667
BA000029.3	1	1	0.785714	0.166667
BA000029.3	1	1	0.166667	0.9375
BA000029.3	0.00934579	1	0.166667	0.9375
BA000029.3	0.00892857	0.75	0.818182	1
BA000029.3	0.0178571	0.125	0.909091	1
BA000029.3	0.00854701	0.875	0.909091	1
BA000029.3	0.00847458	0.125	0.181818	1
BA000029.3	0.0078125	0.75	0.181818	1
BA000029.3	0.00787402	0.444444	0.7	1
BA000029.3	0.0078125	0.117647	0.7	0.117647
BA000029.3	0.00769231	0.666667	0.5	1
BA000029.3	0.00763359	0.666667	0.5	1
BA000029.3	0.0075188	0.0833333	0.714286	0.928571
BA000029.3	0.00714286	0.444444	0.75	0.142857
BA000029.3	0.0070922	0.25	0.368421	1
BA000029.3	0.0070922	0.25	0.3	0.2
BA000029.3	0.00934579	0.625	0.4	0.875
BA000029.3	0.00943396	0.625	0.5	1
BA000029.3	0.00943396	0.625	0.5	0.0909091
BA000029.3	0.00961538	0.714286	0.333333	1
BA000029.3	0.0111111	0.714286	0.818182	0.923077
BA000029.3	0.0229885	0.125	0.769231	1
BA000029.3	0.027027	0.555556	0.444444	1
BA000029.3	0.0597015	0.583333	0.555556	0.1
BA000029.3	0.933333	0.583333	0.2	1
BA000029.3	0.548387	0.5	0.733333	1
BA000029.3	0.903226	0.615385	0.733333	1
BA000029.3	0.151515	0.615385	0.777778	1
BA000029.3	0.882353	0.285714	0.777778	0.9
BA000029.3	0.0277778	0.0833333	0.6	1
BA000029.3	0.131579	0.545455	0.2	1
BA000029.3	0.763158	0.545455	0.6	1
BA000029.3	0.736842	0.454545	0.6	1
BA000029.3	0.0526316	0.416667	0.333333	1
BA000029.3	0.756757	0.5	0.25	0.6
BA000029.3	0.736842	0.571429	0.25	1
BA000029.3	0.047619	0.571429	0.25	1
BA000029.3	0.0588235	0.5	0.2	0.75
BA000029.3	0.0555556	0.416667	0.285714	0.75
BA000029.3	0.705882	0.454545	0.285714	1
BA000029.3	0.0434783	0.454545	0.142857	1
BA000029.3	0.0434783	0.4	0.333333	0.714286
BA000029.3	0.852941	0.111111	0.375	1
BA000029.3	0.852941	0.333333	0.375	1
BA000029.3	0.852941	0.222222	0.375	1
BA000029.3	0.90625	0.555556	0.375	1
BA000029.3	0.90625	0.333333	0.6	1
BA000029.3	0.939394	0.333333	0.6	1
BA000029.3	0.939394	0.555556	0.7	1
BA000029.3	0.0666667	0.555556	0.7	1
BA000029.3	0.03125	0.4	0.111111	0.117647
BA000029.3	0.903226	0.5	0.222222	0.0588235
BA000029.3	0.903226	0.5	0.111111	0.0714286
BA000029.3	0.857143	0.166667	0.666667	1
BA000029.3	0.111111	0.166667	0.555556	1
BA000029.3	0.892857	0.4	0.666667	1
BA000029.3	0.0322581	0.25	0.666667	1
BA000029.3	0.166667	0.333333	0.333333	1
BA000029.3	0.870968	1	0.727273	1
BA000029.3	0.870968	1	0.833333	1
BA000029.3	0.258065	1	1	1
BA000029.3	0.0967742	0.333333	0.818182	0.333333
BA000029.3	0.0333333	0.125	0.777778	1
BA000029.3	0.0645161	0.125	0.75	0.333333
BA000029.3	0.0322581	0.222222	1	0.5
BA000029.3	0.833333	0.444444	0.2	0.5
BA000029.3	0.833333	0.444444	0.2	1
BA000029.3	0.882353	0.222222	0.75	0.666667
BA000029.3	0.882353	0.555556	0.25	0.5
BA000029.3	0.787879	0.555556	0.75	0.5
BA000029.3	0.0833333	0.2	0.875	0.5
BA000029.3	0.818182	0.4	0.666667	1
BA000029.3	0.818182	0.4	0.8	1
BA000029.3	0.0357143	0.571429	1	1
BA000029.3	0.642857	0.571429	0.956522	1
BA000029.3	0.7	0.5	0.956522	1
BA000029.3	0.7	0.5	0.541667	0.5
BA000029.3	0.0666667	0.0769231	0.541667	1
BA000029.3	0.612903	0.0769231	0.944444	0.333333
BA000029.3	0.645161	0.538462	0.944444	0.666667
BA000029.3	0.703704	0.666667	1	1
BA000029.3	0.703704	0.666667	1	0.333333
BA000029.3	0.68	0.5	1	1
BA000029.3	0.68	0.5	1	0.2
BA000029.3	0.692308	0.4	1	1
BA000029.3	0.692308	0.4	0.981481	1
BA000029.3	0.703704	0.4	0.0294118	1
BA000029.3	0.703704	0.4	0.0144928	1
BA000029.3	0.6	0.25	0.0833333	1
BA000029.3	0.6	0.5	0.957143	1
BA000029.3	0.521739	0.5	0.028169	0.2
BA000029.3	0.521739	0.2	0.0147059	1
BA000029.3	0.652174	0.2	0.571429	1
BA000029.3	0.652174	0.2	0.222222	0.8
BA000029.3	0.0434783	0.25	0.666667	0.8
BA000029.3	0.6875	0.5	0.666667	1
BA000029.3	0.6875	0.666667	0.7	1
BA000029.3	0.882353	0.4	0.7	0.0833333
BA000029.3	0.882353	0.666667	0.555556	0.923077
BA000029.3	0.666667	0.833333	0.777778	0.923077
BA000029.3	0.666667	0.166667	0.777778	1
BA000029.3	0.037037	0.833333	0.764706	1
BA000029.3	0.833333	0.428571	0.764706	1
BA000029.3	0.833333	0.714286	0.0555556	1
BA000029.3	0.0344828	0.714286	0.2	1
BA000029.3	0.0333333	0.142857	0.0131579	1
BA000029.3	0.933333	0.857143	0.625	0.5
BA000029.3	0.933333	0.777778	0.0327869	1
BA000029.3	0.0322581	0.7	0.901639	1
BA000029.3	0.0967742	0.7	0.0163934	1
BA000029.3	0.814815	0.2	0.655738	0.105263
BA000029.3	0.814815	0.666667	0.918367	0.941176
BA000029.3	0.807692	0.333333	0.878049	1
BA000029.3	0.807692	0.75	0.944444	1
BA000029.3	0.0769231	0.333333	0.861111	1
BA000029.3	0.8	0.833333	0.514286	1
BA000029.3	0.8	0.714286	0.870968	0.25
BA000029.3	0.777778	1	0.903226	0.958333
BA000029.3	0.8	1	0.0333333	0.947368
BA000029.3	0.923077	0.583333	0.928571	1
BA000029.3	0.0526316	0.5	0.027027	1
BA000029.3	0.111111	0.8	0.75	1
BA000029.3	0.2	0.583333	0.916667	0.466667
BA000029.3	0.2	0.416667	0.185185	1
BA000029.3	0.5625	0.904762	1	1
BA000029.3	0.6875	0.818182	0.0909091	1
BA000029.3	0.25	1	0.916667	1
BA000029.3	0.73913	1	0.9	1
BA000029.3	0.933333	0.75	0.9	1
BA000029.3	0.333333	0.5	0.9	1
BA000029.3	0.666667	0.666667	0.9	1
BA000029.3	0.5	0.727273	0.888889	0.909091
BA000029.3	0.5	0.818182	0.25	0.375
BA000029.3	0.5	0.818182	0.5	0.0769231
BA000029.3	0.333333	0.125	0.0833333	0.111111
BA000029.3	0.714286	0.428571	0.125	0.05
BA000029.3	0.636364	0.1	0.0625	0.95
BA000029.3	0.636364	0.16129	0.05	0.954545
BA000029.3	0.636364	0.909091	0.772727	0.95
BA000029.3	0.666667	0.030303	0.181818	0.0588235
BA000029.3	0.0666667	0.826087	0.181818	1
BA000029.3	0.466667	0.826087	0.952381	1
BA000029.3	0.4	0.776119	0.761905	0.9375
BA000029.3	0.4	0.0163934	0.571429	0.933333
BA000029.3	0.357143	0.0545455	0.928571	0.933333
BA000029.3	0.428571	0.0545455	0.931034	0.933333
BA000029.3	0.1875	0.982143	0.85	0.875
BA000029.3	0.428571	0.733333	0.928571	0.875
BA000029.3	0.315789	0.0196078	0.0204082	1
BA000029.3	0.277778	0.980769	0.22	1
BA000029.3	0.0555556	0.909091	0.22	0.954545
BA000029.3	0.277778	0.125	0.14	0.0454545
BA000029.3	0.294118	0.8125	0.14	1
BA000029.3	0.1875	0.8125	0.795918	0.25
BA000029.3	0.428571	0.9375	0.795918	0.0833333
BA000029.3	0.25	0.9375	0.787234	0.909091
BA000029.3	0.869565	0.933333	0.787234	0.333333
BA000029.3	0.869565	0.933333	0.914894	1
BA000029.3	0.04	0.0833333	0.914894	1
BA000029.3	0.423077	0.916667	0.846154	1
BA000029.3	0.423077	0.916667	0.846154	1
BA000029.3	0.846154	1	0.948718	0.5
BA000029.3	0.846154	1	0.948718	1
BA000029.3	0.785714	0.181818	0.257143	1
BA000029.3	0.785714	0.888889	0.257143	1
BA000029.3	0.172414	0.857143	0.0882353	1
BA000029.3	0.921569	0.857143	1	1
BA000029.3	0.634615	0.727273	1	1
BA000029.3	0.54717	0.727273	0.952381	0.2
BA000029.3	0.54717	0.909091	0.952381	0.03125
BA000029.3	0.860465	0.727273	0.863636	0.714286
BA000029.3	0.860465	0.727273	0.863636	0.625
BA000029.3	0.727273	0.8	0.869565	0.0666667
BA000029.3	0.727273	0.7	0.869565	0.0769231
BA000029.3	0.85	0.7	0.869565	0.142857
BA000029.3	0.85	0.0526316	0.869565	0.0526316
BA000029.3	0.866667	0.5	0.923077	0.866667
BA000029.3	0.866667	0.789474	0.923077	0.125
BA000029.3	0.777778	0.176471	0.689655	0.0384615
BA000029.3	0.962963	0.0769231	0.689655	0.352941
BA000029.3	0.441176	0.214286	0.689655	0.117647
BA000029.3	0.940789	0.481481	0.0714286	0.0294118
BA000029.3	0.0816327	0.321429	0.933333	1
BA000029.3	0.948454	0.888889	0.933333	1
BA000029.3	0.0366492	0.857143	0.94898	1
BA000029.3	0.00526316	0.592593	0.959184	1
BA000029.3	0.0111732	0.777778	0.0232558	0.0689655
BA000029.3	0.0738636	0.888889	0.928571	0.037037
BA000029.3	0.965517	0.9	0.928571	1
BA000029.3	0.882353	0.909091	0.981481	1
BA000029.3	0.911392	0.0434783	0.981481	1
BA000029.3	0.15942	0.826087	0.0555556	1
BA000029.3	0.0163934	0.877551	0.0555556	0.967742
BA000029.3	0.758065	0.0416667	0.944444	0.967742
BA000029.3	0.791045	0.0416667	0.944444	0.965517
BA000029.3	0.85	0.86	1	0.965517
BA000029.3	0.8	0.0238095	1	0.0344828
BA000029.3	0.8	0.0227273	1	0.03125
BA000029.3	0.555556	0.0454545	1	0.790698
BA000029.3	0.842105	0.18	1	0.977273
BA000029.3	0.842105	0.18	0.888889	0.921569
BA000029.3	0.105263	0.166667	0.888889	0.980392
BA000029.3	0.85	0.166667	0.818182	0.0980392
BA000029.3	0.85	0.166667	0.692308	0.0196078
BA000029.3	0.714286	0.166667	0.928571	0.037037
BA000029.3	0.714286	0.87037	0.692308	0.3125
BA000029.3	0.714286	0.87037	0.416667	0.0625
BA000029.3	0.928571	0.90566	0.545455	0.705882
BA000029.3	0.928571	0.90566	0.1	0.114286
BA000029.3	0.931034	0.90566	0.1	1
BA000029.3	0.931034	0.90566	0.0714286	0.981481
BA000029.3	0.21875	0.787234	0.0714286	0.15625
BA000029.3	0.0172414	0.787234	0.962963	0.125
BA000029.3	0.931034	0.847826	0.962963	0.125
BA000029.3	0.692982	0.847826	0.730769	0.363636
BA000029.3	0.936842	0.238095	0.730769	0.363636
BA000029.3	0.893617	0.0333333	0.730769	0.987013
BA000029.3	0.00952381	0.931034	0.884615	0.987013
BA000029.3	0.980769	0.931034	0.884615	0.987013
BA000029.3	0.96	0.9	0.0384615	1
BA000029.3	0.702128	0.9	1	1
BA000029.3	0.0138889	0.9	1	1
BA000029.3	0.0192308	0.9	0.833333	1
BA000029.3	0.942308	0.904762	0.291667	0.0142857
BA000029.3	0.942308	0.904762	0.916667	0.0416667
BA000029.3	0.942308	0.904762	1	0.929577
BA000029.3	0.942308	0.904762	0.0416667	0.929577
BA000029.3	0.893617	0.904762	1	0.985714
BA000029.3	0.893617	0.95	1	0.985714
BA000029.3	0.851064	0.95	0.555556	0.0298507
BA000029.3	0.851064	0.857143	0.75	0.279412
BA000029.3	0.913043	0.857143	0.75	0.942857
BA000029.3	0.913043	0.0740741	0.833333	0.942857
BA000029.3	0.504505	0.931034	0.882353	0.030303
BA000029.3	0.00854701	0.931034	0.882353	0.0322581
BA000029.3	0.0833333	0.0666667	0.894737	0.0333333
BA000029.3	0.0113636	0.0666667	0.894737	0.966667
BA000029.3	0.0114943	0.967213	0.9	0.9375
BA000029.3	0.0273973	0.918033	0.9	0.944444
BA000029.3	0.0434783	0.018018	0.875	0.947368
BA000029.3	0.955556	0.916667	0.913043	0.969697
BA000029.3	0.0208333	0.916667	0.96	0.914286
BA000029.3	0.884615	0.0166667	0.0416667	0.0681818
BA000029.3	0.0243902	0.0416667	0.769231	0.979167
BA000029.3	1	0.00833333	0.814815	0.979167
BA000029.3	1	0.896825	0.814815	0.987342
BA000029.3	1	0.896825	0.807692	0.987342
BA000029.3	0.9375	0.00787402	0.653846	0.988235
BA000029.3	0.9375	0.900763	0.777778	0.988235
BA000029.3	0.941176	0.900763	0.928571	0.00729927
BA000029.3	0.941176	0.0165289	0.894737	0.00680272
BA000029.3	0.941176	0.942529	0.864865	0.973684
BA000029.3	0.941176	0.942529	0.0277778	0.973684
BA000029.3	0.933333	0.915493	0.176471	0.0123457
BA000029.3	0.933333	0.915493	0.0344828	0.0240964
BA000029.3	0.0142857	0.0704225	0.0384615	0.993056
BA000029.3	0.0144928	0.927536	0.0769231	0.993056
BA000029.3	0.0151515	0.0517241	0.0769231	0.027027
BA000029.3	0.0149254	0.416667	0.107143	0.986842
BA000029.3	0.0153846	0.538462	0.7	0.986842
BA000029.3	0.0147059	0.7	0.117647	1
BA000029.3	0.0149254	0.2	0.027027	1
BA000029.3	0.0163934	0.615385	1	0.989899
BA000029.3	0.0169492	0.111111	0.0833333	0.989899
BA000029.3	0.0166667	0.125	0.0909091	0.0909091
BA000029.3	0.016129	0.428571	0.875	1
BA000029.3	0.0163934	0.714286	0.875	1
BA000029.3	0.0163934	0.875	0.571429	0.0212766
BA000029.3	0.0172414	0.75	0.714286	0.1
BA000029.3	0.0172414	0.714286	0.75	0.8
BA000029.3	0.0166667	0.714286	0.0714286	0.818182
BA000029.3	0.016129	0.166667	0.0517241	0.909091
BA000029.3	0.0357143	0.166667	0.0169492	0.916667
BA000029.3	0.04	0.857143	0.037037	0.0909091
BA000029.3	0.04	0.857143	0.0196078	1
BA000029.3	0.0454545	0.857143	0.0465116	1
BA000029.3	0.0454545	0.714286	0.176471	0.8
BA000029.3	0.05	0.333333	0.970588	0.1
BA000029.3	0.0526316	0.0694444	0.96875	0.0769231
BA000029.3	0.0526316	0.185714	0.967742	0.307692
BA000029.3	0.0526316	0.833333	0.833333	0.142857
BA000029.3	0.0588235	0.025	1	0.0909091
BA000029.3	0.0625	0.96875	1	1
BA000029.3	0.0625	0.0952381	1	0.142857
BA000029.3	0.0625	0.105263	1	0.875
BA000029.3	0.0588235	0.944444	0.5	1
BA000029.3	0.0625	0.6875	0.5	1
BA000029.3	0.0714286	0.882353	0.5	1
BA000029.3	0.0625	0.866667	0.75	1
BA000029.3	0.0625	0.769231	0.333333	1
BA000029.3	0.0625	0.1875	1	1
BA000029.3	0.0526316	0.705882	1	1
BA000029.3	0.1	0.666667	0.333333	1
BA000029.3	0.05	0.1	0.333333	1
BA000029.3	0.05	0.631579	0.02	0.217391
BA000029.3	0.05	0.7	0.00840336	0.130435
BA000029.3	0.05	0.619048	0.818182	0.0869565
BA000029.3	0.05	0.666667	0.818182	0.956522
BA000029.3	0.05	0.727273	0.715789	0.761905
BA000029.3	0.111111	0.863636	0.715789	0.809524
BA000029.3	0.0555556	0.666667	0.842932	0.913043
BA000029.3	0.24	0.8	0.842932	0.64
BA000029.3	0.24	0.705882	0.910112	0.0416667
BA000029.3	0.0128205	0.8125	0.910112	0.875
BA000029.3	0.0222222	0.842105	0.852941	0.875
BA000029.3	0.24359	0.590909	0.74359	0.04
BA000029.3	0.24359	0.64	0.864865	0.823529
BA000029.3	0.25	0.04	0.0147059	0.75
BA000029.3	0.25	0.62963	0.808824	0.818182
BA000029.3	0.815789	0.62963	0.8	0.818182
BA000029.3	0.815789	0.0166667	0.333333	0.818182
BA000029.3	0.797101	0.121212	0.75	0.923077
BA000029.3	0.797101	0.1	0.5	0.0714286
BA000029.3	0.927536	0.62069	0.5	1
BA000029.3	0.927536	0.62069	0.5	1
BA000029.3	0.015625	0.692308	1	0.923077
BA000029.3	0.803571	0.692308	0.5	0.857143
BA000029.3	0.803571	0.757576	0.5	0.1
BA000029.3	0.875	0.78125	1	0.222222
BA000029.3	0.875	0.666667	1	0.0526316
BA000029.3	0.122807	0.777778	1	0.15
BA000029.3	0.21875	0.73913	1	0.15
BA000029.3	0.21875	0.73913	0.5	0.705882
BA000029.3	0.961538	0.0192308	1	0.941176
BA000029.3	0.961538	0.75	1	0.941176
BA000029.3	0.96	0.0169492	1	0.933333
BA000029.3	0.96	0.793103	1	0.785714
BA000029.3	1	0.0185185	1	0.928571
BA000029.3	1	0.0961538	1	1
BA000029.3	1	0.0606061	1	0.95
BA000029.3	1	0.394737	1	0.047619
BA000029.3	1	0.025641	1	0.952381
BA000029.3	1	0.0512821	1	0.952381
BA000029.3	0.0434783	0.0697674	1	0.0952381
BA000029.3	1	0.7	0.941176	0.0952381
BA000029.3	1	0.7	0.666667	0.0666667
BA000029.3	0.92	0.181818	0.210526	0.0769231
BA000029.3	0.92	0.1	0.885714	0.130435
BA000029.3	0.111111	0.714286	0.24	0.416667
BA000029.3	1	0.714286	0.833333	0.0434783
BA000029.3	1	0.625	0.346154	0.0344828
BA000029.3	0.0681818	0.625	0.896552	0.366667
BA000029.3	0.982456	0.6875	0.0606061	0.0333333
BA000029.3	0.982456	0.6875	0.942857	0.0344828
BA000029.3	0.983051	0.4375	0.384615	0.037037
BA000029.3	0.983051	0.4375	0.890625	0.961538
BA000029.3	0.016	0.6875	0.871795	0.037037
BA000029.3	0.967742	0.6875	0.73494	1
BA000029.3	0.967742	0.184211	0.0217391	1
BA000029.3	0.0192308	0.868421	0.554348	1
BA000029.3	0.987654	0.842105	0.941176	1
BA000029.3	0.987654	0.857143	0.157895	1
BA000029.3	0.971429	0.0454545	0.909091	1
BA000029.3	0.971429	0.111111	0.909091	1
BA000029.3	0.0428571	0.75	0.0666667	1
BA000029.3	0.983607	0.7	0.133333	1
BA000029.3	0.983607	0.7	0.928571	1
BA000029.3	0.0819672	0.7	0.928571	1
BA000029.3	0.0819672	0.888889	0.2	0.142857
BA000029.3	0.04	0.888889	0.8	0.321429
BA000029.3	0.923077	0.625	0.8	0.0689655
BA000029.3	0.631579	0.625	0.888889	0.24
BA000029.3	0.571429	0.625	0.888889	1
BA000029.3	0.636364	0.6	1	1
BA000029.3	0.0769231	0.6	1	1
BA000029.3	0.714286	0.428571	1	1
BA000029.3	0.0588235	0.428571	1	0.12
BA000029.3	0.166667	0.5	0.2	1
BA000029.3	0.0833333	0.5	1	1
BA000029.3	1	0.5	1	0.105263
BA000029.3	0.733333	0.5	1	0.0588235
BA000029.3	0.0625	0.5	0.2	0.125
BA000029.3	0.0769231	0.5	0.153846	1
BA000029.3	0.888889	0.25	0.769231	0.5
BA000029.3	0.888889	0.666667	0.7	1
BA000029.3	0.888889	0.666667	1	1
BA000029.3	0.888889	0.666667	1	1
BA000029.3	1	0.666667	1	1
BA000029.3	1	0.5	0.666667	1
BA000029.3	0.1	0.5	0.666667	1
BA000029.3	1	0.428571	0.666667	1
BA000029.3	0.769231	0.428571	0.5	1
BA000029.3	0.642857	0.444444	0.25	0.6
BA000029.3	0.9	0.444444	0.5	0.6
BA000029.3	0.55	0.5	0.5	0.8
BA000029.3	0.294118	0.5	1	0.8
BA000029.3	0.705882	0.285714	1	0.666667
BA000029.3	0.625	0.4	1	0.5
BA000029.3	0.0116959	0.333333	1	0.8
BA000029.3	0.00591716	0.333333	0.85	0.666667
BA000029.3	0.00595238	0.78	0.857143	0.857143
BA000029.3	0.771084	0.78	0.8	0.8
BA000029.3	0.90303	0.535836	1	1
BA000029.3	0.00595238	0.535836	1	1
BA000029.3	0.00549451	0.739726	1	1
BA000029.3	0.00507614	0.739726	0.333333	0.25
BA000029.3	0.00507614	0.9	0.666667	0.25
BA000029.3	0.00520833	0.9	0.666667	0.5
BA000029.3	0.0108696	0.00404858	1	0.5
BA000029.3	0.0106952	0.00404858	1	0.5
BA000029.3	0.0108696	0.785156	1	0.5
BA000029.3	0.0108696	0.785156	1	1
BA000029.3	0.0107527	0.699074	1	1
BA000029.3	0.0108696	0.699074	1	1
BA000029.3	0.0112994	0.779343	0.5	1
BA000029.3	0.0119048	0.779343	0.5	1
BA000029.3	0.0145985	0.00970874	0.5	0.666667
BA000029.3	0.0147059	0.00990099	0.6	0.333333
BA000029.3	0.0148148	0.00990099	0.2	0.5
BA000029.3	0.0149254	0.828283	0.2	1
BA000029.3	0.0149254	0.828283	0.285714	1
BA000029.3	0.0230769	1	0.571429	0.25
BA000029.3	0.0165289	1	0.285714	0.666667
BA000029.3	0.0168067	1	0.5	1
BA000029.3	0.00934579	1	1	0.5
BA000029.3	0.00952381	1	0.666667	0.25
BA000029.3	0.00952381	0.5	0.333333	1
BA000029.3	0.0114943	0.5	0.428571	1
BA000029.3	0.0116279	0.5	0.5	1
BA000029.3	0.0125	0.5	0.5	1
BA000029.3	0.0147059	0.5	0.984	1
BA000029.3	0.0298507	0.545455	0.5	0.831169
BA000029.3	0.0461538	0.545455	0.333333	0.695817
BA000029.3	0.0192308	0.545455	0.333333	0.828897
BA000029.3	0.0217391	0.545455	0.25	0.894737
BA000029.3	1	0.583333	1	0.856459
BA000029.3	0.117647	0.583333	0.375	0.83815
BA000029.3	0.0909091	0.636364	0.125	0.872727
BA000029.3	0.96875	0.636364	0.714286	0.875
BA000029.3	0.692308	0.1	0.714286	0.4
BA000029.3	0.88	0.75	0.6	1
BA000029.3	0.04	0.75	1	0.166667
BA000029.3	0.0416667	0.75	1	0.285714
BA000029.3	1	0.714286	0.5	0.25
BA000029.3	0.0333333	1	0.8	1
BA000029.3	0.869565	1	1	1
BA000029.3	0.0434783	0.952381	0.888889	1
BA000029.3	1	0.774194	1	0.857143
BA000029.3	1	0.797297	1	0.857143
BA000029.3	0.958333	0.805195	1	0.857143
BA000029.3	0.888889	0.0126582	0.4	0.857143
BA000029.3	0.608696	0.732558	1	0.875
BA000029.3	0.73913	0.010989	1	0.875
BA000029.3	0.73913	0.64557	1	0.6
BA000029.3	0.88	0.0121951	0.5	0.6
BA000029.3	0.88	0.037037	1	0.714286
BA000029.3	0.928571	0.775	0.25	0.714286
BA000029.3	0.928571	0.634146	0.111111	0.714286
BA000029.3	0.888889	0.333333	0.666667	0.5
BA000029.3	0.888889	0.214286	1	0.888889
BA000029.3	0.90625	0.615385	1	0.818182
BA000029.3	0.90625	0.642857	0.666667	0.777778
BA000029.3	0.885714	0.642857	1	0.0294118
BA000029.3	0.8125	0.0588235	1	0.0555556
BA000029.3	0.8125	0.733333	0.5	0.0277778
BA000029.3	0.647059	0.0625	0.5	0.710526
BA000029.3	0.777778	0.333333	1	0.75
BA000029.3	0.787879	0.846154	0.333333	0.916667
BA000029.3	0.794118	0.909091	0.333333	0.9
BA000029.3	0.0363636	0.75	0.333333	0.769231
BA000029.3	0.0779221	0.6	0.714286	0.0588235
BA000029.3	0.931034	0.2	0.666667	0.823529
BA000029.3	0.0384615	0.6	1	0.882353
BA000029.3	0.818182	0.5	1	0.833333
BA000029.3	0.875	0.125	0.833333	0.8
BA000029.3	0.875	0.785714	0.833333	0.878049
BA000029.3	0.84375	0.75	0.923077	0.756098
BA000029.3	0.944444	1	0.923077	0.8
BA000029.3	0.731707	1	0.666667	0.8
BA000029.3	0.853659	1	0.818182	0.0909091
BA000029.3	0.880952	1	0.818182	0.8
BA000029.3	0.764706	1	0.818182	0.785714
BA000029.3	0.851852	1	0.9	0.666667
BA000029.3	0.137255	1	0.9	0.125
BA000029.3	0.0322581	1	0.9375	0.0555556
BA000029.3	0.0588235	0.0869565	0.9375	0.95
BA000029.3	0.757576	0.755102	0.4375	0.190476
BA000029.3	0.0625	0.0227273	0.4375	0.952381
BA000029.3	0.1	0.03125	0.5	0.952381
BA000029.3	0.0666667	0.027027	1	1
BA000029.3	0.16129	1	0.75	0.05
BA000029.3	0.794118	1	0.75	0.0625
BA000029.3	0.027027	1	0.75	1
BA000029.3	0.972222	1	0.75	1
BA000029.3	0.972222	1	0.166667	0.0769231
BA000029.3	0.0833333	1	0.666667	1
BA000029.3	0.16	0.25	0.666667	1
BA000029.3	0.846154	0.142857	0.666667	1
BA000029.3	0.846154	0.857143	0.666667	1
BA000029.3	0.851852	0.142857	0.666667	1
BA000029.3	0.851852	0.428571	0.125	1
BA000029.3	0.730769	0.142857	0.333333	1
BA000029.3	0.730769	0.625	1	1
BA000029.3	0.48	0.428571	0.25	0.2
BA000029.3	0.48	0.428571	0.6	1
BA000029.3	0.740741	0.142857	0.0909091	0.5
BA000029.3	0.740741	0.333333	0.826087	1
BA000029.3	0.103448	0.166667	0.0031746	1
BA000029.3	0.103448	0.8	0.00320513	1
BA000029.3	0.0324675	0.888889	0.993671	1
BA000029.3	0.0128205	0.857143	0.00318471	1
BA000029.3	0.028169	0.428571	0.00946372	1
BA000029.3	0.00704225	0.857143	0.75	0.5
BA000029.3	0.0075188	0.833333	1	0.5
BA000029.3	0.0314961	0.8	0.916667	0.5
BA000029.3	0.928571	0.416667	0.9	0.333333
BA000029.3	0.882353	0.928571	0.166667	0.333333
BA000029.3	0.941176	0.181818	0.888889	0.333333
BA000029.3	0.823529	0.461538	0.6	0.333333
BA000029.3	0.166667	0.75	0.0833333	0.333333
BA000029.3	0.611111	0.75	0.416667	0.666667
BA000029.3	0.5	0.666667	0.375	0.666667
BA000029.3	0.3	0.666667	0.375	0.666667
BA000029.3	0.444444	0.333333	0.181818	1
BA000029.3	0.75	0.4	0.727273	1
BA000029.3	1	0.666667	0.769231	1
BA000029.3	0.333333	0.6875	0.954545	1
BA000029.3	0.333333	0.764706	0.857143	1
BA000029.3	0.333333	0.705882	0.965517	1
BA000029.3	0.4	0.25	0.857143	1
BA000029.3	0.545455	0.9	0.0909091	1
BA000029.3	0.727273	0.75	0.727273	1
BA000029.3	0.454545	0.954545	0.909091	0.666667
BA000029.3	0.727273	0.857143	0.166667	0.666667
BA000029.3	0.272727	0.925926	0.2	0.666667
BA000029.3	1	0.333333	0.8	0.333333
BA000029.3	1	0.666667	0.8	0.5
BA000029.3	1	0.666667	0.6	0.5
BA000029.3	0.5	0.4	1	1
BA000029.3	1	0.8	0.75	1
BA000029.3	0.804598	0.6	1	1
BA000029.3	0.59126	1		1
BA000029.3	0.59126	0.5		0.5
BA000029.3	0.762274	0.285714		0.166667
BA000029.3	0.762274	0.166667		0.263158
BA000029.3	0.00797872	0.142857		0.04
BA000029.3	0.00271003	0.25		0.0384615
BA000029.3	0.837912	0.25		0.5625
BA000029.3	0.837912	0.25		0.0357143
BA000029.3	0.738281	0.25		0.0357143
BA000029.3	0.665116	0.125		0.04
BA000029.3	0.741627	0.125		0.8
BA000029.3	0.5	0.222222		0.8
BA000029.3	0.2	0.333333		0.0526316
BA000029.3	0.272727	0.1		0.857143
BA000029.3	0.333333	0.9		0.964286
BA000029.3	0.8125	0.333333		0.8
BA000029.3	0.8125	0.5		0.875
BA000029.3	0.666667	0.125		0.875
BA000029.3	0.166667	0.25		0.1
BA000029.3	0.166667	0.375		0.888889
BA000029.3	0.0588235	0.142857		0.285714
BA000029.3	0.692308	0.142857		0.142857
BA000029.3	0.692308	0.142857		0.714286
BA000029.3	0.769231	0.125		0.833333
BA000029.3	0.769231	0.285714		0.25
BA000029.3	0.0769231	0.285714		0.875
BA000029.3	0.904762	0.285714		0.888889
BA000029.3	0.904762	0.833333		0.833333
BA000029.3	0.904762	0.285714		0.8
BA000029.3	0.947368	0.285714		0.75
BA000029.3	0.947368	0.571429		0.857143
BA000029.3	0.941176	0.571429		0.875
BA000029.3	0.941176	0.571429		0.875
BA000029.3	0.941176	0.571429		0.285714
BA000029.3	0.764706	0.625		0.833333
BA000029.3	0.764706	0.625		0.833333
BA000029.3	0.111111	0.142857		0.8
BA000029.3	0.947368	0.2		0.25
BA000029.3	0.947368	0.166667		0.25
BA000029.3	0.947368	0.153846		1
BA000029.3	0.941176	0.142857		1
BA000029.3	0.941176	0.25		1
BA000029.3	0.923077	0.571429		1
BA000029.3	0.923077	0.0769231		1
BA000029.3	0.923077	0.666667		1
BA000029.3	0.923077	0.777778		0.25
BA000029.3	0.866667	0.777778		0.8
BA000029.3	0.684211	0.25		1
BA000029.3	0.684211	0.875		1
BA000029.3	0.958333	1		1
BA000029.3	0.958333	0.8		1
BA000029.3	0.916667	0.166667		1
BA000029.3	0.916667	0.5		1
BA000029.3	0.04	0.555556		0.5
BA000029.3	0.857143	0.823529		1
BA000029.3	0.857143	0.117647		1
BA000029.3	0.571429	0.823529		1
BA000029.3	0.957143	0.888889		1
BA000029.3	0.0131579	0.857143		1
BA000029.3	0.96	0.88		1
BA000029.3	0.576923	0.0384615		1
BA000029.3	0.941176	0.925926		1
BA000029.3	0.926606	0.0526316		1
BA000029.3	0.922481	1		1
BA000029.3	0.92029	1		1
BA000029.3	0.623457	0.5		1
BA000029.3	0.266667	0.142857		1
BA000029.3	0.1	0.857143		1
BA000029.3	0.1	0.777778		1
BA000029.3	0.88	0.714286		1
BA000029.3	0.88	0.714286		1
BA000029.3	0.56	0.714286		1
BA000029.3	0.56	0.714286		1
BA000029.3	0.884615	0.714286		1
BA000029.3	0.884615	0.714286		1
BA000029.3	0.0769231	0.714286		1
BA000029.3	0.923077	0.714286		1
BA000029.3	0.923077	0.714286		0.666667
BA000029.3	0.214286	0.714286		1
BA000029.3	0.967742	0.5		0.666667
BA000029.3	0.967742	0.5		0.666667
BA000029.3	0.025641	0.6		0.75
BA000029.3	0.0769231	0.6		0.75
BA000029.3	0.0769231			0.75
BA000029.3	0.888889			0.75
BA000029.3	0.888889			0.75
BA000029.3	0.030303			0.75
BA000029.3	0.0606061			0.25
BA000029.3	0.848485			0.75
BA000029.3	0.771429			1
BA000029.3	0.733333			0.75
BA000029.3	0.730769			1
BA000029.3	0.1			1
BA000029.3	0.25			1
BA000029.3	0.25			1
BA000029.3	0.6			1
BA000029.3	0.2			1
BA000029.3	0.0909091			1
BA000029.3	0.738095			1
BA000029.3	0.794118			1
BA000029.3	0.961538			0.545455
BA000029.3	0.727273			0.545455
BA000029.3	0.909091			0.153846
BA000029.3	0.181818			0.692308
BA000029.3	0.5			0.692308
BA000029.3	0.789474			0.75
BA000029.3	0.0350877			0.666667
BA000029.3	0.0681818			0.666667
BA000029.3	0.803922			0.666667
BA000029.3	0.0192308			0.909091
BA000029.3	0.0784314			0.727273
BA000029.3	0.0416667			0.1
BA000029.3	0.636364			0.75
BA000029.3	0.909091			0.583333
BA000029.3	0.909091			0.571429
BA000029.3	1			0.571429
BA000029.3	1			0.666667
BA000029.3	1			0.333333
BA000029.3	1			0.714286
BA000029.3	0.916667			0.181818
BA000029.3	0.916667			0.00881057
BA000029.3	0.9			0.00819672
BA000029.3	0.9			0.00395257
BA000029.3	0.4			0.986207
BA000029.3	0.9			0.0111111
BA000029.3	0.9			0.00617284
BA000029.3	0.111111			0.983051
BA000029.3	0.7			0.5
BA000029.3	0.833333			0.0909091
BA000029.3	0.833333			0.142857
BA000029.3	0.0833333			0.2
BA000029.3	0.7			0.888889
BA000029.3	0.7			0.714286
BA000029.3	0.666667			0.0714286
BA000029.3	0.666667			1
BA000029.3	0.625			1
BA000029.3	0.625			0.75
BA000029.3	0.8			0.1
BA000029.3	0.8			0.1
BA000029.3	0.75			0.9
BA000029.3	0.75			1
BA000029.3	0.684211			1
BA000029.3	0.882353			0.333333
BA000029.3	0.6			0.666667
BA000029.3	0.153846			0.666667
BA000029.3	0.642857			0.857143
BA000029.3	0.642857			0.333333
BA000029.3	0.555556			1
BA000029.3	0.555556			1
BA000029.3	1			1
BA000029.3	0.666667			1
BA000029.3	0.8			0.25
BA000029.3	0.5			1
BA000029.3	0.571429			1
BA000029.3	0.333333			1
BA000029.3	0.25			1
BA000029.3	0.666667			0.5
BA000029.3	0.166667			1
BA000029.3	0.333333			1
BA000029.3	0.333333			1
BA000029.3	0.25			1
BA000029.3	0.25			1
BA000029.3	0.4			1
BA000029.3	0.4			1
BA000029.3	0.4			1
BA000029.3	0.75			1
BA000029.3	0.666667			0.8
BA000029.3	0.333333			1
BA000029.3	0.666667			0.2
BA000029.3	0.333333			1
BA000029.3	0.2			1
BA000029.3	0.8			0.8
BA000029.3	0.5			1
BA000029.3	0.8
BA000029.3	0.636364
BA000029.3	0.571429
BA000029.3	0.75
BA000029.3	0.8
BA000029.3	0.545455
BA000029.3	0.909091
BA000029.3	0.888889
BA000029.3	0.844828
BA000029.3	0.0833333
BA000029.3	0.111111
BA000029.3	0.047619
BA000029.3	0.037037
BA000029.3	0.0434783
BA000029.3	0.0434783
BA000029.3	0.666667
BA000029.3	0.111111
BA000029.3	0.6
BA000029.3	0.05
BA000029.3	0.76
BA000029.3	0.76
BA000029.3	0.0434783
BA000029.3	0.0434783
BA000029.3	0.0416667
BA000029.3	0.869565
BA000029.3	0.037037
BA000029.3	0.0526316
BA000029.3	0.833333
BA000029.3	0.777778
BA000029.3	0.05
BA000029.3	0.0625
BA000029.3	0.75
BA000029.3	0.0625
BA000029.3	0.863636
BA000029.3	0.777778
BA000029.3	0.625
BA000029.3	0.5
BA000029.3	0.142857
BA000029.3	0.875
BA000029.3	0.764706
BA000029.3	0.416667
BA000029.3	0.416667
BA000029.3	0.666667
BA000029.3	0.666667
BA000029.3	0.833333
BA000029.3	0.833333
BA000029.3	0.636364
BA000029.3	0.636364
BA000029.3	0.818182
BA000029.3	0.818182
BA000029.3	0.555556
BA000029.3	0.8
BA000029.3	0.8
BA000029.3	0.705882
BA000029.3	0.0714286
BA000029.3	0.461538
BA000029.3	0.461538
BA000029.3	0.0833333
BA000029.3	0.6
BA000029.3	0.6
BA000029.3	0.444444
BA000029.3	0.444444
BA000029.3	0.25
BA000029.3	0.5
BA000029.3	0.285714
BA000029.3	0.714286
BA000029.3	0.714286
BA000029.3	0.375
BA000029.3	0.375
BA000029.3	0.714286
BA000029.3	0.714286
BA000029.3	0.333333
BA000029.3	0.333333
BA000029.3	0.333333
BA000029.3	0.333333
BA000029.3	0.583333
BA000029.3	0.583333
BA000029.3	0.75
BA000029.3	0.75
BA000029.3	0.214286
BA000029.3	0.928571
BA000029.3	0.666667
BA000029.3	0.75
BA000029.3	0.0909091
BA000029.3	0.666667
BA000029.3	0.666667
BA000029.3	0.444444
BA000029.3	0.444444
BA000029.3	0.333333
BA000029.3	0.333333
BA000029.3	0.3
BA000029.3	0.3
BA000029.3	0.181818
BA000029.3	0.363636
BA000029.3	0.545455
BA000029.3	0.545455
BA000029.3	0.545455
BA000029.3	0.545455
BA000029.3	0.333333
BA000029.3	0.333333
BA000029.3	0.333333
BA000029.3	0.333333
BA000029.3	0.428571
BA000029.3	0.428571
BA000029.3	0.666667
BA000029.3	0.666667
BA000029.3	0.666667
BA000029.3	0.666667
BA000029.3	0.666667
BA000029.3	0.666667
BA000029.3	0.555556
BA000029.3	0.555556
BA000029.3	0.333333
BA000029.3	0.333333
BA000029.3	0.827586
BA000029.3	0.821429
BA000029.3	0.666667
BA000029.3	0.55
BA000029.3	0.714286
BA000029.3	0.722222
BA000029.3	0.714286
BA000029.3	0.714286
BA000029.3	0.285714
BA000029.3	0.285714
BA000029.3	0.0357143
BA000029.3	0.0689655
BA000029.3	0.709677
BA000029.3	0.133333
BA000029.3	0.833333
BA000029.3	0.833333
BA000029.3	0.625
BA000029.3	0.625
BA000029.3	0.733333
BA000029.3	0.733333
BA000029.3	0.677419
BA000029.3	0.677419
BA000029.3	0.483871
BA000029.3	0.483871
BA000029.3	0.6
BA000029.3	0.6
BA000029.3	0.0689655
BA000029.3	0.0384615
BA000029.3	0.854167
BA000029.3	0.125
BA000029.3	0.153846
BA000029.3	0.0769231
BA000029.3	0.111111
BA000029.3	0.37037
BA000029.3	0.75
BA000029.3	0.555556
BA000029.3	0.210526
BA000029.3	0.105263
BA000029.3	0.0384615
BA000029.3	0.652174
BA000029.3	0.636364
BA000029.3	0.0434783
BA000029.3	0.0909091
BA000029.3	0.611111
BA000029.3	0.0689655
BA000029.3	0.894737
BA000029.3	1
BA000029.3	0.047619
BA000029.3	0.105263
BA000029.3	0.947368
BA000029.3	0.92
BA000029.3	0.692308
BA000029.3	0.826087
BA000029.3	0.772727
BA000029.3	0.880952
BA000029.3	0.818182
BA000029.3	0.923077
BA000029.3	0.030303
BA000029.3	0.823529
BA000029.3	0.911765
BA000029.3	0.0789474
BA000029.3	0.5
BA000029.3	0.5
BA000029.3	0.666667
BA000029.3	0.666667
BA000029.3	1
BA000029.3	1
BA000029.3	0.833333
BA000029.3	1
BA000029.3	0.6
BA000029.3	0.6
BA000029.3	1
AVG	0.522669	0.556058	0.653119	0.716057
	0.522669	0.556058	0.653119	0.716057
SD	0.364218	0.31182	0.324315	0.356153
SE	0.0222898	0.019083	0.0198477	0.0217962
T.test		0.0472699		0.000691222
P<= 0.05		*		*
P<= 0.01		NA		**
P<= 0.001		NA		***
	CD	CDT	WD	WDT
	0.522669	0.556058	0.653119	0.716057
