# Supplementary material for: Decoding RNA Editing Sites Through Transcriptome Analysis in Rice Under Alkaline Stress
Source: Front Plant Sci. 2022 Jun 23;13:892729. doi: 10.3389/fpls.2022.892729 (PMC9260663; doi:10.3389/fpls.2022.892729)
Supplement: Supplementary file 1 [file Data_Sheet_1.ZIP › Supplementary Files/Supplementary Table S3-Information of RNA editing sites in all mitochindrial genome.xlsx]

## Sheet: Mitochondria
CD							CDT							WD							WDT
Chromosome	Start(0base)	End(1base)	Type	Supporting_reads	Strand		Chromosome	Start(0base)	End(1base)	Type	Supporting_reads	Strand		Chromosome	Start(0base)	End(1base)	Type	Supporting_reads	Strand		Chromosome	Start(0base)	End(1base)	Type	Supporting_reads	Strand
BA000029.3	17456	17457	GA	1	-		BA000029.3	11062	11063	CT	2	+		BA000029.3	17420	17421	GA	4	-		BA000029.3	17259	17260	GA	8	-
BA000029.3	17457	17458	GA	20	-		BA000029.3	11237	11238	CT	21	+		BA000029.3	17435	17436	GA	7	-		BA000029.3	17269	17270	GA	9	-
BA000029.3	17468	17469	GA	9	-		BA000029.3	11238	11239	CT	1	+		BA000029.3	17457	17458	GA	7	-		BA000029.3	17366	17367	GA	4	+
BA000029.3	17496	17497	GA	1	-		BA000029.3	11329	11330	CT	13	+		BA000029.3	17468	17469	GA	3	-		BA000029.3	17456	17457	GA	1	+
BA000029.3	17511	17512	GA	3	-		BA000029.3	11330	11331	CT	14	+		BA000029.3	17496	17497	GA	1	-		BA000029.3	17457	17458	GA	22	+
BA000029.3	17574	17575	GA	1	-		BA000029.3	17420	17421	GA	5	-		BA000029.3	17511	17512	GA	2	-		BA000029.3	17496	17497	GA	19	+
BA000029.3	17585	17586	GA	1	-		BA000029.3	17435	17436	GA	1	+		BA000029.3	17601	17602	GA	49	-		BA000029.3	17511	17512	GA	18	-
BA000029.3	17601	17602	GA	2	+		BA000029.3	17435	17436	GA	10	-		BA000029.3	17610	17611	GA	40	-		BA000029.3	17601	17602	GA	10	-
BA000029.3	17601	17602	GA	95	-		BA000029.3	17448	17449	GA	1	+		BA000029.3	17623	17624	GA	20	-		BA000029.3	17601	17602	GA	2	+
BA000029.3	17610	17611	GA	2	+		BA000029.3	17456	17457	GA	3	+		BA000029.3	17709	17710	GA	26	-		BA000029.3	17610	17611	GA	1	+
BA000029.3	17610	17611	GA	91	-		BA000029.3	17457	17458	GA	1	+		BA000029.3	17712	17713	GA	25	-		BA000029.3	17610	17611	GA	9	-
BA000029.3	17623	17624	GA	60	-		BA000029.3	17457	17458	GA	52	-		BA000029.3	17734	17735	GA	27	-		BA000029.3	17709	17710	GA	10	.
BA000029.3	17709	17710	GA	2	-		BA000029.3	17468	17469	GA	1	+		BA000029.3	17756	17757	GA	1	+		BA000029.3	17709	17710	GA	3	+
BA000029.3	17709	17710	GA	3	+		BA000029.3	17468	17469	GA	34	-		BA000029.3	17761	17762	GA	1	-		BA000029.3	17712	17713	GA	3	+
BA000029.3	17712	17713	GA	2	-		BA000029.3	17495	17496	GA	1	+		BA000029.3	17766	17767	GA	28	-		BA000029.3	17712	17713	GA	8	.
BA000029.3	17712	17713	GA	3	+		BA000029.3	17496	17497	GA	1	+		BA000029.3	17778	17779	GA	32	-		BA000029.3	17715	17716	GA	1	+
BA000029.3	17734	17735	GA	2	+		BA000029.3	17496	17497	GA	42	-		BA000029.3	18874	18875	GA	11	+		BA000029.3	17715	17716	GA	1	-
BA000029.3	17734	17735	GA	2	-		BA000029.3	17509	17510	GA	1	+		BA000029.3	18903	18904	GA	4	+		BA000029.3	17734	17735	GA	15	+
BA000029.3	17766	17767	GA	2	+		BA000029.3	17511	17512	GA	1	+		BA000029.3	18916	18917	GA	5	+		BA000029.3	17756	17757	GA	1	+
BA000029.3	17778	17779	GA	2	+		BA000029.3	17511	17512	GA	41	-		BA000029.3	18921	18922	GA	5	+		BA000029.3	17761	17762	GA	1	+
BA000029.3	17954	17955	GA	5	-		BA000029.3	17531	17532	GA	1	+		BA000029.3	18933	18934	GA	6	+		BA000029.3	17766	17767	GA	15	-
BA000029.3	17982	17983	GA	1	-		BA000029.3	17601	17602	GA	3	-		BA000029.3	18936	18937	GA	6	+		BA000029.3	17766	17767	GA	2	+
BA000029.3	17995	17996	GA	1	+		BA000029.3	17610	17611	GA	3	-		BA000029.3	19113	19114	GA	2	+		BA000029.3	17778	17779	GA	17	-
BA000029.3	18000	18001	GA	1	-		BA000029.3	17623	17624	GA	3	-		BA000029.3	59567	59568	GA	4	+		BA000029.3	17778	17779	GA	2	+
BA000029.3	18010	18011	GA	1	+		BA000029.3	17709	17710	GA	3	+		BA000029.3	59569	59570	GA	4	+		BA000029.3	17954	17955	GA	1	-
BA000029.3	18012	18013	GA	2	-		BA000029.3	17712	17713	GA	3	+		BA000029.3	59574	59575	GA	4	+		BA000029.3	18576	18577	GA	9	+
BA000029.3	18576	18577	GA	19	+		BA000029.3	17734	17735	GA	1	-		BA000029.3	59660	59661	GA	7	+		BA000029.3	18597	18598	GA	10	+
BA000029.3	18597	18598	GA	21	+		BA000029.3	17734	17735	GA	3	+		BA000029.3	59662	59663	GA	7	+		BA000029.3	18734	18735	GA	2	-
BA000029.3	18675	18676	GA	1	+		BA000029.3	17766	17767	GA	1	-		BA000029.3	59975	59976	GA	7	+		BA000029.3	18744	18745	GA	11	-
BA000029.3	18734	18735	GA	2	.		BA000029.3	17766	17767	GA	3	+		BA000029.3	59977	59978	GA	6	+		BA000029.3	18854	18855	GA	1	+
BA000029.3	18744	18745	GA	19	-		BA000029.3	17778	17779	GA	1	-		BA000029.3	59978	59979	GA	6	+		BA000029.3	18874	18875	GA	1	+
BA000029.3	18745	18746	GA	1	-		BA000029.3	17778	17779	GA	3	+		BA000029.3	59990	59991	GA	5	+		BA000029.3	18874	18875	GA	6	.
BA000029.3	18874	18875	GA	1	+		BA000029.3	17912	17913	GA	22	-		BA000029.3	59998	59999	GA	2	+		BA000029.3	18903	18904	GA	4	+
BA000029.3	18874	18875	GA	11	-		BA000029.3	17914	17915	GA	1	+		BA000029.3	60459	60460	GA	2	.		BA000029.3	18916	18917	GA	4	+
BA000029.3	18903	18904	GA	1	+		BA000029.3	17954	17955	GA	1	+		BA000029.3	60459	60460	GA	3	+		BA000029.3	18921	18922	GA	4	+
BA000029.3	18903	18904	GA	7	-		BA000029.3	17995	17996	GA	1	-		BA000029.3	60467	60468	GA	7	+		BA000029.3	18933	18934	GA	4	+
BA000029.3	18916	18917	GA	1	+		BA000029.3	18012	18013	GA	2	-		BA000029.3	60476	60477	GA	8	+		BA000029.3	18936	18937	GA	4	+
BA000029.3	18916	18917	GA	8	-		BA000029.3	18675	18676	GA	1	+		BA000029.3	60482	60483	GA	6	+		BA000029.3	46679	46680	GA	2	.
BA000029.3	18921	18922	GA	1	+		BA000029.3	18707	18708	GA	1	+		BA000029.3	60508	60509	GA	3	-		BA000029.3	46734	46735	GA	4	+
BA000029.3	18921	18922	GA	9	-		BA000029.3	18744	18745	GA	4	.		BA000029.3	60508	60509	GA	7	+		BA000029.3	46819	46820	GA	1	+
BA000029.3	18933	18934	GA	1	+		BA000029.3	18874	18875	GA	6	+		BA000029.3	60513	60514	GA	9	+		BA000029.3	46870	46871	GA	1	+
BA000029.3	18933	18934	GA	9	-		BA000029.3	18903	18904	GA	7	-		BA000029.3	60518	60519	GA	8	+		BA000029.3	47054	47055	GA	1	+
BA000029.3	18936	18937	GA	1	+		BA000029.3	18916	18917	GA	7	-		BA000029.3	60523	60524	GA	1	+		BA000029.3	47072	47073	GA	4	+
BA000029.3	18936	18937	GA	9	-		BA000029.3	18921	18922	GA	8	.		BA000029.3	60524	60525	GA	8	+		BA000029.3	53419	53420	CT	2	.
BA000029.3	19113	19114	GA	2	.		BA000029.3	18933	18934	GA	8	.		BA000029.3	60557	60558	GA	1	-		BA000029.3	53479	53480	CT	2	-
BA000029.3	19166	19167	GA	2	.		BA000029.3	18936	18937	GA	9	-		BA000029.3	60564	60565	GA	1	+		BA000029.3	53480	53481	CT	6	-
BA000029.3	46807	46808	GA	2	+		BA000029.3	19107	19108	GA	2	-		BA000029.3	60584	60585	GA	1	-		BA000029.3	53482	53483	CT	1	-
BA000029.3	46819	46820	GA	1	-		BA000029.3	46491	46492	GA	2	+		BA000029.3	60655	60656	GA	1	+		BA000029.3	53545	53546	CT	4	-
BA000029.3	46870	46871	GA	6	+		BA000029.3	46679	46680	GA	6	-		BA000029.3	60659	60660	GA	16	+		BA000029.3	53622	53623	CT	9	-
BA000029.3	46890	46891	GA	1	-		BA000029.3	46734	46735	GA	5	-		BA000029.3	60665	60666	GA	16	+		BA000029.3	59567	59568	GA	1	+
BA000029.3	46902	46903	GA	2	.		BA000029.3	46870	46871	GA	1	-		BA000029.3	60669	60670	GA	16	+		BA000029.3	59569	59570	GA	2	+
BA000029.3	46956	46957	GA	5	-		BA000029.3	46902	46903	GA	1	-		BA000029.3	60674	60675	GA	16	+		BA000029.3	59574	59575	GA	2	+
BA000029.3	47072	47073	GA	6	+		BA000029.3	46956	46957	GA	3	+		BA000029.3	60681	60682	GA	14	+		BA000029.3	59660	59661	GA	4	+
BA000029.3	47119	47120	GA	1	+		BA000029.3	47072	47073	GA	6	.		BA000029.3	60686	60687	GA	15	+		BA000029.3	59662	59663	GA	4	+
BA000029.3	53419	53420	CT	8	+		BA000029.3	47269	47270	GA	1	-		BA000029.3	60696	60697	GA	14	+		BA000029.3	59975	59976	GA	6	+
BA000029.3	53452	53453	CT	2	.		BA000029.3	47413	47414	GA	3	-		BA000029.3	60711	60712	GA	14	+		BA000029.3	59977	59978	GA	2	+
BA000029.3	53479	53480	CT	1	-		BA000029.3	53419	53420	CT	4	.		BA000029.3	60714	60715	GA	9	+		BA000029.3	59978	59979	GA	6	+
BA000029.3	53480	53481	CT	18	-		BA000029.3	53480	53481	CT	12	.		BA000029.3	60732	60733	GA	16	+		BA000029.3	59989	59990	GA	1	+
BA000029.3	53482	53483	CT	4	.		BA000029.3	53482	53483	CT	3	-		BA000029.3	60774	60775	GA	10	+		BA000029.3	59990	59991	GA	6	+
BA000029.3	53545	53546	CT	12	-		BA000029.3	53545	53546	CT	13	+		BA000029.3	60801	60802	GA	5	+		BA000029.3	59998	59999	GA	5	+
BA000029.3	59567	59568	GA	3	+		BA000029.3	53622	53623	CT	19	+		BA000029.3	60833	60834	GA	7	+		BA000029.3	60000	60001	GA	2	+
BA000029.3	59569	59570	GA	3	+		BA000029.3	59567	59568	GA	1	+		BA000029.3	60896	60897	GA	10	+		BA000029.3	60368	60369	GA	1	-
BA000029.3	59574	59575	GA	3	+		BA000029.3	59569	59570	GA	1	+		BA000029.3	60904	60905	GA	4	+		BA000029.3	60404	60405	GA	3	+
BA000029.3	59660	59661	GA	4	+		BA000029.3	59574	59575	GA	1	+		BA000029.3	60905	60906	GA	11	+		BA000029.3	60406	60407	GA	3	+
BA000029.3	59662	59663	GA	4	+		BA000029.3	59660	59661	GA	1	+		BA000029.3	60925	60926	GA	1	+		BA000029.3	60459	60460	GA	6	-
BA000029.3	59772	59773	GA	1	+		BA000029.3	59662	59663	GA	1	+		BA000029.3	60925	60926	GA	1	-		BA000029.3	60459	60460	GA	9	+
BA000029.3	59774	59775	GA	1	+		BA000029.3	59975	59976	GA	5	+		BA000029.3	60948	60949	GA	9	+		BA000029.3	60467	60468	GA	6	-
BA000029.3	59776	59777	GA	1	+		BA000029.3	59977	59978	GA	1	+		BA000029.3	60953	60954	GA	4	+		BA000029.3	60467	60468	GA	9	+
BA000029.3	59777	59778	GA	1	+		BA000029.3	59978	59979	GA	5	+		BA000029.3	60953	60954	GA	6	.		BA000029.3	60476	60477	GA	11	+
BA000029.3	59780	59781	GA	1	+		BA000029.3	59989	59990	GA	1	+		BA000029.3	60956	60957	GA	2	+		BA000029.3	60476	60477	GA	5	-
BA000029.3	59790	59791	GA	1	+		BA000029.3	59990	59991	GA	5	+		BA000029.3	60957	60958	GA	2	+		BA000029.3	60482	60483	GA	11	+
BA000029.3	59791	59792	GA	1	+		BA000029.3	59998	59999	GA	3	+		BA000029.3	60971	60972	GA	3	+		BA000029.3	60482	60483	GA	6	-
BA000029.3	59792	59793	GA	1	+		BA000029.3	60173	60174	GA	1	+		BA000029.3	60971	60972	GA	4	.		BA000029.3	60498	60499	GA	2	+
BA000029.3	59795	59796	GA	1	+		BA000029.3	60207	60208	GA	1	+		BA000029.3	61017	61018	GA	1	-		BA000029.3	60508	60509	GA	13	+
BA000029.3	59796	59797	GA	1	+		BA000029.3	60207	60208	GA	6	.		BA000029.3	61017	61018	GA	2	+		BA000029.3	60513	60514	GA	14	+
BA000029.3	59799	59800	GA	1	+		BA000029.3	60283	60284	GA	1	+		BA000029.3	61029	61030	GA	3	-		BA000029.3	60518	60519	GA	13	+
BA000029.3	59804	59805	GA	1	+		BA000029.3	60314	60315	GA	4	+		BA000029.3	61056	61057	GA	5	-		BA000029.3	60523	60524	GA	2	+
BA000029.3	59805	59806	GA	1	+		BA000029.3	60404	60405	GA	2	+		BA000029.3	61154	61155	GA	7	-		BA000029.3	60524	60525	GA	14	+
BA000029.3	59809	59810	GA	1	+		BA000029.3	60406	60407	GA	2	+		BA000029.3	61176	61177	GA	6	.		BA000029.3	60525	60526	GA	3	+
BA000029.3	59873	59874	GA	1	+		BA000029.3	60459	60460	GA	5	+		BA000029.3	78398	78399	GA	1	+		BA000029.3	60557	60558	GA	7	+
BA000029.3	59874	59875	GA	1	+		BA000029.3	60467	60468	GA	5	+		BA000029.3	78415	78416	GA	1	+		BA000029.3	60564	60565	GA	8	+
BA000029.3	59881	59882	GA	1	+		BA000029.3	60476	60477	GA	4	+		BA000029.3	78421	78422	GA	1	+		BA000029.3	60570	60571	GA	1	+
BA000029.3	59883	59884	GA	1	+		BA000029.3	60482	60483	GA	1	-		BA000029.3	78428	78429	GA	1	+		BA000029.3	60584	60585	GA	10	+
BA000029.3	59896	59897	GA	1	+		BA000029.3	60482	60483	GA	3	+		BA000029.3	78534	78535	GA	1	+		BA000029.3	60611	60612	GA	10	+
BA000029.3	59898	59899	GA	1	+		BA000029.3	60502	60503	GA	1	+		BA000029.3	78540	78541	GA	1	+		BA000029.3	60633	60634	GA	9	+
BA000029.3	59913	59914	GA	1	+		BA000029.3	60508	60509	GA	3	+		BA000029.3	78582	78583	GA	5	-		BA000029.3	60635	60636	GA	11	+
BA000029.3	59920	59921	GA	1	+		BA000029.3	60513	60514	GA	1	-		BA000029.3	78583	78584	GA	10	+		BA000029.3	60655	60656	GA	1	+
BA000029.3	59975	59976	GA	25	+		BA000029.3	60513	60514	GA	4	+		BA000029.3	78647	78648	GA	2	+		BA000029.3	60659	60660	GA	9	+
BA000029.3	59977	59978	GA	16	+		BA000029.3	60518	60519	GA	6	+		BA000029.3	78651	78652	GA	3	+		BA000029.3	60665	60666	GA	10	+
BA000029.3	59978	59979	GA	24	+		BA000029.3	60524	60525	GA	1	-		BA000029.3	78651	78652	GA	7	-		BA000029.3	60669	60670	GA	10	+
BA000029.3	59989	59990	GA	5	+		BA000029.3	60524	60525	GA	4	+		BA000029.3	78681	78682	GA	2	+		BA000029.3	60674	60675	GA	8	+
BA000029.3	59990	59991	GA	24	+		BA000029.3	60525	60526	GA	2	+		BA000029.3	78681	78682	GA	2	.		BA000029.3	60681	60682	GA	9	+
BA000029.3	60042	60043	GA	1	+		BA000029.3	60547	60548	GA	1	+		BA000029.3	78709	78710	GA	3	+		BA000029.3	60686	60687	GA	10	+
BA000029.3	60046	60047	GA	4	+		BA000029.3	60557	60558	GA	1	-		BA000029.3	78711	78712	GA	1	+		BA000029.3	60696	60697	GA	1	-
BA000029.3	60047	60048	GA	22	+		BA000029.3	60557	60558	GA	5	+		BA000029.3	78712	78713	GA	2	+		BA000029.3	60696	60697	GA	9	+
BA000029.3	60048	60049	GA	21	+		BA000029.3	60564	60565	GA	5	+		BA000029.3	78714	78715	GA	2	+		BA000029.3	60711	60712	GA	1	-
BA000029.3	60098	60099	GA	2	+		BA000029.3	60584	60585	GA	4	+		BA000029.3	78734	78735	GA	1	+		BA000029.3	60711	60712	GA	9	+
BA000029.3	60110	60111	GA	11	+		BA000029.3	60611	60612	GA	5	+		BA000029.3	78742	78743	GA	1	+		BA000029.3	60714	60715	GA	4	+
BA000029.3	60111	60112	GA	11	+		BA000029.3	60633	60634	GA	1	-		BA000029.3	78744	78745	GA	1	+		BA000029.3	60732	60733	GA	2	.
BA000029.3	60252	60253	GA	1	-		BA000029.3	60633	60634	GA	7	+		BA000029.3	78757	78758	GA	1	+		BA000029.3	60732	60733	GA	4	+
BA000029.3	60283	60284	GA	1	-		BA000029.3	60635	60636	GA	7	+		BA000029.3	78761	78762	GA	1	+		BA000029.3	60774	60775	GA	2	+
BA000029.3	60295	60296	GA	1	+		BA000029.3	60659	60660	GA	5	+		BA000029.3	78826	78827	GA	1	+		BA000029.3	60774	60775	GA	2	.
BA000029.3	60314	60315	GA	10	.		BA000029.3	60665	60666	GA	5	+		BA000029.3	78826	78827	GA	1	-		BA000029.3	60801	60802	GA	1	+
BA000029.3	60345	60346	GA	1	+		BA000029.3	60669	60670	GA	4	+		BA000029.3	78836	78837	GA	1	+		BA000029.3	60801	60802	GA	5	-
BA000029.3	60348	60349	GA	1	+		BA000029.3	60674	60675	GA	3	+		BA000029.3	78864	78865	GA	1	-		BA000029.3	60833	60834	GA	4	+
BA000029.3	60459	60460	GA	24	+		BA000029.3	60680	60681	GA	1	+		BA000029.3	78886	78887	GA	1	-		BA000029.3	60896	60897	GA	4	+
BA000029.3	60467	60468	GA	16	+		BA000029.3	60681	60682	GA	2	+		BA000029.3	78886	78887	GA	2	+		BA000029.3	60905	60906	GA	3	+
BA000029.3	60467	60468	GA	6	.		BA000029.3	60686	60687	GA	2	+		BA000029.3	78888	78889	GA	1	-		BA000029.3	60948	60949	GA	5	+
BA000029.3	60476	60477	GA	21	+		BA000029.3	60696	60697	GA	5	+		BA000029.3	78888	78889	GA	2	+		BA000029.3	60953	60954	GA	4	+
BA000029.3	60476	60477	GA	8	-		BA000029.3	60711	60712	GA	3	+		BA000029.3	78900	78901	GA	1	-		BA000029.3	60971	60972	GA	4	+
BA000029.3	60482	60483	GA	21	+		BA000029.3	60714	60715	GA	3	+		BA000029.3	78900	78901	GA	4	+		BA000029.3	61017	61018	GA	3	+
BA000029.3	60482	60483	GA	8	-		BA000029.3	60732	60733	GA	2	+		BA000029.3	78910	78911	GA	1	-		BA000029.3	61029	61030	GA	4	.
BA000029.3	60498	60499	GA	1	+		BA000029.3	60732	60733	GA	3	-		BA000029.3	78910	78911	GA	5	+		BA000029.3	61056	61057	GA	3	-
BA000029.3	60502	60503	GA	1	+		BA000029.3	60774	60775	GA	2	.		BA000029.3	78921	78922	GA	1	+		BA000029.3	61176	61177	GA	2	-
BA000029.3	60508	60509	GA	2	-		BA000029.3	60801	60802	GA	3	+		BA000029.3	78944	78945	GA	2	+		BA000029.3	61182	61183	GA	1	+
BA000029.3	60508	60509	GA	24	+		BA000029.3	60833	60834	GA	1	+		BA000029.3	78946	78947	GA	1	+		BA000029.3	61230	61231	GA	1	-
BA000029.3	60513	60514	GA	20	+		BA000029.3	60896	60897	GA	1	-		BA000029.3	78957	78958	GA	6	+		BA000029.3	78398	78399	GA	1	-
BA000029.3	60515	60516	GA	3	+		BA000029.3	60905	60906	GA	1	-		BA000029.3	78958	78959	GA	5	+		BA000029.3	78405	78406	GA	1	-
BA000029.3	60518	60519	GA	21	+		BA000029.3	60948	60949	GA	1	+		BA000029.3	78960	78961	GA	6	+		BA000029.3	78415	78416	GA	1	-
BA000029.3	60520	60521	GA	1	+		BA000029.3	60953	60954	GA	1	+		BA000029.3	78966	78967	GA	6	+		BA000029.3	78421	78422	GA	1	-
BA000029.3	60523	60524	GA	4	+		BA000029.3	60971	60972	GA	1	+		BA000029.3	78977	78978	GA	3	+		BA000029.3	78428	78429	GA	1	-
BA000029.3	60524	60525	GA	2	.		BA000029.3	61017	61018	GA	2	.		BA000029.3	78988	78989	GA	7	+		BA000029.3	78478	78479	GA	2	.
BA000029.3	60524	60525	GA	21	+		BA000029.3	61029	61030	GA	2	.		BA000029.3	79013	79014	GA	8	+		BA000029.3	78534	78535	GA	2	.
BA000029.3	60525	60526	GA	7	+		BA000029.3	61056	61057	GA	2	.		BA000029.3	79024	79025	GA	11	+		BA000029.3	78540	78541	GA	2	.
BA000029.3	60526	60527	GA	2	+		BA000029.3	61176	61177	GA	3	-		BA000029.3	79029	79030	GA	9	+		BA000029.3	78582	78583	GA	1	+
BA000029.3	60542	60543	GA	1	+		BA000029.3	78345	78346	GA	1	+		BA000029.3	79051	79052	GA	5	+		BA000029.3	78583	78584	GA	2	+
BA000029.3	60551	60552	GA	2	+		BA000029.3	78361	78362	GA	1	+		BA000029.3	79062	79063	GA	6	+		BA000029.3	78598	78599	GA	1	+
BA000029.3	60552	60553	GA	1	+		BA000029.3	78398	78399	GA	2	+		BA000029.3	79181	79182	GA	1	+		BA000029.3	78634	78635	GA	1	+
BA000029.3	60557	60558	GA	1	-		BA000029.3	78415	78416	GA	2	+		BA000029.3	84917	84918	GA	1	+		BA000029.3	78641	78642	GA	1	+
BA000029.3	60557	60558	GA	24	+		BA000029.3	78415	78416	GA	2	-		BA000029.3	84930	84931	GA	1	+		BA000029.3	78651	78652	GA	2	+
BA000029.3	60564	60565	GA	1	-		BA000029.3	78416	78417	GA	2	+		BA000029.3	84946	84947	GA	5	+		BA000029.3	78681	78682	GA	2	+
BA000029.3	60564	60565	GA	23	+		BA000029.3	78421	78422	GA	2	+		BA000029.3	84960	84961	GA	2	+		BA000029.3	78709	78710	GA	2	+
BA000029.3	60584	60585	GA	23	+		BA000029.3	78421	78422	GA	2	-		BA000029.3	84967	84968	GA	5	+		BA000029.3	78712	78713	GA	1	+
BA000029.3	60606	60607	GA	2	+		BA000029.3	78425	78426	GA	2	+		BA000029.3	84982	84983	GA	5	+		BA000029.3	78714	78715	GA	1	+
BA000029.3	60611	60612	GA	1	-		BA000029.3	78428	78429	GA	2	+		BA000029.3	85097	85098	GA	2	-		BA000029.3	78864	78865	GA	1	+
BA000029.3	60611	60612	GA	15	+		BA000029.3	78428	78429	GA	2	-		BA000029.3	85188	85189	GA	4	.		BA000029.3	78886	78887	GA	1	+
BA000029.3	60632	60633	GA	1	+		BA000029.3	78478	78479	GA	1	+		BA000029.3	85257	85258	GA	3	+		BA000029.3	78888	78889	GA	1	+
BA000029.3	60633	60634	GA	16	+		BA000029.3	78478	78479	GA	2	.		BA000029.3	86918	86919	GA	1	+		BA000029.3	78900	78901	GA	1	+
BA000029.3	60635	60636	GA	1	-		BA000029.3	78534	78535	GA	3	-		BA000029.3	86918	86919	GA	20	-		BA000029.3	78910	78911	GA	2	+
BA000029.3	60635	60636	GA	17	+		BA000029.3	78540	78541	GA	4	-		BA000029.3	86959	86960	GA	13	-		BA000029.3	78945	78946	GA	1	+
BA000029.3	60655	60656	GA	2	+		BA000029.3	78548	78549	GA	1	-		BA000029.3	86965	86966	GA	13	-		BA000029.3	78957	78958	GA	3	+
BA000029.3	60659	60660	GA	18	+		BA000029.3	78623	78624	GA	1	-		BA000029.3	86985	86986	GA	1	+		BA000029.3	78958	78959	GA	1	+
BA000029.3	60665	60666	GA	16	+		BA000029.3	78651	78652	GA	6	-		BA000029.3	86985	86986	GA	16	-		BA000029.3	78960	78961	GA	2	+
BA000029.3	60669	60670	GA	1	-		BA000029.3	78681	78682	GA	1	+		BA000029.3	87015	87016	GA	8	+		BA000029.3	78966	78967	GA	3	+
BA000029.3	60669	60670	GA	17	+		BA000029.3	78681	78682	GA	4	-		BA000029.3	87020	87021	GA	7	+		BA000029.3	78977	78978	GA	1	+
BA000029.3	60674	60675	GA	16	+		BA000029.3	78709	78710	GA	1	+		BA000029.3	87030	87031	GA	6	+		BA000029.3	78988	78989	GA	3	+
BA000029.3	60681	60682	GA	16	+		BA000029.3	78709	78710	GA	1	-		BA000029.3	87056	87057	GA	2	.		BA000029.3	79009	79010	GA	1	+
BA000029.3	60686	60687	GA	1	-		BA000029.3	78712	78713	GA	1	+		BA000029.3	87185	87186	GA	1	+		BA000029.3	79013	79014	GA	2	.
BA000029.3	60686	60687	GA	16	+		BA000029.3	78712	78713	GA	1	-		BA000029.3	88172	88173	GA	42	-		BA000029.3	79013	79014	GA	3	+
BA000029.3	60696	60697	GA	16	+		BA000029.3	78714	78715	GA	1	+		BA000029.3	88192	88193	GA	1	+		BA000029.3	79024	79025	GA	2	.
BA000029.3	60696	60697	GA	2	-		BA000029.3	78714	78715	GA	1	-		BA000029.3	88199	88200	GA	1	-		BA000029.3	79024	79025	GA	3	+
BA000029.3	60711	60712	GA	12	+		BA000029.3	78734	78735	GA	1	+		BA000029.3	88216	88217	GA	5	-		BA000029.3	79029	79030	GA	2	.
BA000029.3	60711	60712	GA	2	-		BA000029.3	78742	78743	GA	2	+		BA000029.3	88217	88218	GA	55	-		BA000029.3	79029	79030	GA	3	+
BA000029.3	60714	60715	GA	1	-		BA000029.3	78744	78745	GA	2	+		BA000029.3	88219	88220	GA	2	+		BA000029.3	79034	79035	GA	1	+
BA000029.3	60714	60715	GA	11	+		BA000029.3	78757	78758	GA	1	+		BA000029.3	88233	88234	GA	1	+		BA000029.3	79051	79052	GA	2	+
BA000029.3	60732	60733	GA	11	+		BA000029.3	78760	78761	GA	1	+		BA000029.3	90736	90737	GA	2	-		BA000029.3	79051	79052	GA	2	.
BA000029.3	60732	60733	GA	4	-		BA000029.3	78761	78762	GA	1	+		BA000029.3	90774	90775	GA	2	+		BA000029.3	79062	79063	GA	1	-
BA000029.3	60739	60740	GA	1	+		BA000029.3	78807	78808	GA	1	+		BA000029.3	90790	90791	GA	2	+		BA000029.3	79062	79063	GA	2	+
BA000029.3	60774	60775	GA	5	+		BA000029.3	78864	78865	GA	1	+		BA000029.3	90790	90791	GA	4	-		BA000029.3	79181	79182	GA	1	+
BA000029.3	60774	60775	GA	5	-		BA000029.3	78886	78887	GA	2	+		BA000029.3	90796	90797	GA	2	+		BA000029.3	84946	84947	GA	9	-
BA000029.3	60801	60802	GA	5	+		BA000029.3	78888	78889	GA	2	+		BA000029.3	90796	90797	GA	4	-		BA000029.3	84953	84954	GA	1	+
BA000029.3	60801	60802	GA	9	-		BA000029.3	78900	78901	GA	4	+		BA000029.3	90828	90829	GA	2	+		BA000029.3	84960	84961	GA	1	+
BA000029.3	60833	60834	GA	3	+		BA000029.3	78910	78911	GA	5	+		BA000029.3	90829	90830	GA	2	+		BA000029.3	84960	84961	GA	8	-
BA000029.3	60833	60834	GA	8	-		BA000029.3	78945	78946	GA	1	+		BA000029.3	90829	90830	GA	4	-		BA000029.3	84967	84968	GA	2	+
BA000029.3	60881	60882	GA	1	+		BA000029.3	78957	78958	GA	5	+		BA000029.3	90835	90836	GA	3	+		BA000029.3	84967	84968	GA	9	-
BA000029.3	60896	60897	GA	14	-		BA000029.3	78958	78959	GA	3	+		BA000029.3	90835	90836	GA	5	-		BA000029.3	84982	84983	GA	2	+
BA000029.3	60896	60897	GA	8	+		BA000029.3	78960	78961	GA	5	+		BA000029.3	90840	90841	GA	1	-		BA000029.3	84982	84983	GA	8	-
BA000029.3	60898	60899	GA	1	+		BA000029.3	78966	78967	GA	5	+		BA000029.3	90879	90880	GA	1	+		BA000029.3	85097	85098	GA	3	+
BA000029.3	60904	60905	GA	1	+		BA000029.3	78977	78978	GA	1	+		BA000029.3	111953	111954	GA	1	-		BA000029.3	85097	85098	GA	6	.
BA000029.3	60905	60906	GA	10	+		BA000029.3	78988	78989	GA	6	+		BA000029.3	111962	111963	GA	40	-		BA000029.3	85162	85163	GA	2	.
BA000029.3	60905	60906	GA	16	-		BA000029.3	79013	79014	GA	6	+		BA000029.3	111983	111984	GA	2	-		BA000029.3	85188	85189	GA	4	.
BA000029.3	60910	60911	GA	1	+		BA000029.3	79024	79025	GA	7	+		BA000029.3	111984	111985	GA	54	-		BA000029.3	85257	85258	GA	5	-
BA000029.3	60925	60926	GA	1	+		BA000029.3	79029	79030	GA	7	+		BA000029.3	111987	111988	GA	1	-		BA000029.3	86918	86919	GA	2	+
BA000029.3	60948	60949	GA	12	-		BA000029.3	79034	79035	GA	1	+		BA000029.3	111995	111996	GA	31	-		BA000029.3	86971	86972	GA	1	+
BA000029.3	60948	60949	GA	8	+		BA000029.3	79051	79052	GA	3	+		BA000029.3	112023	112024	GA	2	-		BA000029.3	86985	86986	GA	3	+
BA000029.3	60953	60954	GA	12	-		BA000029.3	79062	79063	GA	2	+		BA000029.3	112038	112039	GA	1	-		BA000029.3	87015	87016	GA	11	+
BA000029.3	60953	60954	GA	7	+		BA000029.3	79181	79182	GA	3	+		BA000029.3	112128	112129	GA	1	-		BA000029.3	87020	87021	GA	10	+
BA000029.3	60957	60958	GA	2	+		BA000029.3	79268	79269	GA	1	+		BA000029.3	112137	112138	GA	1	-		BA000029.3	87030	87031	GA	8	+
BA000029.3	60971	60972	GA	12	-		BA000029.3	84946	84947	GA	3	+		BA000029.3	112150	112151	GA	1	-		BA000029.3	87056	87057	GA	4	+
BA000029.3	60971	60972	GA	7	+		BA000029.3	84960	84961	GA	3	+		BA000029.3	112236	112237	GA	22	-		BA000029.3	87075	87076	GA	1	+
BA000029.3	61017	61018	GA	12	+		BA000029.3	84967	84968	GA	3	+		BA000029.3	112239	112240	GA	20	-		BA000029.3	87185	87186	GA	19	+
BA000029.3	61029	61030	GA	10	+		BA000029.3	84982	84983	GA	4	+		BA000029.3	112242	112243	GA	1	-		BA000029.3	88367	88368	GA	13	-
BA000029.3	61056	61057	GA	10	+		BA000029.3	85097	85098	GA	3	-		BA000029.3	112261	112262	GA	25	-		BA000029.3	88397	88398	GA	14	-
BA000029.3	61121	61122	GA	1	-		BA000029.3	85188	85189	GA	2	.		BA000029.3	112283	112284	GA	1	-		BA000029.3	88406	88407	GA	14	-
BA000029.3	61154	61155	GA	2	+		BA000029.3	85257	85258	GA	4	.		BA000029.3	112293	112294	GA	26	-		BA000029.3	88415	88416	GA	13	-
BA000029.3	61176	61177	GA	1	+		BA000029.3	86959	86960	GA	14	-		BA000029.3	112305	112306	GA	32	-		BA000029.3	88435	88436	GA	6	.
BA000029.3	61176	61177	GA	3	-		BA000029.3	86965	86966	GA	10	-		BA000029.3	113219	113220	GA	1	+		BA000029.3	88499	88500	GA	10	-
BA000029.3	78582	78583	GA	2	-		BA000029.3	86985	86986	GA	17	-		BA000029.3	113271	113272	GA	10	-		BA000029.3	88506	88507	GA	9	-
BA000029.3	78583	78584	GA	3	-		BA000029.3	87015	87016	GA	8	+		BA000029.3	113286	113287	GA	1	+		BA000029.3	88526	88527	GA	6	.
BA000029.3	78647	78648	GA	6	-		BA000029.3	87020	87021	GA	9	+		BA000029.3	113401	113402	GA	8	-		BA000029.3	90774	90775	GA	3	+
BA000029.3	78651	78652	GA	17	-		BA000029.3	87030	87031	GA	7	+		BA000029.3	113430	113431	GA	8	-		BA000029.3	90790	90791	GA	3	+
BA000029.3	78681	78682	GA	12	-		BA000029.3	87056	87057	GA	6	+		BA000029.3	113443	113444	GA	6	-		BA000029.3	90796	90797	GA	2	+
BA000029.3	78709	78710	GA	1	-		BA000029.3	90790	90791	GA	1	-		BA000029.3	113448	113449	GA	8	-		BA000029.3	90828	90829	GA	6	+
BA000029.3	78712	78713	GA	2	-		BA000029.3	90796	90797	GA	1	-		BA000029.3	113460	113461	GA	8	-		BA000029.3	90829	90830	GA	6	+
BA000029.3	78742	78743	GA	1	-		BA000029.3	90828	90829	GA	4	.		BA000029.3	113463	113464	GA	8	-		BA000029.3	90835	90836	GA	7	+
BA000029.3	78744	78745	GA	1	-		BA000029.3	90829	90830	GA	4	.		BA000029.3	173823	173824	CT	5	-		BA000029.3	90879	90880	GA	4	+
BA000029.3	78757	78758	GA	1	-		BA000029.3	90835	90836	GA	4	.		BA000029.3	173966	173967	CT	6	.		BA000029.3	91057	91058	GA	2	+
BA000029.3	78826	78827	GA	1	+		BA000029.3	90879	90880	GA	1	-		BA000029.3	173977	173978	CT	1	-		BA000029.3	111893	111894	GA	2	.
BA000029.3	78864	78865	GA	4	+		BA000029.3	105589	105590	CT	3	+		BA000029.3	174007	174008	CT	1	+		BA000029.3	111983	111984	GA	1	+
BA000029.3	78886	78887	GA	6	+		BA000029.3	105687	105688	CT	2	.		BA000029.3	174158	174159	CT	1	+		BA000029.3	111984	111985	GA	18	-
BA000029.3	78888	78889	GA	6	+		BA000029.3	105743	105744	CT	5	+		BA000029.3	174183	174184	CT	1	+		BA000029.3	112023	112024	GA	18	.
BA000029.3	78900	78901	GA	7	+		BA000029.3	105764	105765	CT	27	+		BA000029.3	174193	174194	CT	15	-		BA000029.3	112038	112039	GA	18	+
BA000029.3	78910	78911	GA	8	+		BA000029.3	105765	105766	CT	1	+		BA000029.3	174206	174207	CT	1	-		BA000029.3	112112	112113	GA	1	+
BA000029.3	78945	78946	GA	1	+		BA000029.3	105856	105857	CT	18	+		BA000029.3	174206	174207	CT	2	+		BA000029.3	112128	112129	GA	14	.
BA000029.3	78957	78958	GA	6	+		BA000029.3	105857	105858	CT	17	+		BA000029.3	174224	174225	CT	15	-		BA000029.3	112137	112138	GA	13	+
BA000029.3	78958	78959	GA	1	-		BA000029.3	111962	111963	GA	45	-		BA000029.3	174238	174239	CT	15	-		BA000029.3	112236	112237	GA	12	+
BA000029.3	78958	78959	GA	4	+		BA000029.3	111975	111976	GA	1	+		BA000029.3	174370	174371	CT	1	-		BA000029.3	112239	112240	GA	10	+
BA000029.3	78960	78961	GA	5	+		BA000029.3	111983	111984	GA	1	+		BA000029.3	174372	174373	CT	1	-		BA000029.3	112261	112262	GA	12	.
BA000029.3	78966	78967	GA	5	+		BA000029.3	111983	111984	GA	2	-		BA000029.3	174373	174374	CT	1	-		BA000029.3	112261	112262	GA	2	+
BA000029.3	78977	78978	GA	2	+		BA000029.3	111984	111985	GA	55	-		BA000029.3	174432	174433	CT	1	-		BA000029.3	112293	112294	GA	11	-
BA000029.3	78988	78989	GA	6	+		BA000029.3	111995	111996	GA	39	-		BA000029.3	174500	174501	CT	2	-		BA000029.3	112293	112294	GA	2	+
BA000029.3	79013	79014	GA	6	+		BA000029.3	112022	112023	GA	1	+		BA000029.3	175507	175508	CT	1	+		BA000029.3	112305	112306	GA	11	-
BA000029.3	79024	79025	GA	5	+		BA000029.3	112023	112024	GA	43	-		BA000029.3	175550	175551	CT	1	+		BA000029.3	112305	112306	GA	2	+
BA000029.3	79028	79029	GA	1	+		BA000029.3	112038	112039	GA	38	-		BA000029.3	175550	175551	CT	4	-		BA000029.3	113103	113104	GA	19	-
BA000029.3	79029	79030	GA	5	+		BA000029.3	112234	112235	GA	2	+		BA000029.3	175554	175555	CT	2	+		BA000029.3	113106	113107	GA	1	+
BA000029.3	79051	79052	GA	4	+		BA000029.3	112236	112237	GA	3	+		BA000029.3	175554	175555	CT	3	-		BA000029.3	113124	113125	GA	18	.
BA000029.3	79062	79063	GA	2	+		BA000029.3	112236	112237	GA	8	-		BA000029.3	175555	175556	CT	11	-		BA000029.3	113261	113262	GA	3	-
BA000029.3	79181	79182	GA	3	+		BA000029.3	112239	112240	GA	3	+		BA000029.3	175555	175556	CT	6	+		BA000029.3	113262	113263	GA	1	-
BA000029.3	79268	79269	GA	1	-		BA000029.3	112239	112240	GA	9	-		BA000029.3	175572	175573	CT	10	-		BA000029.3	113271	113272	GA	8	-
BA000029.3	84946	84947	GA	12	-		BA000029.3	112261	112262	GA	3	+		BA000029.3	175572	175573	CT	20	+		BA000029.3	113381	113382	GA	1	+
BA000029.3	84946	84947	GA	4	+		BA000029.3	112261	112262	GA	9	-		BA000029.3	175573	175574	CT	11	-		BA000029.3	113401	113402	GA	1	+
BA000029.3	84951	84952	GA	1	-		BA000029.3	112288	112289	GA	1	+		BA000029.3	175573	175574	CT	25	+		BA000029.3	113401	113402	GA	2	.
BA000029.3	84960	84961	GA	2	+		BA000029.3	112293	112294	GA	2	+		BA000029.3	175590	175591	CT	13	-		BA000029.3	113430	113431	GA	1	+
BA000029.3	84960	84961	GA	7	-		BA000029.3	112293	112294	GA	8	-		BA000029.3	175590	175591	CT	18	+		BA000029.3	113430	113431	GA	1	-
BA000029.3	84967	84968	GA	15	-		BA000029.3	112305	112306	GA	2	+		BA000029.3	175591	175592	CT	15	-		BA000029.3	113443	113444	GA	1	+
BA000029.3	84967	84968	GA	4	+		BA000029.3	112305	112306	GA	9	-		BA000029.3	175591	175592	CT	20	+		BA000029.3	113448	113449	GA	1	+
BA000029.3	84982	84983	GA	15	-		BA000029.3	113261	113262	GA	1	+		BA000029.3	175613	175614	CT	1	+		BA000029.3	113448	113449	GA	1	-
BA000029.3	84982	84983	GA	4	+		BA000029.3	113271	113272	GA	6	.		BA000029.3	175613	175614	CT	8	-		BA000029.3	113460	113461	GA	1	+
BA000029.3	85020	85021	GA	2	+		BA000029.3	113401	113402	GA	1	+		BA000029.3	175649	175650	CT	3	-		BA000029.3	113460	113461	GA	1	-
BA000029.3	86918	86919	GA	2	-		BA000029.3	113401	113402	GA	11	-		BA000029.3	175657	175658	CT	1	+		BA000029.3	113463	113464	GA	1	+
BA000029.3	86959	86960	GA	32	-		BA000029.3	113430	113431	GA	1	+		BA000029.3	175657	175658	CT	27	-		BA000029.3	113463	113464	GA	1	-
BA000029.3	86965	86966	GA	2	+		BA000029.3	113430	113431	GA	7	-		BA000029.3	175696	175697	CT	1	+		BA000029.3	113595	113596	GA	1	-
BA000029.3	86965	86966	GA	27	-		BA000029.3	113443	113444	GA	8	.		BA000029.3	175696	175697	CT	18	-		BA000029.3	173131	173132	CT	1	+
BA000029.3	86985	86986	GA	2	+		BA000029.3	113448	113449	GA	1	+		BA000029.3	175701	175702	CT	1	+		BA000029.3	173183	173184	CT	19	-
BA000029.3	86985	86986	GA	31	-		BA000029.3	113448	113449	GA	6	-		BA000029.3	175701	175702	CT	18	-		BA000029.3	173324	173325	CT	8	+
BA000029.3	87015	87016	GA	10	-		BA000029.3	113460	113461	GA	8	+		BA000029.3	175719	175720	CT	1	+		BA000029.3	173348	173349	CT	1	+
BA000029.3	87015	87016	GA	2	+		BA000029.3	113463	113464	GA	1	+		BA000029.3	175719	175720	CT	18	-		BA000029.3	173373	173374	CT	1	-
BA000029.3	87020	87021	GA	13	-		BA000029.3	113463	113464	GA	6	-		BA000029.3	175720	175721	CT	1	+		BA000029.3	173495	173496	CT	1	-
BA000029.3	87020	87021	GA	2	+		BA000029.3	113621	113622	GA	1	-		BA000029.3	175720	175721	CT	19	-		BA000029.3	173541	173542	CT	1	-
BA000029.3	87030	87031	GA	10	-		BA000029.3	173183	173184	CT	7	-		BA000029.3	175758	175759	CT	1	+		BA000029.3	173636	173637	CT	12	-
BA000029.3	87030	87031	GA	2	+		BA000029.3	173324	173325	CT	14	+		BA000029.3	175758	175759	CT	21	-		BA000029.3	173683	173684	CT	2	-
BA000029.3	87056	87057	GA	6	+		BA000029.3	173348	173349	CT	3	-		BA000029.3	175762	175763	CT	1	+		BA000029.3	173823	173824	CT	1	+
BA000029.3	87185	87186	GA	1	-		BA000029.3	173399	173400	CT	1	-		BA000029.3	175762	175763	CT	10	.		BA000029.3	174193	174194	CT	11	-
BA000029.3	88071	88072	GA	3	-		BA000029.3	173495	173496	CT	2	+		BA000029.3	175762	175763	CT	8	-		BA000029.3	174206	174207	CT	4	-
BA000029.3	88172	88173	GA	8	-		BA000029.3	174193	174194	CT	10	-		BA000029.3	175776	175777	CT	2	-		BA000029.3	174216	174217	CT	1	-
BA000029.3	88216	88217	GA	15	-		BA000029.3	174206	174207	CT	7	-		BA000029.3	175786	175787	CT	1	+		BA000029.3	174224	174225	CT	1	-
BA000029.3	88217	88218	GA	151	-		BA000029.3	174224	174225	CT	19	-		BA000029.3	175786	175787	CT	26	-		BA000029.3	174224	174225	CT	26	.
BA000029.3	88219	88220	GA	7	-		BA000029.3	174238	174239	CT	14	-		BA000029.3	176108	176109	CT	2	-		BA000029.3	174238	174239	CT	1	-
BA000029.3	88220	88221	GA	1	-		BA000029.3	174370	174371	CT	12	-		BA000029.3	176133	176134	CT	2	-		BA000029.3	174238	174239	CT	18	+
BA000029.3	88248	88249	GA	2	-		BA000029.3	174372	174373	CT	11	-		BA000029.3	176158	176159	CT	1	+		BA000029.3	174272	174273	CT	1	-
BA000029.3	88251	88252	GA	10	-		BA000029.3	174373	174374	CT	14	-		BA000029.3	176181	176182	CT	2	-		BA000029.3	174279	174280	CT	1	-
BA000029.3	88397	88398	GA	3	+		BA000029.3	174432	174433	CT	11	-		BA000029.3	176181	176182	CT	47	+		BA000029.3	174370	174371	CT	24	.
BA000029.3	88406	88407	GA	3	+		BA000029.3	174500	174501	CT	2	-		BA000029.3	176196	176197	CT	2	-		BA000029.3	174370	174371	CT	5	-
BA000029.3	88415	88416	GA	4	+		BA000029.3	175257	175258	CT	2	+		BA000029.3	176196	176197	CT	45	+		BA000029.3	174372	174373	CT	24	.
BA000029.3	88435	88436	GA	3	+		BA000029.3	175258	175259	CT	37	+		BA000029.3	176197	176198	CT	1	+		BA000029.3	174372	174373	CT	5	-
BA000029.3	88495	88496	GA	1	+		BA000029.3	175261	175262	CT	39	+		BA000029.3	176197	176198	CT	1	-		BA000029.3	174373	174374	CT	22	+
BA000029.3	88499	88500	GA	4	+		BA000029.3	175274	175275	CT	2	-		BA000029.3	176201	176202	CT	2	-		BA000029.3	174373	174374	CT	5	-
BA000029.3	88506	88507	GA	3	+		BA000029.3	175282	175283	CT	2	-		BA000029.3	176201	176202	CT	44	+		BA000029.3	174432	174433	CT	20	.
BA000029.3	88526	88527	GA	3	+		BA000029.3	175288	175289	CT	38	+		BA000029.3	198427	198428	CT	1	+		BA000029.3	174432	174433	CT	4	-
BA000029.3	90736	90737	GA	2	-		BA000029.3	175340	175341	CT	1	+		BA000029.3	198537	198538	CT	5	+		BA000029.3	174436	174437	CT	1	-
BA000029.3	90736	90737	GA	2	.		BA000029.3	175375	175376	CT	1	+		BA000029.3	198547	198548	CT	5	+		BA000029.3	174446	174447	CT	1	-
BA000029.3	90774	90775	GA	6	+		BA000029.3	175430	175431	CT	2	.		BA000029.3	198549	198550	CT	4	+		BA000029.3	174589	174590	CT	28	-
BA000029.3	90790	90791	GA	10	+		BA000029.3	175461	175462	CT	2	+		BA000029.3	198580	198581	CT	5	-		BA000029.3	174603	174604	CT	36	-
BA000029.3	90790	90791	GA	5	-		BA000029.3	175461	175462	CT	4	-		BA000029.3	198700	198701	CT	2	-		BA000029.3	174669	174670	CT	42	+
BA000029.3	90794	90795	GA	2	+		BA000029.3	175550	175551	CT	1	-		BA000029.3	198700	198701	CT	5	+		BA000029.3	174675	174676	CT	47	+
BA000029.3	90796	90797	GA	10	+		BA000029.3	175550	175551	CT	3	+		BA000029.3	198745	198746	CT	2	-		BA000029.3	174692	174693	CT	5	+
BA000029.3	90796	90797	GA	5	-		BA000029.3	175554	175555	CT	2	+		BA000029.3	198759	198760	CT	2	-		BA000029.3	174699	174700	CT	1	-
BA000029.3	90828	90829	GA	2	-		BA000029.3	175554	175555	CT	3	-		BA000029.3	198784	198785	CT	2	-		BA000029.3	175000	175001	CT	1	-
BA000029.3	90828	90829	GA	6	+		BA000029.3	175555	175556	CT	10	+		BA000029.3	198799	198800	CT	2	-		BA000029.3	175006	175007	CT	8	-
BA000029.3	90828	90829	GA	8	.		BA000029.3	175555	175556	CT	25	-		BA000029.3	198816	198817	CT	2	-		BA000029.3	175011	175012	CT	2	.
BA000029.3	90829	90830	GA	16	-		BA000029.3	175572	175573	CT	25	-		BA000029.3	198820	198821	CT	2	-		BA000029.3	175014	175015	CT	21	+
BA000029.3	90829	90830	GA	6	+		BA000029.3	175572	175573	CT	7	+		BA000029.3	212409	212410	CT	1	-		BA000029.3	175018	175019	CT	3	-
BA000029.3	90835	90836	GA	16	+		BA000029.3	175573	175574	CT	25	-		BA000029.3	212409	212410	CT	2	+		BA000029.3	175258	175259	CT	1	-
BA000029.3	90835	90836	GA	7	-		BA000029.3	175573	175574	CT	7	+		BA000029.3	212418	212419	CT	1	+		BA000029.3	175261	175262	CT	1	-
BA000029.3	90879	90880	GA	1	+		BA000029.3	175590	175591	CT	1	+		BA000029.3	212418	212419	CT	1	-		BA000029.3	175461	175462	CT	1	-
BA000029.3	111983	111984	GA	2	-		BA000029.3	175590	175591	CT	18	-		BA000029.3	212425	212426	CT	1	-		BA000029.3	175550	175551	CT	3	+
BA000029.3	111984	111985	GA	82	-		BA000029.3	175591	175592	CT	1	+		BA000029.3	212425	212426	CT	22	+		BA000029.3	175550	175551	CT	6	-
BA000029.3	111995	111996	GA	57	-		BA000029.3	175591	175592	CT	22	-		BA000029.3	212441	212442	CT	1	+		BA000029.3	175554	175555	CT	1	+
BA000029.3	112023	112024	GA	75	-		BA000029.3	175613	175614	CT	3	-		BA000029.3	212441	212442	CT	1	-		BA000029.3	175554	175555	CT	25	-
BA000029.3	112038	112039	GA	72	-		BA000029.3	175655	175656	CT	1	-		BA000029.3	212441	212442	CT	14	.		BA000029.3	175555	175556	CT	18	-
BA000029.3	112058	112059	GA	1	-		BA000029.3	175657	175658	CT	1	+		BA000029.3	212444	212445	CT	1	-		BA000029.3	175555	175556	CT	46	.
BA000029.3	112128	112129	GA	5	-		BA000029.3	175657	175658	CT	15	-		BA000029.3	212444	212445	CT	20	+		BA000029.3	175555	175556	CT	5	+
BA000029.3	112137	112138	GA	5	-		BA000029.3	175696	175697	CT	1	+		BA000029.3	212446	212447	CT	1	+		BA000029.3	175572	175573	CT	5	+
BA000029.3	112150	112151	GA	5	-		BA000029.3	175696	175697	CT	14	-		BA000029.3	212488	212489	CT	2	-		BA000029.3	175572	175573	CT	62	-
BA000029.3	112215	112216	GA	1	-		BA000029.3	175701	175702	CT	1	+		BA000029.3	212488	212489	CT	22	.		BA000029.3	175573	175574	CT	5	+
BA000029.3	112234	112235	GA	1	+		BA000029.3	175701	175702	CT	17	-		BA000029.3	212555	212556	CT	19	-		BA000029.3	175573	175574	CT	61	-
BA000029.3	112236	112237	GA	37	-		BA000029.3	175719	175720	CT	11	-		BA000029.3	212573	212574	CT	7	-		BA000029.3	175577	175578	CT	1	-
BA000029.3	112236	112237	GA	7	+		BA000029.3	175719	175720	CT	2	+		BA000029.3	212578	212579	CT	20	-		BA000029.3	175585	175586	CT	2	-
BA000029.3	112239	112240	GA	35	-		BA000029.3	175719	175720	CT	2	.		BA000029.3	212580	212581	CT	22	-		BA000029.3	175590	175591	CT	3	+
BA000029.3	112239	112240	GA	6	+		BA000029.3	175720	175721	CT	14	-		BA000029.3	212616	212617	CT	1	-		BA000029.3	175590	175591	CT	32	.
BA000029.3	112261	112262	GA	2	+		BA000029.3	175720	175721	CT	2	+		BA000029.3	212670	212671	CT	16	-		BA000029.3	175591	175592	CT	3	+
BA000029.3	112261	112262	GA	35	-		BA000029.3	175758	175759	CT	1	+		BA000029.3	212796	212797	CT	1	+		BA000029.3	175591	175592	CT	37	-
BA000029.3	112293	112294	GA	3	+		BA000029.3	175758	175759	CT	15	-		BA000029.3	214135	214136	CT	5	-		BA000029.3	175600	175601	CT	2	-
BA000029.3	112293	112294	GA	31	-		BA000029.3	175762	175763	CT	1	+		BA000029.3	214152	214153	CT	8	-		BA000029.3	175613	175614	CT	17	-
BA000029.3	112305	112306	GA	3	+		BA000029.3	175762	175763	CT	16	-		BA000029.3	214153	214154	CT	8	-		BA000029.3	175657	175658	CT	1	+
BA000029.3	112305	112306	GA	36	-		BA000029.3	175776	175777	CT	2	-		BA000029.3	214168	214169	CT	10	-		BA000029.3	175657	175658	CT	29	-
BA000029.3	112439	112440	GA	37	-		BA000029.3	175786	175787	CT	1	+		BA000029.3	214236	214237	CT	12	+		BA000029.3	175667	175668	CT	1	-
BA000029.3	112445	112446	GA	1	-		BA000029.3	175786	175787	CT	20	-		BA000029.3	214236	214237	CT	3	-		BA000029.3	175679	175680	CT	1	-
BA000029.3	112481	112482	GA	7	-		BA000029.3	175832	175833	CT	1	+		BA000029.3	214249	214250	CT	13	+		BA000029.3	175695	175696	CT	1	-
BA000029.3	112504	112505	GA	1	+		BA000029.3	175832	175833	CT	1	-		BA000029.3	214249	214250	CT	3	-		BA000029.3	175696	175697	CT	29	-
BA000029.3	112510	112511	GA	1	+		BA000029.3	175855	175856	CT	2	-		BA000029.3	214273	214274	CT	15	+		BA000029.3	175701	175702	CT	10	-
BA000029.3	112522	112523	GA	1	-		BA000029.3	175860	175861	CT	2	-		BA000029.3	214273	214274	CT	3	-		BA000029.3	175719	175720	CT	11	-
BA000029.3	112539	112540	GA	1	-		BA000029.3	175976	175977	CT	2	.		BA000029.3	214306	214307	CT	18	-		BA000029.3	175720	175721	CT	11	-
BA000029.3	113103	113104	GA	24	-		BA000029.3	175983	175984	CT	4	+		BA000029.3	214324	214325	CT	16	-		BA000029.3	175758	175759	CT	12	+
BA000029.3	113105	113106	GA	1	-		BA000029.3	175983	175984	CT	76	-		BA000029.3	214390	214391	CT	22	-		BA000029.3	175762	175763	CT	12	+
BA000029.3	113124	113125	GA	24	-		BA000029.3	175994	175995	CT	1	-		BA000029.3	225675	225676	GA	1	-		BA000029.3	175776	175777	CT	1	+
BA000029.3	113216	113217	GA	1	+		BA000029.3	175995	175996	CT	3	-		BA000029.3	225720	225721	GA	16	-		BA000029.3	175786	175787	CT	1	+
BA000029.3	113271	113272	GA	14	-		BA000029.3	175997	175998	CT	1	-		BA000029.3	225721	225722	GA	17	-		BA000029.3	175786	175787	CT	26	-
BA000029.3	113401	113402	GA	1	+		BA000029.3	176108	176109	CT	3	-		BA000029.3	225728	225729	GA	17	-		BA000029.3	175855	175856	CT	59	+
BA000029.3	113401	113402	GA	17	-		BA000029.3	176108	176109	CT	86	+		BA000029.3	225736	225737	GA	17	-		BA000029.3	175855	175856	CT	8	-
BA000029.3	113430	113431	GA	1	+		BA000029.3	176115	176116	CT	1	+		BA000029.3	225754	225755	GA	13	-		BA000029.3	175860	175861	CT	67	+
BA000029.3	113430	113431	GA	11	-		BA000029.3	176133	176134	CT	3	-		BA000029.3	225761	225762	GA	17	-		BA000029.3	175860	175861	CT	8	-
BA000029.3	113443	113444	GA	1	+		BA000029.3	176133	176134	CT	87	+		BA000029.3	225865	225866	GA	23	+		BA000029.3	175940	175941	CT	1	-
BA000029.3	113443	113444	GA	11	-		BA000029.3	176141	176142	CT	2	.		BA000029.3	225907	225908	GA	31	+		BA000029.3	175970	175971	CT	1	+
BA000029.3	113448	113449	GA	1	+		BA000029.3	176181	176182	CT	4	-		BA000029.3	225934	225935	GA	31	-		BA000029.3	175983	175984	CT	122	-
BA000029.3	113448	113449	GA	13	-		BA000029.3	176181	176182	CT	63	+		BA000029.3	225940	225941	GA	1	+		BA000029.3	175983	175984	CT	3	+
BA000029.3	113460	113461	GA	1	+		BA000029.3	176196	176197	CT	4	-		BA000029.3	225951	225952	GA	5	-		BA000029.3	175988	175989	CT	1	+
BA000029.3	113463	113464	GA	1	+		BA000029.3	176196	176197	CT	52	+		BA000029.3	225966	225967	GA	1	-		BA000029.3	175995	175996	CT	4	+
BA000029.3	116635	116636	GA	1	+		BA000029.3	176197	176198	CT	4	+		BA000029.3	226368	226369	GA	1	-		BA000029.3	176108	176109	CT	5	+
BA000029.3	116636	116637	GA	1	+		BA000029.3	176201	176202	CT	4	-		BA000029.3	226376	226377	GA	1	+		BA000029.3	176108	176109	CT	8	-
BA000029.3	116638	116639	GA	1	+		BA000029.3	176235	176236	CT	1	-		BA000029.3	226377	226378	GA	1	-		BA000029.3	176126	176127	CT	1	-
BA000029.3	116646	116647	GA	1	+		BA000029.3	184862	184863	GA	4	-		BA000029.3	226412	226413	GA	1	+		BA000029.3	176133	176134	CT	4	+
BA000029.3	116650	116651	GA	1	+		BA000029.3	184869	184870	GA	4	-		BA000029.3	226439	226440	GA	21	-		BA000029.3	176133	176134	CT	6	-
BA000029.3	116654	116655	GA	1	+		BA000029.3	184893	184894	GA	6	-		BA000029.3	226462	226463	GA	4	+		BA000029.3	176181	176182	CT	10	-
BA000029.3	116655	116656	GA	1	+		BA000029.3	184949	184950	GA	1	-		BA000029.3	226475	226476	GA	1	+		BA000029.3	176181	176182	CT	5	+
BA000029.3	116671	116672	GA	1	+		BA000029.3	184964	184965	GA	7	+		BA000029.3	231574	231575	GA	14	-		BA000029.3	176196	176197	CT	5	+
BA000029.3	116718	116719	GA	1	+		BA000029.3	185075	185076	GA	1	-		BA000029.3	231599	231600	GA	1	-		BA000029.3	176196	176197	CT	8	-
BA000029.3	116721	116722	GA	1	+		BA000029.3	185149	185150	GA	1	+		BA000029.3	231601	231602	GA	1	-		BA000029.3	176197	176198	CT	3	-
BA000029.3	116731	116732	GA	1	+		BA000029.3	185159	185160	GA	3	+		BA000029.3	231614	231615	GA	5	-		BA000029.3	176201	176202	CT	10	-
BA000029.3	116733	116734	GA	1	+		BA000029.3	185213	185214	GA	5	+		BA000029.3	231616	231617	GA	4	-		BA000029.3	176201	176202	CT	5	+
BA000029.3	116734	116735	GA	1	+		BA000029.3	185234	185235	GA	7	+		BA000029.3	231631	231632	GA	3	-		BA000029.3	176207	176208	CT	1	+
BA000029.3	116743	116744	GA	1	+		BA000029.3	198427	198428	CT	4	+		BA000029.3	231632	231633	GA	4	.		BA000029.3	184858	184859	GA	1	+
BA000029.3	116744	116745	GA	1	+		BA000029.3	198457	198458	CT	1	-		BA000029.3	231637	231638	GA	5	-		BA000029.3	184862	184863	GA	7	-
BA000029.3	116754	116755	GA	1	+		BA000029.3	198457	198458	CT	3	+		BA000029.3	231701	231702	GA	1	+		BA000029.3	184869	184870	GA	7	-
BA000029.3	116758	116759	GA	1	+		BA000029.3	198467	198468	CT	1	-		BA000029.3	232781	232782	GA	3	-		BA000029.3	184893	184894	GA	6	-
BA000029.3	125938	125939	GA	1	+		BA000029.3	198481	198482	CT	1	-		BA000029.3	232784	232785	GA	1	-		BA000029.3	184964	184965	GA	9	-
BA000029.3	125952	125953	GA	1	+		BA000029.3	198537	198538	CT	6	-		BA000029.3	232793	232794	GA	2	-		BA000029.3	184983	184984	GA	1	+
BA000029.3	125955	125956	GA	1	+		BA000029.3	198547	198548	CT	6	-		BA000029.3	232823	232824	GA	1	+		BA000029.3	185159	185160	GA	3	+
BA000029.3	125958	125959	GA	1	+		BA000029.3	198549	198550	CT	6	-		BA000029.3	232847	232848	GA	2	+		BA000029.3	185213	185214	GA	3	+
BA000029.3	125963	125964	GA	1	+		BA000029.3	198580	198581	CT	5	-		BA000029.3	232867	232868	GA	1	+		BA000029.3	185234	185235	GA	4	+
BA000029.3	125966	125967	GA	1	+		BA000029.3	198700	198701	CT	1	+		BA000029.3	232869	232870	GA	1	+		BA000029.3	185435	185436	GA	1	+
BA000029.3	125977	125978	GA	1	+		BA000029.3	200456	200457	CT	1	+		BA000029.3	232878	232879	GA	1	+		BA000029.3	185467	185468	GA	1	-
BA000029.3	125979	125980	GA	1	+		BA000029.3	200474	200475	CT	3	+		BA000029.3	232908	232909	GA	1	+		BA000029.3	185480	185481	GA	4	-
BA000029.3	125986	125987	GA	1	+		BA000029.3	200493	200494	CT	10	+		BA000029.3	232968	232969	GA	1	+		BA000029.3	185626	185627	GA	1	-
BA000029.3	125991	125992	GA	1	+		BA000029.3	200538	200539	CT	1	+		BA000029.3	239941	239942	GA	1	+		BA000029.3	185791	185792	GA	1	-
BA000029.3	125995	125996	GA	1	+		BA000029.3	200564	200565	CT	11	+		BA000029.3	239972	239973	GA	1	+		BA000029.3	198427	198428	CT	7	-
BA000029.3	126002	126003	GA	1	+		BA000029.3	212410	212411	CT	2	.		BA000029.3	239994	239995	GA	1	+		BA000029.3	198434	198435	CT	1	-
BA000029.3	126005	126006	GA	1	+		BA000029.3	212421	212422	CT	1	-		BA000029.3	240013	240014	GA	1	+		BA000029.3	198457	198458	CT	7	-
BA000029.3	126013	126014	GA	1	+		BA000029.3	212425	212426	CT	13	+		BA000029.3	240049	240050	GA	1	+		BA000029.3	198537	198538	CT	5	-
BA000029.3	126017	126018	GA	1	+		BA000029.3	212441	212442	CT	9	+		BA000029.3	240057	240058	GA	1	+		BA000029.3	198547	198548	CT	5	-
BA000029.3	126020	126021	GA	1	+		BA000029.3	212444	212445	CT	12	.		BA000029.3	240059	240060	GA	1	+		BA000029.3	198549	198550	CT	5	-
BA000029.3	126023	126024	GA	1	+		BA000029.3	212488	212489	CT	11	+		BA000029.3	248701	248702	GA	2	-		BA000029.3	198580	198581	CT	5	-
BA000029.3	126024	126025	GA	1	+		BA000029.3	212555	212556	CT	6	+		BA000029.3	248712	248713	GA	1	-		BA000029.3	198700	198701	CT	2	+
BA000029.3	126028	126029	GA	1	+		BA000029.3	212573	212574	CT	3	+		BA000029.3	248741	248742	GA	1	-		BA000029.3	198745	198746	CT	1	+
BA000029.3	126030	126031	GA	1	+		BA000029.3	212578	212579	CT	10	+		BA000029.3	248780	248781	GA	2	-		BA000029.3	198759	198760	CT	1	+
BA000029.3	126031	126032	GA	1	+		BA000029.3	212580	212581	CT	10	+		BA000029.3	248900	248901	GA	1	-		BA000029.3	198768	198769	CT	1	+
BA000029.3	126033	126034	GA	1	+		BA000029.3	212660	212661	CT	2	+		BA000029.3	248909	248910	GA	1	-		BA000029.3	198784	198785	CT	1	+
BA000029.3	126039	126040	GA	1	+		BA000029.3	212670	212671	CT	10	+		BA000029.3	263095	263096	CT	1	-		BA000029.3	212409	212410	CT	4	.
BA000029.3	126040	126041	GA	1	+		BA000029.3	214135	214136	CT	12	-		BA000029.3	263111	263112	CT	1	-		BA000029.3	212410	212411	CT	3	+
BA000029.3	126043	126044	GA	1	+		BA000029.3	214152	214153	CT	12	-		BA000029.3	263159	263160	CT	3	+		BA000029.3	212421	212422	CT	2	-
BA000029.3	126046	126047	GA	1	+		BA000029.3	214153	214154	CT	13	-		BA000029.3	263159	263160	CT	6	-		BA000029.3	212425	212426	CT	20	-
BA000029.3	126049	126050	GA	1	+		BA000029.3	214168	214169	CT	13	-		BA000029.3	263220	263221	CT	17	-		BA000029.3	212441	212442	CT	14	-
BA000029.3	126060	126061	GA	1	+		BA000029.3	214236	214237	CT	16	-		BA000029.3	263220	263221	CT	4	+		BA000029.3	212444	212445	CT	14	-
BA000029.3	126062	126063	GA	1	+		BA000029.3	214249	214250	CT	13	-		BA000029.3	263221	263222	CT	19	-		BA000029.3	212488	212489	CT	12	-
BA000029.3	175461	175462	CT	1	-		BA000029.3	214273	214274	CT	13	-		BA000029.3	263221	263222	CT	6	+		BA000029.3	212555	212556	CT	12	-
BA000029.3	175461	175462	CT	11	+		BA000029.3	214306	214307	CT	12	-		BA000029.3	263231	263232	CT	21	-		BA000029.3	212573	212574	CT	1	+
BA000029.3	175464	175465	CT	1	-		BA000029.3	214324	214325	CT	13	-		BA000029.3	263231	263232	CT	5	+		BA000029.3	212578	212579	CT	18	-
BA000029.3	175493	175494	CT	2	-		BA000029.3	214390	214391	CT	14	+		BA000029.3	263330	263331	CT	57	+		BA000029.3	212580	212581	CT	18	-
BA000029.3	175550	175551	CT	12	+		BA000029.3	225272	225273	GA	12	+		BA000029.3	263344	263345	CT	37	+		BA000029.3	212592	212593	CT	1	-
BA000029.3	175550	175551	CT	7	-		BA000029.3	225310	225311	GA	14	+		BA000029.3	263351	263352	CT	43	+		BA000029.3	212670	212671	CT	11	-
BA000029.3	175554	175555	CT	16	+		BA000029.3	225312	225313	GA	1	+		BA000029.3	263361	263362	CT	1	-		BA000029.3	214135	214136	CT	6	-
BA000029.3	175554	175555	CT	2	-		BA000029.3	225319	225320	GA	14	+		BA000029.3	263362	263363	CT	36	+		BA000029.3	214152	214153	CT	6	-
BA000029.3	175555	175556	CT	12	-		BA000029.3	225326	225327	GA	16	+		BA000029.3	297683	297684	CT	4	+		BA000029.3	214153	214154	CT	6	-
BA000029.3	175555	175556	CT	40	+		BA000029.3	225573	225574	GA	1	-		BA000029.3	297759	297760	CT	1	+		BA000029.3	214168	214169	CT	8	-
BA000029.3	175572	175573	CT	10	-		BA000029.3	225675	225676	GA	2	-		BA000029.3	297799	297800	CT	2	.		BA000029.3	214236	214237	CT	11	-
BA000029.3	175572	175573	CT	37	+		BA000029.3	225696	225697	GA	3	-		BA000029.3	297846	297847	CT	1	-		BA000029.3	214240	214241	CT	1	-
BA000029.3	175573	175574	CT	10	-		BA000029.3	225720	225721	GA	10	.		BA000029.3	297847	297848	CT	1	-		BA000029.3	214249	214250	CT	13	-
BA000029.3	175573	175574	CT	47	+		BA000029.3	225720	225721	GA	4	+		BA000029.3	298789	298790	CT	1	-		BA000029.3	214273	214274	CT	13	-
BA000029.3	175577	175578	CT	1	+		BA000029.3	225721	225722	GA	13	-		BA000029.3	298824	298825	CT	2	.		BA000029.3	214306	214307	CT	12	-
BA000029.3	175590	175591	CT	10	-		BA000029.3	225721	225722	GA	4	+		BA000029.3	298829	298830	CT	1	-		BA000029.3	214324	214325	CT	12	-
BA000029.3	175590	175591	CT	32	+		BA000029.3	225728	225729	GA	19	+		BA000029.3	298835	298836	CT	1	-		BA000029.3	225573	225574	GA	2	-
BA000029.3	175591	175592	CT	10	-		BA000029.3	225736	225737	GA	23	+		BA000029.3	298868	298869	CT	1	+		BA000029.3	225630	225631	GA	3	-
BA000029.3	175591	175592	CT	36	+		BA000029.3	225754	225755	GA	20	+		BA000029.3	298868	298869	CT	1	-		BA000029.3	225662	225663	GA	1	-
BA000029.3	175613	175614	CT	7	-		BA000029.3	225761	225762	GA	24	+		BA000029.3	298882	298883	CT	1	+		BA000029.3	225696	225697	GA	1	+
BA000029.3	175649	175650	CT	3	+		BA000029.3	225865	225866	GA	1	+		BA000029.3	298882	298883	CT	1	-		BA000029.3	225696	225697	GA	2	.
BA000029.3	175649	175650	CT	4	-		BA000029.3	225865	225866	GA	29	-		BA000029.3	298903	298904	CT	1	-		BA000029.3	225720	225721	GA	9	+
BA000029.3	175657	175658	CT	11	-		BA000029.3	225886	225887	GA	1	+		BA000029.3	298922	298923	CT	1	+		BA000029.3	225721	225722	GA	11	+
BA000029.3	175657	175658	CT	12	+		BA000029.3	225907	225908	GA	34	-		BA000029.3	298922	298923	CT	1	-		BA000029.3	225728	225729	GA	10	+
BA000029.3	175696	175697	CT	14	-		BA000029.3	225922	225923	GA	1	-		BA000029.3	298927	298928	CT	1	+		BA000029.3	225736	225737	GA	10	+
BA000029.3	175696	175697	CT	9	+		BA000029.3	225934	225935	GA	37	-		BA000029.3	298927	298928	CT	1	-		BA000029.3	225754	225755	GA	10	+
BA000029.3	175701	175702	CT	13	-		BA000029.3	225940	225941	GA	1	-		BA000029.3	298937	298938	CT	1	+		BA000029.3	225761	225762	GA	11	+
BA000029.3	175701	175702	CT	9	+		BA000029.3	225951	225952	GA	4	+		BA000029.3	298937	298938	CT	1	-		BA000029.3	225865	225866	GA	11	+
BA000029.3	175719	175720	CT	10	+		BA000029.3	226232	226233	GA	2	.		BA000029.3	298977	298978	CT	1	+		BA000029.3	225907	225908	GA	14	.
BA000029.3	175719	175720	CT	15	-		BA000029.3	226262	226263	GA	13	+		BA000029.3	298977	298978	CT	1	-		BA000029.3	225928	225929	GA	1	-
BA000029.3	175720	175721	CT	10	+		BA000029.3	226276	226277	GA	1	-		BA000029.3	299006	299007	CT	1	+		BA000029.3	225934	225935	GA	1	+
BA000029.3	175720	175721	CT	15	-		BA000029.3	226277	226278	GA	2	-		BA000029.3	299015	299016	CT	1	+		BA000029.3	225934	225935	GA	15	-
BA000029.3	175735	175736	CT	1	+		BA000029.3	226314	226315	GA	3	-		BA000029.3	299024	299025	CT	1	+		BA000029.3	225951	225952	GA	1	+
BA000029.3	175758	175759	CT	10	-		BA000029.3	231574	231575	GA	16	-		BA000029.3	303917	303918	GA	1	-		BA000029.3	225951	225952	GA	1	-
BA000029.3	175758	175759	CT	9	+		BA000029.3	231574	231575	GA	3	+		BA000029.3	303922	303923	GA	1	-		BA000029.3	226113	226114	GA	1	+
BA000029.3	175762	175763	CT	8	+		BA000029.3	231601	231602	GA	2	.		BA000029.3	303943	303944	GA	1	-		BA000029.3	226142	226143	GA	1	-
BA000029.3	175762	175763	CT	9	-		BA000029.3	231603	231604	GA	1	+		BA000029.3	303960	303961	GA	1	-		BA000029.3	226222	226223	GA	1	+
BA000029.3	175776	175777	CT	3	-		BA000029.3	231614	231615	GA	2	+		BA000029.3	304057	304058	GA	6	-		BA000029.3	226262	226263	GA	9	-
BA000029.3	175786	175787	CT	1	+		BA000029.3	231614	231615	GA	8	-		BA000029.3	304059	304060	GA	6	-		BA000029.3	226277	226278	GA	1	+
BA000029.3	175786	175787	CT	23	-		BA000029.3	231616	231617	GA	2	+		BA000029.3	304174	304175	GA	7	-		BA000029.3	226368	226369	GA	1	-
BA000029.3	175832	175833	CT	3	-		BA000029.3	231616	231617	GA	8	-		BA000029.3	304188	304189	GA	22	-		BA000029.3	226376	226377	GA	9	-
BA000029.3	175855	175856	CT	1	+		BA000029.3	231631	231632	GA	2	+		BA000029.3	304231	304232	GA	2	-		BA000029.3	226377	226378	GA	1	+
BA000029.3	175855	175856	CT	47	-		BA000029.3	231631	231632	GA	8	-		BA000029.3	304233	304234	GA	29	-		BA000029.3	226382	226383	GA	1	-
BA000029.3	175860	175861	CT	1	+		BA000029.3	231632	231633	GA	2	+		BA000029.3	304258	304259	GA	14	-		BA000029.3	226390	226391	GA	1	+
BA000029.3	175860	175861	CT	51	-		BA000029.3	231632	231633	GA	5	-		BA000029.3	304461	304462	GA	44	-		BA000029.3	226439	226440	GA	20	-
BA000029.3	176126	176127	CT	2	.		BA000029.3	231637	231638	GA	2	+		BA000029.3	304473	304474	GA	49	-		BA000029.3	226462	226463	GA	1	+
BA000029.3	176133	176134	CT	6	-		BA000029.3	231637	231638	GA	6	-		BA000029.3	304477	304478	GA	45	-		BA000029.3	231574	231575	GA	1	+
BA000029.3	176133	176134	CT	74	+		BA000029.3	232867	232868	GA	2	+		BA000029.3	304502	304503	GA	2	+		BA000029.3	231614	231615	GA	1	-
BA000029.3	176158	176159	CT	2	-		BA000029.3	232869	232870	GA	2	+		BA000029.3	304513	304514	GA	41	-		BA000029.3	231614	231615	GA	5	+
BA000029.3	176181	176182	CT	5	-		BA000029.3	232878	232879	GA	2	+		BA000029.3	315085	315086	GA	1	-		BA000029.3	231616	231617	GA	1	-
BA000029.3	176181	176182	CT	57	+		BA000029.3	232908	232909	GA	2	+		BA000029.3	315104	315105	GA	2	-		BA000029.3	231616	231617	GA	5	+
BA000029.3	176196	176197	CT	45	+		BA000029.3	232932	232933	GA	1	+		BA000029.3	315115	315116	GA	1	-		BA000029.3	231631	231632	GA	1	-
BA000029.3	176196	176197	CT	5	-		BA000029.3	232964	232965	GA	1	+		BA000029.3	315115	315116	GA	16	.		BA000029.3	231631	231632	GA	3	+
BA000029.3	176197	176198	CT	2	.		BA000029.3	232968	232969	GA	2	+		BA000029.3	315164	315165	GA	1	+		BA000029.3	231632	231633	GA	1	-
BA000029.3	176201	176202	CT	47	+		BA000029.3	239914	239915	GA	1	+		BA000029.3	315178	315179	GA	2	.		BA000029.3	231632	231633	GA	3	+
BA000029.3	176201	176202	CT	5	-		BA000029.3	239914	239915	GA	2	-		BA000029.3	315190	315191	GA	1	-		BA000029.3	231637	231638	GA	1	-
BA000029.3	176207	176208	CT	1	-		BA000029.3	239914	239915	GA	4	.		BA000029.3	315190	315191	GA	11	+		BA000029.3	231637	231638	GA	2	+
BA000029.3	176207	176208	CT	4	+		BA000029.3	239941	239942	GA	2	-		BA000029.3	315233	315234	GA	1	+		BA000029.3	232787	232788	GA	2	+
BA000029.3	176235	176236	CT	2	.		BA000029.3	239941	239942	GA	6	+		BA000029.3	315234	315235	GA	2	+		BA000029.3	232793	232794	GA	5	+
BA000029.3	184893	184894	GA	11	-		BA000029.3	239972	239973	GA	1	+		BA000029.3	315234	315235	GA	4	.		BA000029.3	232847	232848	GA	1	-
BA000029.3	184964	184965	GA	11	+		BA000029.3	239972	239973	GA	2	-		BA000029.3	315258	315259	GA	1	-		BA000029.3	232867	232868	GA	6	-
BA000029.3	185159	185160	GA	4	-		BA000029.3	239972	239973	GA	2	.		BA000029.3	315258	315259	GA	5	+		BA000029.3	232869	232870	GA	1	+
BA000029.3	185213	185214	GA	5	-		BA000029.3	239994	239995	GA	1	+		BA000029.3	315270	315271	GA	1	-		BA000029.3	232869	232870	GA	23	-
BA000029.3	185229	185230	GA	1	+		BA000029.3	239994	239995	GA	2	.		BA000029.3	315270	315271	GA	4	+		BA000029.3	232878	232879	GA	1	+
BA000029.3	185234	185235	GA	9	-		BA000029.3	240012	240013	GA	1	+		BA000029.3	315279	315280	GA	1	-		BA000029.3	232878	232879	GA	22	-
BA000029.3	185311	185312	GA	1	-		BA000029.3	240012	240013	GA	2	-		BA000029.3	315279	315280	GA	4	+		BA000029.3	232891	232892	GA	3	-
BA000029.3	198183	198184	CT	1	-		BA000029.3	240013	240014	GA	1	-		BA000029.3	315293	315294	GA	1	-		BA000029.3	232908	232909	GA	1	+
BA000029.3	198365	198366	CT	1	-		BA000029.3	240013	240014	GA	2	+		BA000029.3	315302	315303	GA	1	+		BA000029.3	232908	232909	GA	16	-
BA000029.3	198427	198428	CT	15	-		BA000029.3	240049	240050	GA	1	+		BA000029.3	315302	315303	GA	1	-		BA000029.3	232914	232915	GA	2	+
BA000029.3	198457	198458	CT	9	-		BA000029.3	240049	240050	GA	1	-		BA000029.3	315302	315303	GA	2	.		BA000029.3	232918	232919	GA	1	+
BA000029.3	198467	198468	CT	1	+		BA000029.3	240059	240060	GA	1	-		BA000029.3	315366	315367	GA	1	+		BA000029.3	232964	232965	GA	1	-
BA000029.3	198481	198482	CT	1	-		BA000029.3	248396	248397	GA	1	-		BA000029.3	317726	317727	GA	2	-		BA000029.3	232968	232969	GA	5	-
BA000029.3	198537	198538	CT	2	-		BA000029.3	248557	248558	GA	1	-		BA000029.3	317745	317746	GA	7	-		BA000029.3	239873	239874	GA	1	-
BA000029.3	198537	198538	CT	6	.		BA000029.3	248611	248612	GA	1	+		BA000029.3	317756	317757	GA	6	-		BA000029.3	239914	239915	GA	1	+
BA000029.3	198547	198548	CT	1	-		BA000029.3	248611	248612	GA	3	-		BA000029.3	317762	317763	GA	7	-		BA000029.3	239914	239915	GA	2	.
BA000029.3	198547	198548	CT	6	.		BA000029.3	248616	248617	GA	1	+		BA000029.3	317800	317801	GA	3	-		BA000029.3	239941	239942	GA	2	+
BA000029.3	198549	198550	CT	8	-		BA000029.3	248616	248617	GA	3	-		BA000029.3	317804	317805	GA	3	-		BA000029.3	239941	239942	GA	2	.
BA000029.3	198580	198581	CT	6	-		BA000029.3	248625	248626	GA	1	+		BA000029.3	322341	322342	GA	1	+		BA000029.3	239972	239973	GA	2	+
BA000029.3	198674	198675	CT	1	-		BA000029.3	248625	248626	GA	2	-		BA000029.3	322354	322355	GA	1	+		BA000029.3	239972	239973	GA	2	-
BA000029.3	198700	198701	CT	1	-		BA000029.3	248676	248677	GA	1	+		BA000029.3	322389	322390	GA	2	+		BA000029.3	239994	239995	GA	2	+
BA000029.3	198745	198746	CT	2	-		BA000029.3	248676	248677	GA	2	-		BA000029.3	322401	322402	GA	2	+		BA000029.3	239994	239995	GA	3	-
BA000029.3	198759	198760	CT	2	-		BA000029.3	248701	248702	GA	1	+		BA000029.3	322402	322403	GA	1	+		BA000029.3	240012	240013	GA	1	-
BA000029.3	198784	198785	CT	2	-		BA000029.3	248701	248702	GA	2	-		BA000029.3	322405	322406	GA	2	+		BA000029.3	240012	240013	GA	2	+
BA000029.3	198799	198800	CT	2	-		BA000029.3	248712	248713	GA	1	+		BA000029.3	322425	322426	GA	2	+		BA000029.3	240013	240014	GA	1	-
BA000029.3	198816	198817	CT	2	-		BA000029.3	248712	248713	GA	3	-		BA000029.3	322468	322469	GA	2	+		BA000029.3	240013	240014	GA	2	+
BA000029.3	198820	198821	CT	2	-		BA000029.3	248732	248733	GA	2	+		BA000029.3	322486	322487	GA	1	+		BA000029.3	240049	240050	GA	1	+
BA000029.3	198832	198833	CT	1	-		BA000029.3	248741	248742	GA	1	+		BA000029.3	322519	322520	GA	1	+		BA000029.3	240057	240058	GA	1	+
BA000029.3	204236	204237	CT	1	-		BA000029.3	248771	248772	GA	1	+		BA000029.3	323061	323062	GA	23	-		BA000029.3	242554	242555	GA	2	-
BA000029.3	204249	204250	CT	1	-		BA000029.3	248780	248781	GA	1	+		BA000029.3	323076	323077	GA	13	-		BA000029.3	242585	242586	GA	2	-
BA000029.3	204250	204251	CT	1	-		BA000029.3	263159	263160	CT	3	+		BA000029.3	323088	323089	GA	11	-		BA000029.3	242741	242742	GA	6	+
BA000029.3	204251	204252	CT	1	-		BA000029.3	263159	263160	CT	4	-		BA000029.3	323110	323111	GA	8	-		BA000029.3	242785	242786	GA	4	+
BA000029.3	204254	204255	CT	1	-		BA000029.3	263220	263221	CT	13	-		BA000029.3	323157	323158	GA	1	-		BA000029.3	242815	242816	GA	4	+
BA000029.3	204256	204257	CT	1	-		BA000029.3	263220	263221	CT	2	+		BA000029.3	323160	323161	GA	1	-		BA000029.3	242827	242828	GA	4	+
BA000029.3	204263	204264	CT	1	-		BA000029.3	263221	263222	CT	18	-		BA000029.3	323592	323593	GA	2	.		BA000029.3	242836	242837	GA	5	+
BA000029.3	204279	204280	CT	1	-		BA000029.3	263221	263222	CT	3	+		BA000029.3	323594	323595	GA	1	+		BA000029.3	242862	242863	GA	1	+
BA000029.3	204284	204285	CT	1	-		BA000029.3	263231	263232	CT	29	-		BA000029.3	323607	323608	GA	1	+		BA000029.3	242871	242872	GA	1	+
BA000029.3	204295	204296	CT	1	-		BA000029.3	263231	263232	CT	6	+		BA000029.3	323637	323638	GA	1	+		BA000029.3	248315	248316	GA	1	-
BA000029.3	204299	204300	CT	1	-		BA000029.3	263258	263259	CT	1	-		BA000029.3	323704	323705	GA	2	+		BA000029.3	248320	248321	GA	1	-
BA000029.3	204300	204301	CT	1	-		BA000029.3	263295	263296	CT	1	-		BA000029.3	323713	323714	GA	2	+		BA000029.3	248333	248334	GA	1	-
BA000029.3	204311	204312	CT	1	-		BA000029.3	263330	263331	CT	142	+		BA000029.3	323718	323719	GA	2	+		BA000029.3	248358	248359	GA	1	-
BA000029.3	204319	204320	CT	2	-		BA000029.3	263330	263331	CT	34	-		BA000029.3	323734	323735	GA	2	+		BA000029.3	248396	248397	GA	1	-
BA000029.3	204320	204321	CT	2	-		BA000029.3	263344	263345	CT	107	+		BA000029.3	323757	323758	GA	3	+		BA000029.3	248557	248558	GA	1	-
BA000029.3	204322	204323	CT	2	-		BA000029.3	263344	263345	CT	33	-		BA000029.3	323817	323818	GA	1	+		BA000029.3	248676	248677	GA	1	+
BA000029.3	204328	204329	CT	2	-		BA000029.3	263351	263352	CT	120	+		BA000029.3	330741	330742	CT	1	-		BA000029.3	248701	248702	GA	2	.
BA000029.3	204331	204332	CT	2	-		BA000029.3	263351	263352	CT	29	-		BA000029.3	330755	330756	CT	1	-		BA000029.3	248712	248713	GA	2	.
BA000029.3	204350	204351	CT	2	-		BA000029.3	263355	263356	CT	1	+		BA000029.3	330787	330788	CT	1	-		BA000029.3	248741	248742	GA	2	.
BA000029.3	204352	204353	CT	2	-		BA000029.3	263361	263362	CT	1	+		BA000029.3	330896	330897	CT	3	-		BA000029.3	248771	248772	GA	1	+
BA000029.3	204355	204356	CT	2	-		BA000029.3	263361	263362	CT	1	-		BA000029.3	330901	330902	CT	1	-		BA000029.3	248914	248915	GA	1	+
BA000029.3	204361	204362	CT	2	-		BA000029.3	263362	263363	CT	120	+		BA000029.3	330920	330921	CT	1	-		BA000029.3	249156	249157	GA	1	+
BA000029.3	204362	204363	CT	2	-		BA000029.3	263362	263363	CT	15	-		BA000029.3	330964	330965	CT	2	-		BA000029.3	249303	249304	GA	1	-
BA000029.3	204363	204364	CT	1	-		BA000029.3	297799	297800	CT	1	-		BA000029.3	330992	330993	CT	4	-		BA000029.3	249474	249475	GA	1	+
BA000029.3	204369	204370	CT	2	-		BA000029.3	297809	297810	CT	1	-		BA000029.3	330998	330999	CT	2	-		BA000029.3	249589	249590	GA	1	-
BA000029.3	204378	204379	CT	1	-		BA000029.3	297821	297822	CT	2	-		BA000029.3	331138	331139	CT	2	-		BA000029.3	249600	249601	GA	3	-
BA000029.3	204402	204403	CT	1	-		BA000029.3	297846	297847	CT	1	-		BA000029.3	332459	332460	CT	5	+		BA000029.3	249734	249735	GA	1	-
BA000029.3	204403	204404	CT	1	-		BA000029.3	297847	297848	CT	1	-		BA000029.3	332499	332500	CT	4	+		BA000029.3	249818	249819	GA	1	-
BA000029.3	204404	204405	CT	1	-		BA000029.3	298789	298790	CT	1	+		BA000029.3	332500	332501	CT	1	-		BA000029.3	261472	261473	CT	1	-
BA000029.3	204410	204411	CT	1	-		BA000029.3	298789	298790	CT	2	-		BA000029.3	332559	332560	CT	3	+		BA000029.3	261477	261478	CT	1	-
BA000029.3	204411	204412	CT	1	-		BA000029.3	298789	298790	CT	2	.		BA000029.3	332729	332730	CT	2	+		BA000029.3	261482	261483	CT	1	-
BA000029.3	204413	204414	CT	1	-		BA000029.3	298824	298825	CT	1	+		BA000029.3	332750	332751	CT	1	+		BA000029.3	261524	261525	CT	1	-
BA000029.3	204422	204423	CT	1	-		BA000029.3	298824	298825	CT	5	-		BA000029.3	361128	361129	CT	64	-		BA000029.3	261531	261532	CT	1	-
BA000029.3	204424	204425	CT	1	-		BA000029.3	298829	298830	CT	1	+		BA000029.3	361228	361229	CT	1	+		BA000029.3	263159	263160	CT	1	+
BA000029.3	204425	204426	CT	1	-		BA000029.3	298829	298830	CT	5	-		BA000029.3	361329	361330	CT	2	+		BA000029.3	263220	263221	CT	1	+
BA000029.3	204429	204430	CT	1	-		BA000029.3	298835	298836	CT	1	+		BA000029.3	361333	361334	CT	2	+		BA000029.3	263221	263222	CT	4	+
BA000029.3	204437	204438	CT	1	-		BA000029.3	298835	298836	CT	5	-		BA000029.3	361427	361428	CT	1	+		BA000029.3	263231	263232	CT	4	+
BA000029.3	204448	204449	CT	1	-		BA000029.3	298868	298869	CT	1	+		BA000029.3	361464	361465	CT	4	+		BA000029.3	263330	263331	CT	4	+
BA000029.3	204449	204450	CT	1	-		BA000029.3	298868	298869	CT	5	-		BA000029.3	361588	361589	CT	3	+		BA000029.3	263344	263345	CT	4	+
BA000029.3	212418	212419	CT	3	-		BA000029.3	298882	298883	CT	1	+		BA000029.3	361612	361613	CT	1	+		BA000029.3	263351	263352	CT	4	+
BA000029.3	212425	212426	CT	27	+		BA000029.3	298882	298883	CT	5	-		BA000029.3	361675	361676	CT	5	+		BA000029.3	263362	263363	CT	1	+
BA000029.3	212441	212442	CT	17	+		BA000029.3	298890	298891	CT	1	-		BA000029.3	361676	361677	CT	5	+		BA000029.3	298442	298443	CT	2	+
BA000029.3	212444	212445	CT	21	+		BA000029.3	298922	298923	CT	4	-		BA000029.3	361705	361706	CT	3	+		BA000029.3	298557	298558	CT	2	.
BA000029.3	212446	212447	CT	1	+		BA000029.3	298927	298928	CT	6	-		BA000029.3	361805	361806	CT	2	-		BA000029.3	298608	298609	CT	1	-
BA000029.3	212467	212468	CT	1	+		BA000029.3	298937	298938	CT	5	-		BA000029.3	361883	361884	CT	2	.		BA000029.3	298646	298647	CT	2	+
BA000029.3	212488	212489	CT	23	+		BA000029.3	298977	298978	CT	3	-		BA000029.3	361890	361891	CT	1	+		BA000029.3	298660	298661	CT	1	-
BA000029.3	212505	212506	CT	1	+		BA000029.3	299006	299007	CT	9	-		BA000029.3	361904	361905	CT	4	+		BA000029.3	298789	298790	CT	1	+
BA000029.3	212555	212556	CT	19	-		BA000029.3	299015	299016	CT	8	-		BA000029.3	361958	361959	CT	6	+		BA000029.3	298824	298825	CT	1	+
BA000029.3	212573	212574	CT	1	+		BA000029.3	299024	299025	CT	12	-		BA000029.3	361981	361982	CT	8	+		BA000029.3	298824	298825	CT	5	-
BA000029.3	212578	212579	CT	21	-		BA000029.3	304461	304462	GA	45	-		BA000029.3	366468	366469	CT	1	+		BA000029.3	298829	298830	CT	1	+
BA000029.3	212580	212581	CT	21	-		BA000029.3	304473	304474	GA	53	-		BA000029.3	366480	366481	CT	1	+		BA000029.3	298829	298830	CT	5	-
BA000029.3	212670	212671	CT	20	-		BA000029.3	304477	304478	GA	56	-		BA000029.3	366489	366490	CT	1	+		BA000029.3	298835	298836	CT	1	+
BA000029.3	214135	214136	CT	13	-		BA000029.3	304501	304502	GA	1	-		BA000029.3	366535	366536	CT	2	+		BA000029.3	298835	298836	CT	5	-
BA000029.3	214152	214153	CT	13	-		BA000029.3	304513	304514	GA	56	-		BA000029.3	366600	366601	CT	5	+		BA000029.3	298868	298869	CT	1	+
BA000029.3	214153	214154	CT	12	.		BA000029.3	304544	304545	GA	1	-		BA000029.3	366608	366609	CT	4	+		BA000029.3	298868	298869	CT	5	-
BA000029.3	214153	214154	CT	2	-		BA000029.3	304831	304832	GA	5	-		BA000029.3	366708	366709	CT	4	+		BA000029.3	298882	298883	CT	1	+
BA000029.3	214168	214169	CT	14	+		BA000029.3	304837	304838	GA	1	-		BA000029.3	366737	366738	CT	3	+		BA000029.3	298882	298883	CT	3	-
BA000029.3	214168	214169	CT	2	-		BA000029.3	304861	304862	GA	1	-		BA000029.3	366738	366739	CT	6	+		BA000029.3	298922	298923	CT	3	-
BA000029.3	214236	214237	CT	1	-		BA000029.3	304863	304864	GA	6	-		BA000029.3	366754	366755	CT	1	+		BA000029.3	298927	298928	CT	3	-
BA000029.3	214236	214237	CT	21	+		BA000029.3	304882	304883	GA	6	-		BA000029.3	366760	366761	CT	1	+		BA000029.3	298937	298938	CT	3	-
BA000029.3	214249	214250	CT	1	-		BA000029.3	314858	314859	GA	2	.		BA000029.3	368479	368480	CT	2	-		BA000029.3	298977	298978	CT	1	-
BA000029.3	214249	214250	CT	21	+		BA000029.3	315012	315013	GA	3	-		BA000029.3	368482	368483	CT	2	-		BA000029.3	299006	299007	CT	2	-
BA000029.3	214273	214274	CT	1	-		BA000029.3	315060	315061	GA	8	-		BA000029.3	368485	368486	CT	2	-		BA000029.3	299015	299016	CT	1	-
BA000029.3	214273	214274	CT	25	+		BA000029.3	315076	315077	GA	9	-		BA000029.3	368490	368491	CT	2	-		BA000029.3	299024	299025	CT	2	-
BA000029.3	214306	214307	CT	28	-		BA000029.3	315085	315086	GA	9	-		BA000029.3	368491	368492	CT	2	-		BA000029.3	303863	303864	GA	1	+
BA000029.3	214324	214325	CT	1	-		BA000029.3	315104	315105	GA	1	+		BA000029.3	368498	368499	CT	1	-		BA000029.3	303867	303868	GA	1	+
BA000029.3	214324	214325	CT	23	+		BA000029.3	315115	315116	GA	11	-		BA000029.3	391913	391914	CT	1	-		BA000029.3	303881	303882	GA	1	+
BA000029.3	225272	225273	GA	10	-		BA000029.3	315164	315165	GA	1	+		BA000029.3	391916	391917	CT	1	-		BA000029.3	303917	303918	GA	19	-
BA000029.3	225310	225311	GA	19	-		BA000029.3	315178	315179	GA	3	+		BA000029.3	391925	391926	CT	1	-		BA000029.3	303922	303923	GA	25	+
BA000029.3	225319	225320	GA	21	-		BA000029.3	315190	315191	GA	10	.		BA000029.3	391932	391933	CT	1	-		BA000029.3	304133	304134	GA	19	+
BA000029.3	225326	225327	GA	24	-		BA000029.3	315234	315235	GA	10	+		BA000029.3	391934	391935	CT	1	-		BA000029.3	304188	304189	GA	15	+
BA000029.3	225402	225403	GA	2	.		BA000029.3	315258	315259	GA	5	+		BA000029.3	391947	391948	CT	1	-		BA000029.3	304233	304234	GA	8	+
BA000029.3	225441	225442	GA	6	+		BA000029.3	315270	315271	GA	2	+		BA000029.3	392039	392040	CT	2	-		BA000029.3	304309	304310	GA	1	+
BA000029.3	225463	225464	GA	37	+		BA000029.3	315277	315278	GA	1	+		BA000029.3	392057	392058	CT	1	-		BA000029.3	304316	304317	GA	13	-
BA000029.3	225630	225631	GA	1	-		BA000029.3	315279	315280	GA	3	+		BA000029.3	392091	392092	CT	1	-		BA000029.3	304326	304327	GA	13	-
BA000029.3	225720	225721	GA	22	+		BA000029.3	315302	315303	GA	1	+		BA000029.3	403834	403835	GA	2	-		BA000029.3	304361	304362	GA	1	+
BA000029.3	225721	225722	GA	18	.		BA000029.3	317722	317723	GA	2	+		BA000029.3	403937	403938	GA	1	+		BA000029.3	304461	304462	GA	1	+
BA000029.3	225721	225722	GA	6	+		BA000029.3	317745	317746	GA	10	-		BA000029.3	403937	403938	GA	1	-		BA000029.3	304473	304474	GA	2	+
BA000029.3	225728	225729	GA	26	+		BA000029.3	317756	317757	GA	6	-		BA000029.3	403943	403944	GA	1	+		BA000029.3	304477	304478	GA	2	+
BA000029.3	225736	225737	GA	30	+		BA000029.3	317762	317763	GA	2	+		BA000029.3	403943	403944	GA	1	-		BA000029.3	304622	304623	GA	1	+
BA000029.3	225754	225755	GA	25	+		BA000029.3	317762	317763	GA	6	-		BA000029.3	403964	403965	GA	2	+		BA000029.3	304716	304717	GA	2	+
BA000029.3	225761	225762	GA	33	+		BA000029.3	317800	317801	GA	1	+		BA000029.3	403970	403971	GA	2	+		BA000029.3	304737	304738	GA	1	+
BA000029.3	225865	225866	GA	29	+		BA000029.3	317800	317801	GA	4	-		BA000029.3	403975	403976	GA	2	+		BA000029.3	304743	304744	GA	1	+
BA000029.3	225907	225908	GA	31	+		BA000029.3	317804	317805	GA	1	+		BA000029.3	403975	403976	GA	2	-		BA000029.3	304755	304756	GA	1	+
BA000029.3	225934	225935	GA	36	+		BA000029.3	317804	317805	GA	5	-		BA000029.3	403996	403997	GA	1	+		BA000029.3	314858	314859	GA	2	-
BA000029.3	225951	225952	GA	6	-		BA000029.3	317831	317832	GA	1	+		BA000029.3	403996	403997	GA	2	-		BA000029.3	315012	315013	GA	2	+
BA000029.3	226209	226210	GA	1	+		BA000029.3	317831	317832	GA	1	-		BA000029.3	404023	404024	GA	1	+		BA000029.3	315025	315026	GA	1	-
BA000029.3	226232	226233	GA	2	+		BA000029.3	321490	321491	GA	3	-		BA000029.3	404023	404024	GA	2	-		BA000029.3	315060	315061	GA	16	-
BA000029.3	226262	226263	GA	22	+		BA000029.3	321509	321510	GA	32	.		BA000029.3	404028	404029	GA	1	+		BA000029.3	315074	315075	GA	4	.
BA000029.3	226277	226278	GA	2	.		BA000029.3	321523	321524	GA	1	+		BA000029.3	404028	404029	GA	2	-		BA000029.3	315076	315077	GA	17	-
BA000029.3	226314	226315	GA	2	+		BA000029.3	321537	321538	GA	1	+		BA000029.3	405493	405494	GA	1	-		BA000029.3	315085	315086	GA	18	-
BA000029.3	226368	226369	GA	2	+		BA000029.3	321547	321548	GA	1	-		BA000029.3	405515	405516	GA	3	-		BA000029.3	315115	315116	GA	18	-
BA000029.3	226376	226377	GA	5	+		BA000029.3	323061	323062	GA	20	-		BA000029.3	405587	405588	GA	1	+		BA000029.3	315148	315149	GA	1	+
BA000029.3	226439	226440	GA	24	-		BA000029.3	323076	323077	GA	17	-		BA000029.3	405587	405588	GA	2	.		BA000029.3	315178	315179	GA	1	-
BA000029.3	226462	226463	GA	1	+		BA000029.3	323088	323089	GA	15	-		BA000029.3	405593	405594	GA	1	+		BA000029.3	315190	315191	GA	13	-
BA000029.3	231574	231575	GA	27	-		BA000029.3	323110	323111	GA	8	-		BA000029.3	405593	405594	GA	2	.		BA000029.3	315190	315191	GA	2	+
BA000029.3	231574	231575	GA	7	+		BA000029.3	323148	323149	GA	1	+		BA000029.3	405618	405619	GA	1	+		BA000029.3	315216	315217	GA	1	+
BA000029.3	231580	231581	GA	3	+		BA000029.3	323157	323158	GA	1	+		BA000029.3	405625	405626	GA	2	+		BA000029.3	315234	315235	GA	10	-
BA000029.3	231603	231604	GA	4	+		BA000029.3	330580	330581	CT	1	+		BA000029.3	405625	405626	GA	2	.		BA000029.3	315234	315235	GA	2	+
BA000029.3	231614	231615	GA	15	+		BA000029.3	330625	330626	CT	1	+		BA000029.3	405626	405627	GA	2	+		BA000029.3	315258	315259	GA	2	+
BA000029.3	231614	231615	GA	2	-		BA000029.3	330633	330634	CT	5	+		BA000029.3	405626	405627	GA	2	.		BA000029.3	315258	315259	GA	6	-
BA000029.3	231616	231617	GA	16	+		BA000029.3	330634	330635	CT	1	+		BA000029.3	405632	405633	GA	5	+		BA000029.3	315270	315271	GA	7	+
BA000029.3	231616	231617	GA	2	-		BA000029.3	330645	330646	CT	3	+		BA000029.3	405800	405801	GA	1	-		BA000029.3	315279	315280	GA	2	+
BA000029.3	231631	231632	GA	14	-		BA000029.3	330647	330648	CT	1	+		BA000029.3	405840	405841	GA	2	+		BA000029.3	315279	315280	GA	5	-
BA000029.3	231631	231632	GA	4	+		BA000029.3	330698	330699	CT	4	+		BA000029.3	433106	433107	CT	1	-		BA000029.3	315302	315303	GA	5	+
BA000029.3	231632	231633	GA	6	+		BA000029.3	330714	330715	CT	3	+		BA000029.3	433169	433170	CT	1	-		BA000029.3	315407	315408	GA	1	+
BA000029.3	231632	231633	GA	6	-		BA000029.3	330717	330718	CT	3	+		BA000029.3	433233	433234	CT	3	+		BA000029.3	317552	317553	GA	1	-
BA000029.3	231637	231638	GA	11	-		BA000029.3	330718	330719	CT	1	+		BA000029.3	433375	433376	CT	2	.		BA000029.3	317641	317642	GA	1	+
BA000029.3	231637	231638	GA	5	+		BA000029.3	330741	330742	CT	2	+		BA000029.3	433494	433495	CT	17	+		BA000029.3	317756	317757	GA	1	-
BA000029.3	231669	231670	GA	2	+		BA000029.3	330755	330756	CT	1	+		BA000029.3	441496	441497	GA	1	+		BA000029.3	317762	317763	GA	1	-
BA000029.3	231708	231709	GA	3	-		BA000029.3	332459	332460	CT	7	-		BA000029.3	441498	441499	GA	1	-		BA000029.3	317804	317805	GA	1	-
BA000029.3	232781	232782	GA	4	-		BA000029.3	332499	332500	CT	7	-		BA000029.3	441500	441501	GA	246	-		BA000029.3	317815	317816	GA	2	.
BA000029.3	232784	232785	GA	1	-		BA000029.3	332559	332560	CT	6	-		BA000029.3	441503	441504	GA	1	-		BA000029.3	317831	317832	GA	1	+
BA000029.3	232793	232794	GA	4	-		BA000029.3	332682	332683	CT	3	+		BA000029.3	441517	441518	GA	1	-		BA000029.3	322242	322243	GA	1	+
BA000029.3	232823	232824	GA	1	-		BA000029.3	332729	332730	CT	5	-		BA000029.3	442675	442676	CT	3	-		BA000029.3	322306	322307	GA	1	+
BA000029.3	232832	232833	GA	1	-		BA000029.3	332750	332751	CT	5	-		BA000029.3	442762	442763	CT	11	+		BA000029.3	322341	322342	GA	1	+
BA000029.3	232847	232848	GA	3	-		BA000029.3	332824	332825	CT	4	-		BA000029.3	442763	442764	CT	11	+		BA000029.3	322354	322355	GA	1	+
BA000029.3	239914	239915	GA	3	+		BA000029.3	361427	361428	CT	5	+		BA000029.3	442792	442793	CT	9	+		BA000029.3	322389	322390	GA	1	+
BA000029.3	239941	239942	GA	4	+		BA000029.3	361464	361465	CT	10	+		BA000029.3	442851	442852	CT	2	+		BA000029.3	322401	322402	GA	1	+
BA000029.3	239972	239973	GA	3	+		BA000029.3	361479	361480	CT	2	+		BA000029.3	442892	442893	CT	8	+		BA000029.3	322402	322403	GA	1	+
BA000029.3	239994	239995	GA	4	+		BA000029.3	361588	361589	CT	5	-		BA000029.3	442970	442971	CT	6	+		BA000029.3	322405	322406	GA	1	+
BA000029.3	240012	240013	GA	1	+		BA000029.3	361675	361676	CT	2	.		BA000029.3	442989	442990	CT	1	+		BA000029.3	322425	322426	GA	1	+
BA000029.3	240013	240014	GA	4	+		BA000029.3	361676	361677	CT	2	.		BA000029.3	442991	442992	CT	5	+		BA000029.3	322468	322469	GA	2	+
BA000029.3	240049	240050	GA	1	+		BA000029.3	361705	361706	CT	2	+		BA000029.3	443045	443046	CT	3	+		BA000029.3	322486	322487	GA	2	+
BA000029.3	240057	240058	GA	1	+		BA000029.3	361805	361806	CT	2	.		BA000029.3	443068	443069	CT	3	+		BA000029.3	322519	322520	GA	2	+
BA000029.3	240059	240060	GA	1	+		BA000029.3	361883	361884	CT	1	-		BA000029.3	443188	443189	CT	1	-		BA000029.3	322537	322538	GA	2	+
BA000029.3	242741	242742	GA	1	+		BA000029.3	361904	361905	CT	2	-		BA000029.3	443189	443190	CT	1	-		BA000029.3	322552	322553	GA	2	+
BA000029.3	242785	242786	GA	1	+		BA000029.3	361958	361959	CT	5	-		BA000029.3	443206	443207	CT	1	-		BA000029.3	322569	322570	GA	3	+
BA000029.3	242815	242816	GA	1	+		BA000029.3	361981	361982	CT	2	-		BA000029.3	443234	443235	CT	1	-		BA000029.3	322597	322598	GA	2	+
BA000029.3	242827	242828	GA	1	+		BA000029.3	362014	362015	CT	2	-		BA000029.3	443246	443247	CT	1	-		BA000029.3	323704	323705	GA	1	-
BA000029.3	242836	242837	GA	1	+		BA000029.3	362089	362090	CT	3	-		BA000029.3	443276	443277	CT	1	-		BA000029.3	323713	323714	GA	1	-
BA000029.3	248611	248612	GA	2	-		BA000029.3	362101	362102	CT	2	-		BA000029.3	447795	447796	CT	6	+		BA000029.3	323718	323719	GA	1	-
BA000029.3	248616	248617	GA	2	-		BA000029.3	362102	362103	CT	2	-		BA000029.3	447817	447818	CT	1	+		BA000029.3	323734	323735	GA	1	-
BA000029.3	248625	248626	GA	2	-		BA000029.3	362119	362120	CT	3	-		BA000029.3	447824	447825	CT	8	+		BA000029.3	323817	323818	GA	1	-
BA000029.3	248676	248677	GA	2	-		BA000029.3	362147	362148	CT	2	-		BA000029.3	447825	447826	CT	10	+		BA000029.3	330896	330897	CT	2	+
BA000029.3	248701	248702	GA	2	-		BA000029.3	362159	362160	CT	2	-		BA000029.3	447841	447842	CT	2	+		BA000029.3	330901	330902	CT	2	+
BA000029.3	248712	248713	GA	2	-		BA000029.3	362189	362190	CT	1	-		BA000029.3	449566	449567	CT	1	-		BA000029.3	330920	330921	CT	2	+
BA000029.3	249303	249304	GA	1	-		BA000029.3	368479	368480	CT	2	-		BA000029.3	449569	449570	CT	3	-		BA000029.3	330992	330993	CT	2	+
BA000029.3	249348	249349	GA	1	+		BA000029.3	368482	368483	CT	2	-		BA000029.3	449572	449573	CT	3	-		BA000029.3	331138	331139	CT	2	+
BA000029.3	249360	249361	GA	1	+		BA000029.3	368485	368486	CT	2	-		BA000029.3	449577	449578	CT	3	-		BA000029.3	332682	332683	CT	2	+
BA000029.3	249452	249453	GA	2	+		BA000029.3	368490	368491	CT	2	-		BA000029.3	449578	449579	CT	3	-		BA000029.3	332729	332730	CT	3	+
BA000029.3	249474	249475	GA	3	+		BA000029.3	368491	368492	CT	2	-		BA000029.3	449585	449586	CT	3	-		BA000029.3	332750	332751	CT	3	+
BA000029.3	263159	263160	CT	8	+		BA000029.3	368498	368499	CT	1	-		BA000029.3	449626	449627	CT	1	-		BA000029.3	332824	332825	CT	1	+
BA000029.3	263220	263221	CT	40	-		BA000029.3	368539	368540	CT	1	-									BA000029.3	332849	332850	CT	1	+
BA000029.3	263220	263221	CT	5	+		BA000029.3	391796	391797	CT	1	+									BA000029.3	332905	332906	CT	1	+
BA000029.3	263221	263222	CT	46	-		BA000029.3	391907	391908	CT	2	.									BA000029.3	338404	338405	CT	1	-
BA000029.3	263221	263222	CT	9	+		BA000029.3	391913	391914	CT	1	+									BA000029.3	338512	338513	CT	5	-
BA000029.3	263223	263224	CT	1	-		BA000029.3	391925	391926	CT	1	-									BA000029.3	338556	338557	CT	1	-
BA000029.3	263228	263229	CT	1	-		BA000029.3	391932	391933	CT	1	+									BA000029.3	338561	338562	CT	1	+
BA000029.3	263231	263232	CT	56	-		BA000029.3	391932	391933	CT	1	-									BA000029.3	338585	338586	CT	18	.
BA000029.3	263231	263232	CT	9	+		BA000029.3	391934	391935	CT	1	+									BA000029.3	338636	338637	CT	1	+
BA000029.3	263330	263331	CT	4	+		BA000029.3	391934	391935	CT	1	-									BA000029.3	338639	338640	CT	1	-
BA000029.3	263344	263345	CT	3	+		BA000029.3	391936	391937	CT	1	-									BA000029.3	338708	338709	CT	1	+
BA000029.3	263351	263352	CT	3	+		BA000029.3	391947	391948	CT	1	-									BA000029.3	339973	339974	CT	14	.
BA000029.3	297683	297684	CT	1	+		BA000029.3	392039	392040	CT	1	-									BA000029.3	339976	339977	CT	15	-
BA000029.3	297690	297691	CT	1	+		BA000029.3	392057	392058	CT	1	-									BA000029.3	339981	339982	CT	1	-
BA000029.3	297749	297750	CT	3	-		BA000029.3	392090	392091	CT	1	-									BA000029.3	340004	340005	CT	17	+
BA000029.3	297759	297760	CT	4	-		BA000029.3	392091	392092	CT	1	-									BA000029.3	340060	340061	CT	25	-
BA000029.3	297799	297800	CT	1	-		BA000029.3	392120	392121	CT	1	-									BA000029.3	361588	361589	CT	6	-
BA000029.3	297799	297800	CT	11	+		BA000029.3	392145	392146	CT	1	-									BA000029.3	361675	361676	CT	6	+
BA000029.3	297809	297810	CT	9	-		BA000029.3	392159	392160	CT	1	-									BA000029.3	361676	361677	CT	6	+
BA000029.3	297821	297822	CT	1	-		BA000029.3	392181	392182	CT	1	-									BA000029.3	361684	361685	CT	1	+
BA000029.3	297821	297822	CT	2	.		BA000029.3	392220	392221	CT	1	-									BA000029.3	361705	361706	CT	6	+
BA000029.3	297825	297826	CT	1	+		BA000029.3	392228	392229	CT	1	-									BA000029.3	361764	361765	CT	2	.
BA000029.3	297846	297847	CT	1	-		BA000029.3	392229	392230	CT	1	-									BA000029.3	361800	361801	CT	1	-
BA000029.3	297846	297847	CT	8	+		BA000029.3	392238	392239	CT	1	-									BA000029.3	361805	361806	CT	3	+
BA000029.3	297847	297848	CT	1	-		BA000029.3	392255	392256	CT	1	-									BA000029.3	361883	361884	CT	5	+
BA000029.3	297847	297848	CT	9	+		BA000029.3	392256	392257	CT	1	-									BA000029.3	361902	361903	CT	2	+
BA000029.3	298007	298008	CT	1	-		BA000029.3	392265	392266	CT	2	-									BA000029.3	361904	361905	CT	7	+
BA000029.3	298789	298790	CT	2	+		BA000029.3	392267	392268	CT	2	-									BA000029.3	361958	361959	CT	7	+
BA000029.3	298789	298790	CT	8	-		BA000029.3	392304	392305	CT	3	-									BA000029.3	362089	362090	CT	4	.
BA000029.3	298789	298790	CT	8	.		BA000029.3	392319	392320	CT	1	+									BA000029.3	362102	362103	CT	4	.
BA000029.3	298824	298825	CT	13	-		BA000029.3	392319	392320	CT	1	-									BA000029.3	362119	362120	CT	3	+
BA000029.3	298824	298825	CT	2	+		BA000029.3	392322	392323	CT	1	+									BA000029.3	362147	362148	CT	5	+
BA000029.3	298829	298830	CT	12	-		BA000029.3	392322	392323	CT	2	-									BA000029.3	362159	362160	CT	7	+
BA000029.3	298829	298830	CT	2	+		BA000029.3	392325	392326	CT	1	+									BA000029.3	362189	362190	CT	7	+
BA000029.3	298829	298830	CT	2	.		BA000029.3	392325	392326	CT	2	-									BA000029.3	366452	366453	CT	2	+
BA000029.3	298835	298836	CT	10	-		BA000029.3	392349	392350	CT	2	-									BA000029.3	366468	366469	CT	5	+
BA000029.3	298835	298836	CT	3	+		BA000029.3	392349	392350	CT	2	.									BA000029.3	366480	366481	CT	5	+
BA000029.3	298848	298849	CT	2	-		BA000029.3	392364	392365	CT	1	-									BA000029.3	366489	366490	CT	4	.
BA000029.3	298868	298869	CT	12	-		BA000029.3	392385	392386	CT	1	-									BA000029.3	366526	366527	CT	1	-
BA000029.3	298868	298869	CT	2	+		BA000029.3	392427	392428	CT	1	+									BA000029.3	366535	366536	CT	1	-
BA000029.3	298868	298869	CT	4	.		BA000029.3	442416	442417	CT	2	.									BA000029.3	366600	366601	CT	3	+
BA000029.3	298882	298883	CT	13	-		BA000029.3	442420	442421	CT	2	.									BA000029.3	366608	366609	CT	3	+
BA000029.3	298882	298883	CT	2	+		BA000029.3	442514	442515	CT	2	+									BA000029.3	366638	366639	CT	4	+
BA000029.3	298922	298923	CT	10	-		BA000029.3	442551	442552	CT	6	+									BA000029.3	366642	366643	CT	5	+
BA000029.3	298922	298923	CT	2	.		BA000029.3	442566	442567	CT	1	+									BA000029.3	366708	366709	CT	4	+
BA000029.3	298927	298928	CT	10	-		BA000029.3	442675	442676	CT	3	-									BA000029.3	366738	366739	CT	5	+
BA000029.3	298927	298928	CT	2	.		BA000029.3	442762	442763	CT	5	+									BA000029.3	366790	366791	CT	1	+
BA000029.3	298937	298938	CT	12	-		BA000029.3	442763	442764	CT	5	+									BA000029.3	366828	366829	CT	1	+
BA000029.3	298977	298978	CT	2	.		BA000029.3	442771	442772	CT	2	.									BA000029.3	368479	368480	CT	1	+
BA000029.3	298977	298978	CT	3	-		BA000029.3	442792	442793	CT	6	+									BA000029.3	368479	368480	CT	1	-
BA000029.3	299006	299007	CT	4	+		BA000029.3	442892	442893	CT	1	+									BA000029.3	368482	368483	CT	1	+
BA000029.3	299006	299007	CT	6	-		BA000029.3	442970	442971	CT	4	+									BA000029.3	368482	368483	CT	1	-
BA000029.3	299015	299016	CT	4	+		BA000029.3	442989	442990	CT	1	+									BA000029.3	368485	368486	CT	1	+
BA000029.3	299015	299016	CT	6	-		BA000029.3	442991	442992	CT	3	+									BA000029.3	368485	368486	CT	1	-
BA000029.3	299023	299024	CT	1	-		BA000029.3	443045	443046	CT	5	+									BA000029.3	368486	368487	CT	1	-
BA000029.3	299024	299025	CT	4	+		BA000029.3	443176	443177	CT	2	-									BA000029.3	368490	368491	CT	1	+
BA000029.3	299024	299025	CT	6	-		BA000029.3	443188	443189	CT	1	-									BA000029.3	368490	368491	CT	1	-
BA000029.3	304174	304175	GA	28	-		BA000029.3	443189	443190	CT	2	-									BA000029.3	368491	368492	CT	1	+
BA000029.3	304188	304189	GA	64	-		BA000029.3	443206	443207	CT	2	-									BA000029.3	368491	368492	CT	1	-
BA000029.3	304231	304232	GA	1	-		BA000029.3	443234	443235	CT	2	-									BA000029.3	368498	368499	CT	1	+
BA000029.3	304233	304234	GA	64	-		BA000029.3	443246	443247	CT	2	-									BA000029.3	368498	368499	CT	1	-
BA000029.3	304258	304259	GA	42	-		BA000029.3	443250	443251	CT	1	-									BA000029.3	368539	368540	CT	1	-
BA000029.3	304361	304362	GA	1	-		BA000029.3	443276	443277	CT	2	-									BA000029.3	391881	391882	CT	1	-
BA000029.3	304461	304462	GA	7	-		BA000029.3	447425	447426	CT	1	-									BA000029.3	391890	391891	CT	1	-
BA000029.3	304473	304474	GA	13	-		BA000029.3	447555	447556	CT	4	+									BA000029.3	391891	391892	CT	1	-
BA000029.3	304477	304478	GA	13	-		BA000029.3	447567	447568	CT	4	+									BA000029.3	391902	391903	CT	1	-
BA000029.3	304513	304514	GA	9	-		BA000029.3	447576	447577	CT	2	.									BA000029.3	391907	391908	CT	1	-
BA000029.3	314858	314859	GA	3	-		BA000029.3	447613	447614	CT	1	-									BA000029.3	391913	391914	CT	1	-
BA000029.3	315012	315013	GA	1	+		BA000029.3	447687	447688	CT	4	+									BA000029.3	391916	391917	CT	1	-
BA000029.3	315012	315013	GA	1	-		BA000029.3	447695	447696	CT	4	+									BA000029.3	391925	391926	CT	1	-
BA000029.3	315060	315061	GA	1	+		BA000029.3	449566	449567	CT	2	+									BA000029.3	391932	391933	CT	1	-
BA000029.3	315060	315061	GA	16	-		BA000029.3	449566	449567	CT	3	-									BA000029.3	391934	391935	CT	1	-
BA000029.3	315074	315075	GA	11	-		BA000029.3	449569	449570	CT	2	+									BA000029.3	391936	391937	CT	1	-
BA000029.3	315074	315075	GA	3	+		BA000029.3	449569	449570	CT	3	-									BA000029.3	391947	391948	CT	1	-
BA000029.3	315076	315077	GA	16	-		BA000029.3	449572	449573	CT	2	+									BA000029.3	392039	392040	CT	1	-
BA000029.3	315076	315077	GA	3	+		BA000029.3	449572	449573	CT	3	-									BA000029.3	392057	392058	CT	1	-
BA000029.3	315077	315078	GA	1	+		BA000029.3	449577	449578	CT	2	+									BA000029.3	392091	392092	CT	1	-
BA000029.3	315085	315086	GA	17	-		BA000029.3	449577	449578	CT	3	-									BA000029.3	392120	392121	CT	2	.
BA000029.3	315085	315086	GA	3	+		BA000029.3	449578	449579	CT	2	+									BA000029.3	392144	392145	CT	1	-
BA000029.3	315104	315105	GA	5	+		BA000029.3	449578	449579	CT	3	-									BA000029.3	392145	392146	CT	2	.
BA000029.3	315115	315116	GA	17	-		BA000029.3	449585	449586	CT	1	+									BA000029.3	392159	392160	CT	1	+
BA000029.3	315115	315116	GA	2	+		BA000029.3	449585	449586	CT	2	-									BA000029.3	392159	392160	CT	1	-
BA000029.3	315164	315165	GA	1	-		BA000029.3	449626	449627	CT	1	+									BA000029.3	392181	392182	CT	1	+
BA000029.3	315178	315179	GA	1	+		BA000029.3	449626	449627	CT	2	-									BA000029.3	392181	392182	CT	2	-
BA000029.3	315178	315179	GA	2	-																BA000029.3	392220	392221	CT	3	-
BA000029.3	315190	315191	GA	24	-																BA000029.3	392228	392229	CT	3	-
BA000029.3	315190	315191	GA	5	+																BA000029.3	392229	392230	CT	3	-
BA000029.3	315224	315225	GA	1	-																BA000029.3	392238	392239	CT	3	-
BA000029.3	315233	315234	GA	1	+																BA000029.3	392255	392256	CT	1	-
BA000029.3	315234	315235	GA	4	+																BA000029.3	392256	392257	CT	3	-
BA000029.3	315258	315259	GA	3	+																BA000029.3	392265	392266	CT	4	-
BA000029.3	315270	315271	GA	3	+																BA000029.3	392267	392268	CT	3	-
BA000029.3	315279	315280	GA	3	+																BA000029.3	392304	392305	CT	3	-
BA000029.3	317302	317303	GA	1	-																BA000029.3	392307	392308	CT	3	-
BA000029.3	317375	317376	GA	2	+																BA000029.3	392319	392320	CT	2	-
BA000029.3	317380	317381	GA	1	+																BA000029.3	392322	392323	CT	2	-
BA000029.3	317552	317553	GA	5	+																BA000029.3	392325	392326	CT	2	-
BA000029.3	317553	317554	GA	2	+																BA000029.3	392349	392350	CT	2	-
BA000029.3	317735	317736	GA	3	+																BA000029.3	392364	392365	CT	2	-
BA000029.3	317745	317746	GA	28	-																BA000029.3	403808	403809	GA	1	-
BA000029.3	317756	317757	GA	21	-																BA000029.3	403834	403835	GA	4	-
BA000029.3	317762	317763	GA	20	-																BA000029.3	403937	403938	GA	1	+
BA000029.3	317800	317801	GA	8	-																BA000029.3	403937	403938	GA	5	-
BA000029.3	317804	317805	GA	8	-																BA000029.3	403942	403943	GA	1	+
BA000029.3	317815	317816	GA	1	+																BA000029.3	403943	403944	GA	2	+
BA000029.3	317831	317832	GA	1	+																BA000029.3	403943	403944	GA	5	-
BA000029.3	321381	321382	GA	23	-																BA000029.3	403964	403965	GA	6	+
BA000029.3	321480	321481	GA	2	-																BA000029.3	403970	403971	GA	5	+
BA000029.3	321490	321491	GA	3	+																BA000029.3	403975	403976	GA	6	+
BA000029.3	321509	321510	GA	29	+																BA000029.3	403996	403997	GA	6	+
BA000029.3	321523	321524	GA	1	-																BA000029.3	404023	404024	GA	6	+
BA000029.3	321537	321538	GA	4	+																BA000029.3	404028	404029	GA	5	+
BA000029.3	321707	321708	GA	1	+																BA000029.3	404066	404067	GA	1	+
BA000029.3	321779	321780	GA	11	+																BA000029.3	404238	404239	GA	3	+
BA000029.3	322306	322307	GA	1	+																BA000029.3	405515	405516	GA	5	+
BA000029.3	322306	322307	GA	8	.																BA000029.3	405587	405588	GA	3	+
BA000029.3	322341	322342	GA	4	+																BA000029.3	405593	405594	GA	3	+
BA000029.3	322341	322342	GA	8	.																BA000029.3	405625	405626	GA	3	+
BA000029.3	322354	322355	GA	5	+																BA000029.3	405626	405627	GA	1	+
BA000029.3	322354	322355	GA	8	.																BA000029.3	405632	405633	GA	3	+
BA000029.3	322389	322390	GA	3	-																BA000029.3	405800	405801	GA	2	-
BA000029.3	322389	322390	GA	8	+																BA000029.3	441394	441395	GA	1	+
BA000029.3	322401	322402	GA	1	-																BA000029.3	441408	441409	GA	1	+
BA000029.3	322401	322402	GA	8	+																BA000029.3	441413	441414	GA	1	+
BA000029.3	322402	322403	GA	4	+																BA000029.3	441500	441501	GA	1	+
BA000029.3	322405	322406	GA	1	-																BA000029.3	441652	441653	GA	1	+
BA000029.3	322405	322406	GA	8	+																BA000029.3	442199	442200	CT	1	+
BA000029.3	322420	322421	GA	1	+																BA000029.3	442215	442216	CT	71	+
BA000029.3	322425	322426	GA	7	+																BA000029.3	442315	442316	CT	1	+
BA000029.3	322468	322469	GA	2	-																BA000029.3	442416	442417	CT	1	-
BA000029.3	322468	322469	GA	8	+																BA000029.3	442500	442501	CT	2	-
BA000029.3	322475	322476	GA	1	+																BA000029.3	442514	442515	CT	2	.
BA000029.3	322486	322487	GA	1	-																BA000029.3	442551	442552	CT	11	-
BA000029.3	322486	322487	GA	5	+																BA000029.3	442675	442676	CT	10	.
BA000029.3	322519	322520	GA	2	+																BA000029.3	442680	442681	CT	1	+
BA000029.3	322519	322520	GA	3	-																BA000029.3	442762	442763	CT	5	+
BA000029.3	322537	322538	GA	2	+																BA000029.3	442763	442764	CT	5	+
BA000029.3	322537	322538	GA	3	-																BA000029.3	442792	442793	CT	4	+
BA000029.3	322552	322553	GA	2	+																BA000029.3	442851	442852	CT	1	-
BA000029.3	322552	322553	GA	4	-																BA000029.3	442887	442888	CT	1	-
BA000029.3	322569	322570	GA	2	+																BA000029.3	442892	442893	CT	8	.
BA000029.3	322569	322570	GA	3	-																BA000029.3	442970	442971	CT	4	-
BA000029.3	322572	322573	GA	2	-																BA000029.3	442991	442992	CT	2	-
BA000029.3	322597	322598	GA	1	+																BA000029.3	443045	443046	CT	1	-
BA000029.3	323483	323484	GA	8	-																BA000029.3	443068	443069	CT	4	+
BA000029.3	323486	323487	GA	2	-																BA000029.3	443101	443102	CT	4	+
BA000029.3	323490	323491	GA	8	-																BA000029.3	443176	443177	CT	6	+
BA000029.3	323499	323500	GA	8	-																BA000029.3	443188	443189	CT	2	+
BA000029.3	323592	323593	GA	3	-																BA000029.3	443189	443190	CT	6	+
BA000029.3	323607	323608	GA	3	-																BA000029.3	443206	443207	CT	5	+
BA000029.3	323734	323735	GA	1	-																BA000029.3	443234	443235	CT	6	+
BA000029.3	323757	323758	GA	2	.																BA000029.3	443246	443247	CT	7	+
BA000029.3	323817	323818	GA	8	.																BA000029.3	443247	443248	CT	1	+
BA000029.3	323818	323819	GA	5	-																BA000029.3	443276	443277	CT	8	+
BA000029.3	323937	323938	GA	2	+																BA000029.3	447555	447556	CT	1	-
BA000029.3	323981	323982	GA	1	+																BA000029.3	447567	447568	CT	1	-
BA000029.3	330580	330581	CT	1	+																BA000029.3	447576	447577	CT	1	-
BA000029.3	330633	330634	CT	4	.																BA000029.3	447613	447614	CT	1	-
BA000029.3	330634	330635	CT	1	+																BA000029.3	447622	447623	CT	2	-
BA000029.3	330645	330646	CT	2	+																BA000029.3	447687	447688	CT	1	-
BA000029.3	330647	330648	CT	2	+																BA000029.3	447695	447696	CT	1	-
BA000029.3	330682	330683	CT	1	-																BA000029.3	447725	447726	CT	2	-
BA000029.3	330698	330699	CT	1	-																BA000029.3	447729	447730	CT	2	-
BA000029.3	330714	330715	CT	2	-																BA000029.3	447795	447796	CT	4	.
BA000029.3	330717	330718	CT	2	-																BA000029.3	447825	447826	CT	5	-
BA000029.3	330718	330719	CT	2	-																BA000029.3	447915	447916	CT	4	.
BA000029.3	330741	330742	CT	3	-																BA000029.3	449566	449567	CT	5	-
BA000029.3	330755	330756	CT	2	-																BA000029.3	449569	449570	CT	4	-
BA000029.3	330787	330788	CT	1	-																BA000029.3	449572	449573	CT	5	-
BA000029.3	330896	330897	CT	4	+																BA000029.3	449573	449574	CT	1	-
BA000029.3	330901	330902	CT	2	+																BA000029.3	449577	449578	CT	5	-
BA000029.3	330914	330915	CT	1	+																BA000029.3	449578	449579	CT	5	-
BA000029.3	330920	330921	CT	4	+																BA000029.3	449585	449586	CT	4	-
BA000029.3	330964	330965	CT	3	+																BA000029.3	449626	449627	CT	2	-
BA000029.3	330992	330993	CT	6	+
BA000029.3	332290	332291	CT	6	-
BA000029.3	332459	332460	CT	3	-
BA000029.3	332499	332500	CT	3	-
BA000029.3	332559	332560	CT	2	.
BA000029.3	332682	332683	CT	5	+
BA000029.3	332729	332730	CT	6	+
BA000029.3	332750	332751	CT	7	+
BA000029.3	361128	361129	CT	27	+
BA000029.3	361228	361229	CT	1	+
BA000029.3	361329	361330	CT	1	-
BA000029.3	361333	361334	CT	1	+
BA000029.3	361413	361414	CT	1	+
BA000029.3	361423	361424	CT	1	-
BA000029.3	361427	361428	CT	1	+
BA000029.3	361464	361465	CT	15	-
BA000029.3	361549	361550	CT	1	+
BA000029.3	361588	361589	CT	10	-
BA000029.3	361612	361613	CT	1	-
BA000029.3	361675	361676	CT	18	-
BA000029.3	361676	361677	CT	17	-
BA000029.3	361681	361682	CT	1	+
BA000029.3	361683	361684	CT	1	+
BA000029.3	361684	361685	CT	1	+
BA000029.3	361705	361706	CT	19	+
BA000029.3	361764	361765	CT	1	-
BA000029.3	361800	361801	CT	1	-
BA000029.3	361805	361806	CT	15	-
BA000029.3	361883	361884	CT	12	-
BA000029.3	361890	361891	CT	1	-
BA000029.3	361902	361903	CT	1	+
BA000029.3	361904	361905	CT	11	-
BA000029.3	361909	361910	CT	1	-
BA000029.3	361958	361959	CT	17	-
BA000029.3	366468	366469	CT	4	-
BA000029.3	366480	366481	CT	3	-
BA000029.3	366489	366490	CT	3	-
BA000029.3	366535	366536	CT	2	.
BA000029.3	366600	366601	CT	7	+
BA000029.3	366608	366609	CT	7	+
BA000029.3	368479	368480	CT	2	-
BA000029.3	368479	368480	CT	2	.
BA000029.3	368482	368483	CT	3	-
BA000029.3	368482	368483	CT	4	+
BA000029.3	368485	368486	CT	3	-
BA000029.3	368485	368486	CT	5	+
BA000029.3	368490	368491	CT	3	-
BA000029.3	368490	368491	CT	4	+
BA000029.3	368491	368492	CT	3	-
BA000029.3	368491	368492	CT	4	+
BA000029.3	368498	368499	CT	4	-
BA000029.3	368539	368540	CT	1	+
BA000029.3	368539	368540	CT	2	-
BA000029.3	391781	391782	CT	8	+
BA000029.3	391792	391793	CT	1	+
BA000029.3	391796	391797	CT	2	-
BA000029.3	391796	391797	CT	4	+
BA000029.3	391797	391798	CT	1	+
BA000029.3	391833	391834	CT	2	-
BA000029.3	391833	391834	CT	4	+
BA000029.3	391840	391841	CT	1	+
BA000029.3	391840	391841	CT	2	-
BA000029.3	391881	391882	CT	2	-
BA000029.3	391890	391891	CT	4	-
BA000029.3	391902	391903	CT	2	-
BA000029.3	391907	391908	CT	5	-
BA000029.3	391913	391914	CT	5	-
BA000029.3	391916	391917	CT	2	-
BA000029.3	391925	391926	CT	1	-
BA000029.3	391932	391933	CT	4	-
BA000029.3	391934	391935	CT	5	-
BA000029.3	391936	391937	CT	1	+
BA000029.3	391936	391937	CT	1	-
BA000029.3	391947	391948	CT	1	+
BA000029.3	391947	391948	CT	1	-
BA000029.3	392039	392040	CT	1	+
BA000029.3	392039	392040	CT	1	-
BA000029.3	392057	392058	CT	1	-
BA000029.3	392057	392058	CT	2	+
BA000029.3	392090	392091	CT	2	.
BA000029.3	392091	392092	CT	4	+
BA000029.3	392120	392121	CT	2	.
BA000029.3	392145	392146	CT	4	-
BA000029.3	392159	392160	CT	1	-
BA000029.3	392181	392182	CT	2	-
BA000029.3	392181	392182	CT	4	.
BA000029.3	392220	392221	CT	1	+
BA000029.3	392220	392221	CT	3	-
BA000029.3	392228	392229	CT	3	-
BA000029.3	392229	392230	CT	3	-
BA000029.3	392233	392234	CT	3	-
BA000029.3	392238	392239	CT	3	-
BA000029.3	392255	392256	CT	2	-
BA000029.3	392256	392257	CT	4	-
BA000029.3	392265	392266	CT	1	+
BA000029.3	392265	392266	CT	4	-
BA000029.3	392267	392268	CT	1	+
BA000029.3	392267	392268	CT	4	-
BA000029.3	392304	392305	CT	1	+
BA000029.3	392304	392305	CT	2	-
BA000029.3	392307	392308	CT	1	+
BA000029.3	392307	392308	CT	2	-
BA000029.3	392319	392320	CT	1	+
BA000029.3	392319	392320	CT	2	-
BA000029.3	392322	392323	CT	2	+
BA000029.3	392322	392323	CT	2	-
BA000029.3	392325	392326	CT	2	-
BA000029.3	392325	392326	CT	2	.
BA000029.3	392349	392350	CT	2	-
BA000029.3	392349	392350	CT	2	.
BA000029.3	392364	392365	CT	1	-
BA000029.3	392364	392365	CT	4	.
BA000029.3	392482	392483	CT	2	+
BA000029.3	392487	392488	CT	3	+
BA000029.3	403937	403938	GA	4	+
BA000029.3	403943	403944	GA	4	+
BA000029.3	403964	403965	GA	4	+
BA000029.3	403970	403971	GA	4	+
BA000029.3	403975	403976	GA	4	+
BA000029.3	403996	403997	GA	4	+
BA000029.3	404023	404024	GA	12	-
BA000029.3	404023	404024	GA	4	+
BA000029.3	404028	404029	GA	1	+
BA000029.3	404028	404029	GA	5	-
BA000029.3	404069	404070	GA	1	-
BA000029.3	404070	404071	GA	2	-
BA000029.3	404079	404080	GA	20	-
BA000029.3	405493	405494	GA	4	-
BA000029.3	405515	405516	GA	2	+
BA000029.3	405515	405516	GA	20	-
BA000029.3	405587	405588	GA	17	-
BA000029.3	405587	405588	GA	3	+
BA000029.3	405593	405594	GA	18	-
BA000029.3	405593	405594	GA	3	+
BA000029.3	405625	405626	GA	15	-
BA000029.3	405625	405626	GA	4	+
BA000029.3	405626	405627	GA	4	+
BA000029.3	405626	405627	GA	9	-
BA000029.3	405632	405633	GA	13	-
BA000029.3	405632	405633	GA	5	+
BA000029.3	405646	405647	GA	2	-
BA000029.3	405752	405753	GA	1	+
BA000029.3	442215	442216	CT	23	-
BA000029.3	442315	442316	CT	1	-
BA000029.3	442416	442417	CT	2	-
BA000029.3	442420	442421	CT	1	-
BA000029.3	442505	442506	CT	3	-
BA000029.3	442514	442515	CT	9	-
BA000029.3	442551	442552	CT	18	+
BA000029.3	442675	442676	CT	9	-
BA000029.3	442699	442700	CT	3	-
BA000029.3	442706	442707	CT	2	-
BA000029.3	442753	442754	CT	1	-
BA000029.3	442762	442763	CT	15	-
BA000029.3	442763	442764	CT	14	-
BA000029.3	442770	442771	CT	1	+
BA000029.3	442771	442772	CT	2	.
BA000029.3	442792	442793	CT	10	-
BA000029.3	442851	442852	CT	1	-
BA000029.3	442892	442893	CT	15	-
BA000029.3	442970	442971	CT	17	-
BA000029.3	442977	442978	CT	1	-
BA000029.3	442989	442990	CT	2	+
BA000029.3	442991	442992	CT	15	+
BA000029.3	443045	443046	CT	18	-
BA000029.3	443176	443177	CT	1	-
BA000029.3	443189	443190	CT	1	-
BA000029.3	443206	443207	CT	1	-
BA000029.3	443234	443235	CT	1	-
BA000029.3	443246	443247	CT	1	-
BA000029.3	447795	447796	CT	21	+
BA000029.3	447817	447818	CT	1	+
BA000029.3	447824	447825	CT	27	+
BA000029.3	447825	447826	CT	30	+
BA000029.3	447841	447842	CT	3	+
BA000029.3	449566	449567	CT	1	+
BA000029.3	449566	449567	CT	1	-
BA000029.3	449569	449570	CT	2	+
BA000029.3	449569	449570	CT	2	-
BA000029.3	449572	449573	CT	2	-
BA000029.3	449572	449573	CT	4	.
BA000029.3	449577	449578	CT	5	-
BA000029.3	449578	449579	CT	5	-
BA000029.3	449585	449586	CT	1	+
BA000029.3	449585	449586	CT	1	-
BA000029.3	449626	449627	CT	2	-
