# Supplementary material for: Decoding RNA Editing Sites Through Transcriptome Analysis in Rice Under Alkaline Stress
Source: Front Plant Sci. 2022 Jun 23;13:892729. doi: 10.3389/fpls.2022.892729 (PMC9260663; doi:10.3389/fpls.2022.892729)
Supplement: Supplementary file 1 [file Data_Sheet_1.ZIP › Supplementary Files/Supplementary Table S1-Primers List (PPR, MORF, OZ1).xlsx]

## Sheet: Sheet1
	Supplemantary Table S1. Primer’s list used in this study
Gene ID	Primer Name (5'->3')	Sequence
LOC_Os03g53170	PPR1 (F)	GAGAAGGCCGTGGACAAAGA
	PPR1 (R)	ACCCTCAGCTTGCATCTTCC
LOC_Os05g30240	PPR2 (F)	CAGAGTATCGCCCTCGCAAT
	PPR2 (R)	GCATCCCCTGAGGCTGTATC
LOC_Os01g58080	PPR3 (F)	ATTGGGTGCCGTGTTTTTCG
	PPR3 (R)	CCTTTTGCCTCATCGACCCT
LOC_Os09g04670	MORF1 (F)	AGGTCCGCTGGGTTCTTC
	MORF1 (R)	ACTCAGTGTCAACTCGGCATTA
LOC_Os06g02600	MORF2 (F)	CCACCAAGCAGCAGATGA
	MORF2 (R)	CAAACAGAACACCAGGAAGC
LOC_Os08g04450	MORF3 (F)	GGAGCGAGCAGAGGGAGACGAT
	MORF3 (R)	AAGGACGGTGGCGAGGGTGT
LOC_Os07g30820	OZ1 (F)	TTGATTCCGGGGGATGTTCC
	OZ1 (R)	TTTGCGACATGGGGTAGCAT
LOC_Os02g07070	OZ2 (F)	CTCTGCTCCACAGTCTGGATTT
	OZ2 (R)	TTGAAGGGAGCAGAAGTAGGTG
LOC_Os01g59980	OZ3 (F)	CTGGTGCTGGTTTAGATGGAGT
	OZ3 (R)	TCAGGAGGGAATGGGACAAATG
OsActin	F	TCCATCTTGGCATCTCTCAG
OsActin	R	GGTACCCTCATCAGGCATCT
